# Supplementary material for: Clinical and genomic characterization of chemoradiation-resistant HPV-positive oropharyngeal squamous cell carcinoma
Source: Front Oncol. 2024 Mar 5;14:1336577. doi: 10.3389/fonc.2024.1336577 (PMC10949886; doi:10.3389/fonc.2024.1336577)
Supplement: Supplementary file 4 [file Table_1.xlsx]

## Sheet: JHHSolidTumorPanel-II v3.2
Johns Hopkins Molecular Diagnostics Laboratory
Solid Tumor Panel Gene List v 3.2
Gene	NCBI Reference
ABL1	NM_007313
ABL2	NM_005158
ACTB	NM_001101
ACVR1B	NM_020328
ADGRA2	NM_032777
AKT1	NM_005163
AKT2	NM_001626
AKT3	NM_005465
ALK	NM_004304
APC	NM_000038
APH1A	NM_001077628
AR	NM_000044
ARAF	NM_001256196
ARFRP1	NM_003224
ARHGAP26	NM_015071
ARID1A	NM_006015
ARID1B	NM_020732
ARID2	NM_152641
ASMTL	NM_004192
ASXL1	NM_015338
ATM	NM_000051
ATR	NM_001184
ATRX	NM_000489
AURKA	NM_198433
AURKB	NM_004217
AXIN1	NM_003502
AXL	NM_021913
B2M	NM_004048
BAP1	NM_004656
BARD1	NM_000465
BCL10	NM_003921
BCL11B	NM_138576
BCL2	NM_000633
BCL2L1	NM_138578
BCL2L2	NM_004050
BCL6	NM_001706
BCL7A	NM_020993
BCOR	NM_017745
BCORL1	NM_021946
BCR	NM_004327
BIRC3	NM_001165
BLM	NM_000057
BRAF	NM_004333
BRCA1	NM_007294
BRCA2	NM_000059
BRD4	NM_058243
BRIP1	NM_032043
BRSK1	NM_032430
BTG2	NM_006763
BTK	NM_000061
BTLA	NM_181780
CAD	NM_004341
CALR	NM_004343
CARD11	NM_032415
CBFB	NM_022845
CBL	NM_005188
CBLB	NM_170662
CCND1	NM_053056
CCND2	NM_001759
CCND3	NM_001760
CCNE1	NM_001238
CCT6B	NM_006584
CD22	NM_001771
CD274	NM_014143
CD36	NM_000072
CD58	NM_001779
CD70	NM_001252
CD79A	NM_001783
CD79B	NM_000626
CDC73	NM_024529
CDH1	NM_004360
CDK12	NM_016507
CDK4	NM_000075
CDK6	NM_001259
CDK8	NM_001260
CDKN1B	NM_004064
CDKN2A	NM_000077
CDKN2B	NM_004936
CDKN2C	NM_001262
CEBPA	NM_004364
CHD2	NM_001271
CHEK1	NM_001274
CHEK2	NM_007194
CIC	NM_015125
CIITA	NM_000246
CKS1B	NM_001826
CPS1	NM_001875
CREBBP	NM_004380
CRKL	NM_005207
CRLF2	NM_022148
CSF1R	NM_005211
CSF3R	NM_156039
CTCF	NM_006565
CTNNA1	NM_001903
CTNNB1	NM_001904
CUX1	NM_001913
CXCR4	NM_001008540
CYLD	NM_015247
DAXX	NM_001141970
DDR2	NM_006182
DDX3X	NM_001356
DEK	NM_003472
DICER1	NM_177438
DNM2	NM_001005360
DNMT3A	NM_022552
DOT1L	NM_032482
DTX1	NM_004416
DUSP2	NM_004418
DUSP9	NM_001395
EBF1	NM_024007
ECT2L	NM_001077706
EED	NM_003797
EGFR	NM_005228
ELP2	NM_001242875
EML4	NM_019063
EP300	NM_001429
EPHA3	NM_005233
EPHA5	NM_004439
EPHA7	NM_004440
EPHB1	NM_004441
ERBB2	NM_004448
ERBB3	NM_001982
ERBB4	NM_005235
ERG	NM_001136154
ESR1	NM_000125
ETS1	NM_001143820
ETV6	NM_001987
EXOSC6	NM_058219
EZH2	NM_004456
FAF1	NM_007051
FAM46C	NM_017709
FANCA	NM_000135
FANCC	NM_000136
FANCD2	NM_033084
FANCE	NM_021922
FANCF	NM_022725
FANCG	NM_004629
FANCL	NM_018062
FAS	NM_000043
FBXO11	NM_001190274
FBXO31	NM_024735
FBXW7	NM_033632
FGF10	NM_004465
FGF14	NM_175929
FGF19	NM_005117
FGF23	NM_020638
FGF3	NM_005247
FGF4	NM_002007
FGF6	NM_020996
FGFR1	NM_015850
FGFR2	NM_000141
FGFR3	NM_000142
FGFR4	NM_002011
FH	NM_000143
FHIT	NM_002012
FLCN	NM_144997
FLT1	NM_002019
FLT3	NM_004119
FLT4	NM_002020
FLYWCH1	NM_032296
FOXL2	NM_023067
FOXO1	NM_002015
FOXO3	NM_001455
FOXP1	NM_032682
FRS2	NM_006654
FUBP1	NM_003902
GADD45B	NM_015675
GATA1	NM_002049
GATA2	NM_032638
GATA3	NM_002051
GID4	NM_024052
GNA11	NM_002067
GNA12	NM_007353
GNA13	NM_006572
GNAQ	NM_002072
GNAS	NM_000516
GPR124	NM_032777
GRIN2A	NM_000833
GSK3B	NM_002093
GTSE1	NM_016426
H3F3A	NM_002107
HDAC1	NM_004964
HDAC4	NM_006037
HDAC7	NM_015401
HGF	NM_000601
HIST1H1C	NM_005319
HIST1H1D	NM_005320
HIST1H1E	NM_005321
HIST1H2AC	NM_003512
HIST1H2AG	NM_021064
HIST1H2AL	NM_003511
HIST1H2AM	NM_003514
HIST1H2BC	NM_003526
HIST1H2BJ	NM_021058
HIST1H2BK	NM_080593
HIST1H2BO	NM_003527
HIST1H3B	NM_003537
HNF1A	NM_000545
HRAS	NM_005343
HSP90AA1	NM_001017963
ICK	NM_014920
ID3	NM_002167
IDH1	NM_005896
IDH2	NM_002168
IGF1R	NM_000875
IGF2	NM_001007139
IKBKE	NM_014002
IKZF1	NM_006060
IKZF2	NM_016260
IKZF3	NM_012481
IL7R	NM_002185
INHBA	NM_002192
INPP4B	NM_003866
INPP5D	NM_005541
IRF1	NM_002198
IRF4	NM_002460
IRF8	NM_002163
IRS2	NM_003749
JAK1	NM_002227
JAK2	NM_004972
JAK3	NM_000215
JARID2	NM_004973
JUN	NM_002228
KAT6A	NM_006766
KDM2B	NM_032590
KDM4C	NM_015061
KDM5A	NM_001042603
KDM5C	NM_004187
KDM6A	NM_021140
KDR	NM_002253
KEAP1	NM_012289
KIT	NM_000222
KLF4	NM_004235
KLHL6	NM_130446
KMT2A	NM_001197104
KMT2B	NM_014727
KMT2D	NM_003482
KRAS	NM_004985
LEF1	NM_016269
LMO1	NM_002315
LRP1B	NM_018557
LRRK2	NM_198578
MAF	NM_005360
MAFB	NM_005461
MAGED1	NM_001005333
MALT1	NM_006785
MAP2K1	NM_002755
MAP2K2	NM_030662
MAP2K4	NM_003010
MAP3K1	NM_005921
MAP3K14	NM_003954
MAP3K6	NM_004672
MAP3K7	NM_145331
MAPK1	NM_002745
MCL1	NM_021960
MDM2	NM_002392
MDM4	NM_002393
MED12	NM_005120
MEF2B	NM_001145785
MEF2C	NM_002397
MEN1	NM_130799
MET	NM_000245
MIB1	NM_020774
MITF	NM_000248
MKI67	NM_002417
MLH1	NM_000249
MPL	NM_005373
MRE11A	NM_005591
MSH2	NM_000251
MSH3	NM_002439
MSH6	NM_000179
MTOR	NM_004958
MUTYH	NM_012222
MYC	NM_002467
MYCL (MYCL1)	NM_001033082
MYCN	NM_005378
MYD88	NM_002468
MYO18A	NM_078471
NCOR2	NM_006312
NCSTN	NM_015331
NF1	NM_000267
NF2	NM_000268
NFE2L2	NM_006164
NFKBIA	NM_020529
NKX2‐1	NM_001079668
NLRP1	NM_033004
NOD1	NM_006092
NOTCH1	NM_017617
NOTCH2	NM_024408
NPM1	NM_002520
NRAS	NM_002524
NSD1	NM_022455
NSD2	NM_133335
NT5C2	NM_012229
NTRK1	NM_001007792
NTRK2	NM_006180
NTRK3	NM_001012338
NUP93	NM_014669
NUP98	NM_016320
P2RY8	NM_178129
PAG1	NM_018440
PAK3	NM_001128168
PALB2	NM_024675
PASK	NM_015148
PAX5	NM_016734
PBRM1	NM_018313
PC	NM_000920
PCBP1	NM_006196
PCLO	NM_033026
PDCD11	NM_014976
PDCD1LG2	NM_025239
PDGFRA	NM_006206
PDGFRB	NM_002609
PDK1	NM_002610
PHF6	NM_032458
PIGA	NM_002641
PIK3C2B	NM_002646
PIK3CA	NM_006218
PIK3CB	NM_006219
PIK3CG	NM_002649
PIK3R1	NM_181523
PIK3R2	NM_005027
PIM1	NM_001243186
PLCG2	NM_002661
PML	NM_033238
PMS2	NM_000535
POT1	NM_015450
PPP2R1A	NM_014225
PRDM1	NM_001198
PRKAR1A	NM_212471
PRKDC	NM_006904
PRSS8	NM_002773
PTCH1	NM_000264
PTEN	NM_000314
PTPN11	NM_002834
PTPN2	NM_002828
PTPN6	NM_080549
PTPRO	NM_030667
RAD21	NM_006265
RAD50	NM_005732
RAD51	NM_002875
RAF1	NM_002880
RARA	NM_000964
RASGEF1A	NM_145313
RB1	NM_000321
RECQL4	NM_004260
RELN	NM_005045
RET	NM_020975
RHOA	NM_001664
RHOH	NM_004310
RICTOR	NM_152756
RNF43	NM_017763
ROS1	NM_002944
RPTOR	NM_020761
RUNX1	NM_001754
RUNX1T1	NM_175634
S1PR2	NM_004230
SDHA	NM_004168
SDHB	NM_003000
SDHC	NM_003001
SDHD	NM_003002
SERP2	NM_001010897
SETBP1	NM_015559
SETD2	NM_014159
SF3B1	NM_012433
SGK1	NM_001143676
SMAD2	NM_005901
SMAD4	NM_005359
SMARCA1	NM_003069
SMARCA4	NM_001128849
SMARCB1	NM_003073
SMC1A	NM_006306
SMC3	NM_005445
SMO	NM_005631
SOCS1	NM_003745
SOCS2	NM_003877
SOCS3	NM_003955
SOX10	NM_006941
SOX2	NM_003106
SOX9	NM_000346
SPEN	NM_015001
SPOP	NM_003563
SRC	NM_005417
SRSF2	NM_003016
STAG2	NM_006603
STAT3	NM_139276
STAT4	NM_003151
STAT5A	NM_003152
STAT5B	NM_012448
STAT6	NM_003153
STK11	NM_000455
SUFU	NM_016169
SUZ12	NM_015355
SYK	NM_003177
SYNE1	NM_182961
TAF1	NM_004606
TBL1XR1	NM_024665
TCF3	NM_003200
TCL1A	NM_021966
TET2	NM_001127208
TGFBR2	NM_001024847
TLL2	NM_012465
TMEM30A	NM_018247
TNFAIP3	NM_001270507
TNFRSF11A	NM_003839
TNFRSF14	NM_003820
TNFRSF17	NM_001192
TOP1	NM_003286
TP53	NM_000546
TP63	NM_003722
TRAF2	NM_021138
TRAF3	NM_003300
TRAF5	NM_004619
TRAF7	NM_032271
TSC1	NM_000368
TSC2	NM_000548
TSHR	NM_000369
TUSC3	NM_006765
TYK2	NM_003331
U2AF1	NM_006758
U2AF2	NM_007279
VHL	NM_000551
WDR90	NM_145294
WHSC1	NM_133335
WISP3	NM_003880
WT1	NM_024426
XBP1	NM_001079539
XPO1	NM_003400
YY1AP1	NM_139118
ZMYM3	NM_201599
ZNF217	NM_006526
ZNF24	NM_006965
ZNF703	NM_025069
ZRSR2	NM_005089

## Sheet: Foundation One Gene Panel
DNA Gene List: Entire Coding Sequence for the Detection of Base Substitutions, Insertion/Deletions, and Copy Number Alterations
ABL1 ABL2 ACVR1B AKT1 AKT2 AKT3 ALK AMER1 (FAM123B) APC AR
ARAF ARFRP1 ARID1A ARID1B ARID2 ASXL1 ATM ATR ATRX AURKA
AURKB AXIN1 AXL BAP1 BARD1 BCL2 BCL2L1 BCL2L2 BCL6 BCOR
BCORL1 BLM BRAF BRCA1 BRCA2 BRD4 BRIP1 BTG1 BTK C11orf30 (EMSY)
CARD11 CBFB CBL CCND1 CCND2 CCND3 CCNE1 CD274 CD79A CD79B
CDC73 CDH1 CDK12 CDK4 CDK6 CDK8 CDKN1A CDKN1B CDKN2A CDKN2B
CDKN2C CEBPA CHD2 CHD4 CHEK1 CHEK2 CIC CREBBP CRKL CRLF2
CSF1R CTCF CTNNA1 CTNNB1 CUL3 CYLD DAXX DDR2 DICER1 DNMT3A
DOT1L EGFR EP300 EPHA3 EPHA5 EPHA7 EPHB1 ERBB2 ERBB3 ERBB4
ERG ERRFI1 ESR1 EZH2 FAM46C FANCA FANCC FANCD2 FANCE FANCF
FANCG FANCL FAS FAT1 FBXW7 FGF10 FGF14 FGF19 FGF23 FGF3
FGF4 FGF6 FGFR1 FGFR2 FGFR3 FGFR4 FH FLCN FLT1 FLT3
FLT4 FOXL2 FOXP1 FRS2 FUBP1 GABRA6 GATA1 GATA2 GATA3 GATA4
GATA6 GID4 (C17orf39) GLI1 GNA11 GNA13 GNAQ GNAS GPR124 GRIN2A GRM3
GSK3B H3F3A HGF HNF1A HRAS HSD3B1 HSP90AA1 IDH1 IDH2 IGF1R
IGF2 IKBKE IKZF1 IL7R INHBA INPP4B IRF2 IRF4 IRS2 JAK1
JAK2 JAK3 JUN KAT6A (MYST3) KDM5A KDM5C KDM6A KDR KEAP1 KEL
KIT KLHL6 KMT2A (MLL) KMT2C (MLL3) KMT2D (MLL2) KRAS LMO1 LRP1B LYN LZTR1
MAGI2 MAP2K1 MAP2K2 MAP2K4 MAP3K1 MCL1 MDM2 MDM4 MED12 MEF2B
MEN1 MET MITF MLH1 MPL MRE11A MSH2 MSH6 MTOR MUTYH
MYC MYCL (MYCL1) MYCN MYD88 NF1 NF2 NFE2L2 NFKBIA NKX2-1 NOTCH1
NOTCH2 NOTCH3 NPM1 NRAS NSD1 NTRK1 NTRK2 NTRK3 NUP93 PAK3
PALB2 PARK2 PAX5 PBRM1 PDCD1LG2 PDGFRA PDGFRB PDK1 PIK3C2B PIK3CA
PIK3CB PIK3CG PIK3R1 PIK3R2 PLCG2 PMS2 POLD1 POLE PPP2R1A PRDM1
PREX2 PRKAR1A PRKCI PRKDC PRSS8 PTCH1 PTEN PTPN11 QKI RAC1
RAD50 RAD51 RAF1 RANBP2 RARA RB1 RBM10 RET RICTOR RNF43
ROS1 RPTOR RUNX1 RUNX1T1 SDHA SDHB SDHC SDHD SETD2 SF3B1
SLIT2 SMAD2 SMAD3 SMAD4 SMARCA4 SMARCB1 SMO SNCAIP SOCS1 SOX10
SOX2 SOX9 SPEN SPOP SPTA1 SRC STAG2 STAT3 STAT4 STK11
SUFU SYK TAF1 TBX3 TERC
TERT
(promoter only) TET2 TGFBR2 TNFAIP3 TNFRSF14
TOP1 TOP2A TP53 TSC1 TSC2 TSHR U2AF1 VEGFA VHL WISP3
WT1 XPO1 ZBTB2 ZNF217 ZNF703
DNA Gene List: For the Detection of Select Rearrangements
ALK BCL2 BCR BRAF BRCA1 BRCA2 BRD4 EGFR ETV1 ETV4
ETV5 ETV6 FGFR1 FGFR2 FGFR3 KIT MSH2 MYB MYC NOTCH2
NTRK1 NTRK2 PDGFRA RAF1 RARA RET ROS1 TMPRSS2

## Sheet: PGDx Gene Panel
Genes evaluated in Targeted Cancer Gene Assay
ABL1 EP300 HDAC2 MTOR RAD51
AKT1 EPHA2 HNFlA MYC RAF1
ALK ERBB2 HRAS MYCN RARA BCL2 EGFR
AR ERBB3 IDH1 MYD88 RB1
ATM ERBB4 IDH2 NBN RET
ATRX ERCC3 JAK1 NF1 RNF43
AXL ERG JAK2 NOTCH1 ROS1
BCL2 ESR1 JAK3 NPM1 RUNX1
BRAF EZH2 KOR NRAS SDHB
BRCA1 FANCA KEAP1 NTRK1 SMAD4
BRCA2 FANCD2 KIT NTRK2 SMARCB1
CCND1 FANCG KMT2A NTRK3 SMO
CCND2 FBXW7 KRAS PALB2 SRC
CCND3 FGFR1 MAP2K1 PDGFRA STK11
CDK4 FGFR2 MAP2K2 PDGFRB TERT
CDK6 FGFR3 MEN1 PIK3CA TET2
CDKN2A FGFR4 MET· PIK3CB TP53
CHEK2 FLT1 MLH1 PIK3R1 TSC1
CREBBP FLT3 MLH3 PMS2 TSC2
CSF1R FLT4 MPL POLD1 VEGFA
CTNNB1 FOXL2 MRE11A POLE VHL
DDR2 GNA11 MSH2 PTCH1
DNMT3A GNAQ MSH6 PTEN
EGFR GNAS MST1R PTPN11
