# Supplementary material for: Clinical and genomic characterization of chemoradiation-resistant HPV-positive oropharyngeal squamous cell carcinoma
Source: Front Oncol. 2024 Mar 5;14:1336577. doi: 10.3389/fonc.2024.1336577 (PMC10949886; doi:10.3389/fonc.2024.1336577)
Supplement: Supplementary file 6 [file Table_3.xlsx]

## Sheet: GEO_expression_SYMB_all samples
	DGay4-37924	DGay3-37963	DGay25-41792	DGay15-39125	DGay15-37916	DGay1-35691	DGay22-25031	DGay23-32806	DGay5-35671	DGay26-41507	DGay10-26144	DGay6-24648	DGay23-41797	DGay7-39182	DGay8-22934	DGay17-40991	DGay24-41800	DGay6-35696	DGay22-41517	DGay2-39164	DGay5-39184	DGay1-39149	DGay8-30811	DGay24-27879	DGay24-41672	DGay14-28000	DGay26-41780	DGay25-27432	DGay19-40965	DGay16-25742	DGay16-39136	DGay18-39128	DGay3-37792	DGay2-30686	DGay23-41777	DGay13-39133	DGay14-39174	DGay17-39152	DGay9-39200	DGay12-25770	DGay11-25769	DGay13-39141	DGay20-40655	DGay21-40932	DGay4-39113	DGay21-22906	DGay20-40663	DGay20-25475	DGay19-25350
TSPAN6	56.47	31.3344	54.5926	17.9661	48.7839	35.4355	22.9079	50.9451	18.6091	18.5347	31.1938	22.3964	52.5196	42.591	38.6171	40.8185	85.3486	60.1593	18.8159	57.8395	63.2624	36.0647	31.8432	30.8804	16.7577	52.4376	23.0088	27.7751	30.8693	78.4505	21.6827	54.9028	37.3079	28.3157	17.0448	45.102	29.9457	49.9757	42.5191	37.1581	36.4388	50.9341	78.9408	29.5841	36.0615	56.3773	64.4225	32.6873	31.6004
TNMD	1.13443	0.998541	1.01226	1.11125	1.79668	1.08858	0.922853	1.68114	1.42448	1.02445	0.922853	1.11063	1.0248	1.19732	0.922853	1.2776	2.52588	0.922853	1.28939	1.04568	2.04073	0.922853	0.922853	0.922853	0.984663	1.33026	0.987357	1.22082	1.34313	1.74917	1.15033	1.18451	1.64257	1.34316	0.922853	1.51639	1.42206	2.17115	0.979412	1.09711	1.8104	1.74372	1.43517	1.03544	1.01203	1.15882	1.02596	1.08582	1.19493
DPM1	75.0194	25.9632	69.8665	55.3228	70.2061	37.8166	33.1275	39.7885	44.6478	55.8376	30.7747	37.847	53.1466	62.3546	49.4732	58.9159	38.2817	70.8729	53.4951	47.6362	78.5689	57.1512	75.2902	36.9284	34.2343	55.2788	51.3894	63.8632	46.1204	27.1209	35.1275	48.848	28.4243	35.7613	47.2368	55.5046	25.4672	44.8917	57.921	35.5618	36.4891	34.39	114.726	29.7836	64.3587	78.9114	68.2303	41.6677	39.41
SCYL3	13.6044	10.1437	12.7166	9.9504	11.788	13.1632	15.6285	16.5571	8.05222	8.63995	11.8443	11.0996	11.5832	11.8797	13.8337	30.5551	11.1624	12.1784	8.10491	12.4984	10.3596	18.2658	20.0686	30.9251	17.0635	6.31753	12.8265	15.6074	33.4137	16.1599	20.4358	15.3983	9.01584	10.8549	18.3065	9.74761	14.6354	14.0545	16.2046	12.9371	16.3621	13.9837	18.3318	15.5011	13.3865	20.2627	34.3065	17.4606	13.6335
C1orf112	18.5647	6.41351	16.3052	13.3675	10.6565	16.5211	14.2525	16.0304	8.71322	9.85013	12.6392	11.1484	16.4635	19.0733	20.009	34.8266	8.27914	17.9327	10.3812	9.29654	21.5206	20.7273	25.8909	33.4647	23.0114	4.41865	22.7415	27.3295	83.4664	13.3188	18.4761	14.1272	9.54082	13.5394	26.8483	11.2338	16.2178	20.3804	18.6733	12.531	16.1112	16.1891	12.0974	17.8849	18.0883	27.8985	14.0141	13.393	9.2446
FGR	9.92273	19.2955	7.57124	4.92261	8.5395	7.26846	24.9563	17.7804	13.7324	12.1406	12.2377	22.7973	8.28403	5.39711	4.29179	10.7649	16.1846	4.97228	14.7137	13.5859	14.7279	2.81429	10.6143	7.54052	8.6307	14.5104	7.99736	10.5224	14.971	8.52047	17.3414	5.82417	13.0704	8.8586	8.50374	15.3658	9.94412	5.93268	5.34459	19.5402	15.7408	12.0444	5.6213	6.78367	4.94	6.21804	7.40152	21.6139	16.4056
CFH	101.648	62.0381	41.5212	71.8605	70.3524	80.3503	53.476	57.1606	31.8473	61.5928	110.436	45.0804	60.5979	29.8635	87.5969	53.308	37.2802	114.421	45.4236	53.8276	23.7681	66.3673	15.497	83.4565	49.7964	103.294	5.34637	88.5507	23.3848	90.2547	22.0089	130.388	61.382	43.3157	60.8585	80.0148	21.3392	65.2456	64.3109	30.8555	47.4414	55.2828	41.5197	56.0747	36.8773	62.2665	33.158	26.3065	28.065
FUCA2	44.9979	24.7316	29.4195	22.2909	34.2549	32.8493	30.0137	38.0837	25.1303	27.1292	34.2781	34.9304	28.9268	35.0519	35.8872	16.9247	33.1083	36.4437	29.5226	18.6148	23.1502	37.684	36.5458	48.5446	55.4259	16.235	22.7859	58.5344	21.0031	46.0795	19.5285	40.4571	30.917	29.5813	38.5765	36.381	25.6957	42.3141	38.1575	48.3213	44.7262	28.9386	29.644	20.973	43.0318	40.7605	37.2999	32.914	22.0548
GCLC	54.0138	26.2291	76.6005	37.1335	101.341	48.4919	29.1316	30.2081	48.3117	42.7952	26.8341	28.3506	53.2999	228.936	76.2673	90.148	41.4002	26.9086	45.5251	61.4132	70.4455	110.737	72.8847	174.494	28.8318	46.0702	76.1431	116.422	57.7028	51.1453	51.012	38.0702	54.296	49.3227	43.862	49.9092	36.1822	81.8164	76.1028	157.072	79.0719	66.0494	32.1434	61.0733	464.418	79.413	40.5123	32.3725	28.0608
NFYA	29.187	16.7934	34.8683	20.9786	22.6172	20.5519	26.9981	20.8676	12.7147	10.8266	19.3449	16.0872	21.0087	36.9559	69.8502	33.3018	17.5183	22.6709	15.0387	17.7698	31.1376	27.0108	34.3421	31.5441	20.9925	12.1554	30.6021	42.0285	69.6717	16.1897	34.0786	18.9887	19.1064	30.8259	18.9542	21.6442	20.1012	30.2439	34.4467	25.3165	38.6308	19.5188	24.6081	29.3047	24.2379	42.1832	25.5346	29.3532	19.6818
STPG1	8.71906	2.34506	2.85615	7.61584	8.6956	5.02996	5.12333	6.66408	5.20662	2.06293	4.36941	3.38294	3.12046	13.1503	6.83374	4.43943	6.5748	5.30134	3.67694	3.35573	4.46536	9.78793	5.05758	12.1266	10.7182	7.03892	3.62822	5.15939	3.85055	5.86206	4.76403	6.67797	4.59742	6.05039	4.56114	7.71445	3.44912	8.04381	6.60314	6.65087	5.84986	6.12204	7.32729	3.55043	5.81515	2.88462	4.46299	4.01208	4.08336
NIPAL3	26.3693	15.7118	20.9935	17.3458	24.4235	16.3345	24.9049	27.129	16.9303	14.645	25.2047	23.6475	19.6995	28.5886	21.9293	26.5051	26.9239	25.3529	22.9417	19.8368	28.9858	37.5891	35.2646	48.2364	21.0925	21.8772	24.0035	30.7562	22.8752	25.0123	19.7833	28.878	16.304	22.3243	22.1299	20.2692	17.1834	26.392	30.5382	31.146	29.9646	20.7591	15.1758	21.5674	26.0261	28.1285	8.64503	29.1702	24.9017
LAS1L	34.7466	22.3328	57.8876	30.4566	19.8256	22.7468	24.4943	25.1241	22.5701	18.751	22.2975	36.0596	26.9234	33.6634	39.6367	64.2808	27.0854	32.6479	14.7793	53.2015	31.372	41.7814	34.7142	44.2415	29.1536	16.9171	34.9358	28.9585	37.6714	20.5986	27.2161	25.1627	31.539	31.4468	24.4241	20.2634	19.5158	24.3589	34.9588	29.2343	30.7357	16.9954	31.74	49.2534	40.6149	30.5432	25.4774	22.9909	24.7534
ENPP4	11.7536	9.00918	13.5164	1.98345	6.71402	6.41198	5.72212	5.62504	5.75288	6.01882	6.90477	4.52918	13.8755	1.69145	4.62302	2.83134	3.4566	2.38915	5.11964	11.5202	3.32199	5.54153	7.99887	1.69097	2.6701	3.78537	14.3188	13.5749	5.25855	5.85462	9.69471	5.37682	4.88873	3.56458	5.03443	2.39009	4.23677	4.69974	2.13646	5.84176	5.63237	6.37873	2.46033	5.65286	2.00853	5.04485	18.9313	8.20769	5.9946
SEMA3F	40.8506	8.56328	49.6503	44.399	17.5741	17.8285	32.962	56.5107	11.3472	20.9637	30.9757	16.8926	39.571	27.0351	43.8502	20.1246	26.6045	25.0229	15.4005	8.12978	10.7613	62.6156	75.8999	54.1381	14.7165	22.8792	24.5143	28.0801	9.53623	21.6567	14.0104	22.2974	8.8193	33.2649	133.618	14.3327	10.2213	39.6526	57.1019	23.3856	21.414	35.0605	7.15099	14.6937	46.2159	12.2232	4.37493	8.25643	12.0048
CFTR	1.28675	0.996875	3.23463	0.933214	1.60836	1.06626	16.7447	1.44029	1.7358	1.16888	2.96188	1.02231	1.06168	1.4401	1.52545	1.3447	4.05751	0.898936	2.87151	1.2606	2.54405	2.1269	1.39692	0.888702	0.761374	2.2516	1.43404	0.957427	0.723606	2.44378	2.18071	2.21893	2.10157	1.08956	0.872978	1.57227	2.07477	2.01958	1.75881	1.0711	2.77477	3.38556	4.55428	2.58085	0.908636	2.72473	1.07848	2.22783	2.38297
ANKIB1	71.5466	49.3322	66.2354	65.2411	98.336	65.0184	62.6508	72.1871	39.8406	57.2979	55.8088	73.9042	59.3552	115.158	119.89	68.6531	50.3275	77.1515	48.6223	82.4028	64.5523	71.3895	82.9372	92.4724	60.211	44.1717	47.7101	77.0701	84.9321	97.4849	126.95	63.6099	62.9939	76.7466	79.9266	84.8004	73.1263	98.9275	71.1989	94.1208	98.8768	69.9519	64.0895	67.291	66.2973	132.115	42.1767	81.6708	54.9974
CYP51A1	87.0187	23.4765	50.2702	52.9208	75.3759	70.6266	48.1433	41.8041	47.3423	78.976	61.7026	36.1265	61.3682	277.056	126.465	34.5633	78.2665	139.457	69.6895	45.8077	39.796	122.026	91.0766	67.0341	96.3422	97.389	51.4777	35.4261	39.7762	64.7178	29.6288	90.8396	44.5678	43.4608	53.3289	97.8218	48.6717	78.3033	76.5882	51.3333	29.3553	44.2345	81.1628	48.4766	41.9492	59.2674	66.0717	37.5559	35.0457
KRIT1	63.9208	33.8224	57.2583	52.7448	68.3418	50.5201	44.2454	54.2342	28.1909	28.0194	38.4568	54.2825	41.827	63.638	71.0671	52.2643	49.3958	45.8182	44.9283	50.9274	52.2104	74.3463	55.3023	86.5726	57.0539	44.8148	43.0301	37.498	56.9922	44.7476	64.6086	54.2461	43.7918	52.6359	57.0489	52.5941	65.0647	65.5182	64.403	63.1813	72.929	48.9181	56.9071	48.5002	40.137	88.316	34.5202	70.2203	40.1988
RAD52	12.9518	11.5215	15.2237	10.364	11.1573	7.5537	14.0904	21.865	8.20563	6.04191	15.0697	30.5018	13.367	11.1485	23.1054	16.0156	19.3375	8.84526	10.2844	9.06548	14.987	15.3886	32.5102	32.123	16.3085	10.9783	10.8564	41.0978	16.5423	29.3056	12.3992	18.7966	15.6439	19.7068	18.9141	9.50705	16.53	13.8814	22.4323	18.9367	28.1591	13.7345	10.3349	11.9343	17.7939	26.8532	6.49972	19.929	17.5755
BAD	43.0505	20.2754	119.361	46.6093	31.4053	17.8449	38.1881	44.355	39.9542	71.9986	28.3942	52.4475	42.8309	48.9309	41.354	41.3838	29.6745	56.7694	72.2977	28.5731	72.4258	29.7159	70.0838	41.5726	26.6366	22.1053	90.9526	60.8133	55.1146	21.1832	43.8972	39.1402	33.2743	38.1523	51.8917	41.8663	13.2271	25.02	25.1922	35.4103	36.9065	22.1621	31.4571	51.3095	26.507	109.112	17.9718	36	41.5163
LAP3	134.053	105.98	76.0367	72.8566	79.3996	74.0744	142.69	130.946	133.026	134.811	138.578	171.717	74.3559	33.9239	58.1436	101.214	62.0372	256.83	109.054	182.976	68.291	57.0611	115.228	63.9035	72.4926	37.6216	105.667	140.558	121.602	82.3483	160.854	81.7207	121.097	72.9166	190.573	88.3769	84.4411	88.6545	93.8711	82.3498	57.3976	191.841	39.5648	55.1011	85.3184	117.457	75.9829	71.537	63.6813
CD99	99.5857	82.5665	210.111	402.233	262.894	65.3686	92.4607	80.0167	63.3765	112.26	121.188	96.4068	154.951	234.528	144.882	182.897	101.314	132.041	71.443	116.65	94.1699	84.2521	141.788	115.441	68.8365	208.988	126.139	247.584	100.814	234.025	104.07	189.392	57.0757	78.626	98.3046	156.148	90.117	115.656	107.919	114.712	72.4984	128.072	99.7802	195.736	141.323	93.6251	162.556	68.2802	93.1575
HS3ST1	1.81573	4.32031	11.2188	11.3309	5.02695	6.23533	23.5766	18.5632	3.96686	6.29976	18.1498	9.98294	6.21953	1.85264	8.37647	5.64903	16.5982	13.7927	6.54804	6.14638	4.78112	18.4811	20.8915	20.7831	4.55993	18.4736	4.91909	3.68661	5.74362	16.2158	4.48618	15.7373	2.9988	22.6329	5.26447	22.4442	4.12754	5.36637	33.8713	5.50733	7.49607	5.1986	3.40848	5.61008	5.8884	8.9349	2.08658	7.70397	6.39274
AOC1	1.89871	2.42633	2.70564	2.63097	4.13969	3.37756	2.49768	3.40004	3.00098	2.61568	3.07641	3.55832	2.77213	2.12212	3.25353	1.55129	5.84453	1.91945	2.67481	3.16058	4.64803	1.83203	3.87677	3.9014	2.68032	3.9987	4.75524	2.78813	3.34476	7.64797	3.05916	2.77748	4.53539	3.48985	4.2661	3.15069	4.68654	2.91397	2.41306	4.45405	5.56202	3.52575	1.95515	2.58724	1.81294	4.72366	1.25346	4.60502	5.05377
WNT16	1.16689	1.67877	1.10056	0.814864	1.49575	2.3828	1.38054	1.18933	1.29519	1.34116	1.0362	1.71705	1.33499	1.15319	0.922985	1.32363	3.55967	0.888734	1.10892	1.56271	4.18791	1.28971	0.989903	1.82924	1.05619	2.64614	0.830868	0.943483	1.12711	2.14218	2.80118	1.49684	1.69842	1.08078	1.03361	1.61548	1.39568	1.82325	0.921048	1.29271	2.48681	2.18921	1.66353	0.897668	0.830386	3.02905	0.88823	3.6418	2.55163
HECW1	13.0122	8.09945	9.67156	3.68676	24.2091	4.0948	7.07588	15.2258	2.74645	7.3272	10.9674	14.3352	8.11417	6.92515	16.8822	4.09627	52.1709	3.5437	4.76122	1.94374	24.1826	7.33951	11.2393	15.2778	9.48795	11.8326	5.10661	20.5334	4.63093	46.9844	10.6301	9.67744	9.46901	8.32943	7.95694	7.46923	15.7411	28.4969	6.39434	16.1663	18.8351	9.84761	5.23776	5.26268	5.43446	34.4601	4.80441	11.3567	9.41081
MAD1L1	30.1649	22.8661	57.2288	22.6461	30.8863	17.5648	34.4158	53.5213	19.5246	26.3778	32.7378	43.2086	54.7245	22.8007	33.5493	16.5143	66.5119	21.6331	27.1953	25.0199	45.2725	40.0443	37.8759	66.979	65.2968	31.0796	39.5073	50.4983	25.3936	27.6297	36.5011	22.0097	25.7727	45.2461	59.5405	43.7448	20.3692	19.7746	27.9129	39.6511	49.8358	24.9355	14.2504	21.1567	26.7054	34.0134	12.1192	37.529	28.6758
LASP1	80.8037	62.8254	120.582	84.3284	121.346	52.6057	142.366	141.673	47.6472	71.5598	94.7446	101.054	106.125	100.707	68.9145	61.5542	113.011	88.8413	71.1137	60.2519	78.7957	110.165	85.1805	149.839	130.546	76.3127	113.699	124.12	103.91	128.77	173.171	76.7745	64.8121	92.2757	121.558	102.653	82.7954	88.0263	102.318	114.175	119.332	114.514	43.3629	83.376	73.6532	85.0488	77.7738	83.8762	97.513
SNX11	33.6052	21.5018	26.533	15.8625	19.4813	24.7892	38.8353	31.8974	28.4459	27.097	18.7591	25.0116	18.4006	27.4223	21.4366	21.9112	37.869	36.4842	25.5065	27.6175	21.5691	27.4823	25.8792	34.9748	26.2008	12.0107	23.9968	35.4891	24.6486	15.7168	21.3643	20.7665	23.96	25.879	36.5363	15.9377	11.9816	18.6024	37.5371	29.7914	27.2419	13.8675	22.2426	17.6503	19.3495	23.893	13.3965	36.7258	29.1232
TMEM176A	16.7529	26.4518	6.49327	7.77397	25.1636	20.2569	34.8725	20.2334	23.1327	27.163	45.1361	11.4125	25.1842	9.95557	4.77716	8.70511	19.4295	8.57726	24.0842	26.0281	12.2184	4.02744	10.7976	6.78256	8.18972	12.0087	16.7121	11.6417	31.2959	25.4755	28.3765	12.799	28.9662	9.69913	37.7558	15.0675	24.6012	8.67884	8.13925	34.7615	17.0885	30.4099	6.46475	12.7577	5.89416	16.3282	16.8942	24.47	22.7394
M6PR	131.134	109.689	73.0762	199.774	142.759	88.0184	90.1247	90.6285	91.7845	76.8754	88.416	102.452	91.9915	138.084	98.0472	91.5778	79.4752	100.963	72.6442	113.833	79.7207	155.785	132.179	112.675	92.2338	105.382	78.7867	222.981	93.9444	227.549	198.602	110.277	90.0331	84.549	100.476	199.725	108.049	110.599	119.58	121.205	99.3503	150.273	104.067	64.0499	117.909	167.189	78.7085	128.063	110.106
KLHL13	10.759	5.81033	16.3336	6.821	10.6885	8.71809	5.56965	6.06951	10.2005	4.2465	6.35051	9.56856	7.92428	37.0747	15.6911	22.3716	3.53474	9.57069	7.38088	15.0973	11.6866	25.6998	7.57052	15.0774	5.75593	5.75533	8.15041	8.8992	11.3683	6.14359	10.7854	12.5887	16.2623	5.24465	2.38923	7.03238	2.37153	6.79812	14.2633	10.9623	4.32133	8.58371	17.8009	9.03046	7.65844	21.6596	25.082	4.58982	2.53346
CYP26B1	2.15218	2.67386	8.38934	4.09915	3.58221	2.09975	2.81262	5.98462	2.03555	3.26755	1.81968	1.8376	2.55299	10.8269	3.25589	1.54071	6.84883	2.01102	2.99275	3.88589	4.58817	3.77301	3.39565	1.75597	7.6977	3.60958	1.81586	5.83311	12.5336	3.73404	6.51528	1.9457	1.90155	3.40745	7.74853	7.4682	4.70453	4.37843	1.68854	2.76613	5.27706	3.36108	2.0269	10.2095	1.78443	2.57178	1.84219	2.55854	4.43814
ICA1	27.0756	8.07783	35.0918	8.84112	23.2981	14.0862	24.2541	28.7407	10.9324	19.3498	7.67257	23.9526	13.4083	4.62505	17.0697	48.3574	32.0969	30.7789	8.99175	31.9918	35.0202	3.85507	36.4721	11.3065	40.9829	13.2678	22.6945	45.1406	13.4186	28.7903	19.6993	13.8146	10.4599	18.2941	29.7302	6.86687	12.9983	9.98787	45.7661	14.2602	30.944	20.3716	5.04293	33.0792	22.517	20.2829	96.4495	18.3076	14.249
DBNDD1	6.66422	2.93141	8.88173	2.74359	7.03192	4.68432	19.9086	8.18775	4.55961	5.63499	10.7421	5.06882	12.7621	17.3269	4.41549	2.20793	17.4146	11.3036	7.58173	5.62204	5.47595	11.4956	10.429	20.1276	14.4213	15.6289	9.08766	3.94162	2.89131	4.80561	2.1797	8.87284	4.88631	8.64598	21.682	6.01562	6.46359	5.76692	7.41904	8.55461	8.35952	6.4497	4.11304	4.61014	8.92778	5.64525	13.5202	7.9894	6.96923
ALS2	13.0786	11.9581	31.076	20.2317	25.7485	12.4562	22.1036	25.446	8.55912	6.22527	14.052	26.166	19.3663	19.8428	36.8153	25.7432	21.0349	15.8178	13.2844	10.4238	34.5666	28.9966	26.1886	41.1139	30.1154	15.3469	23.624	45.4384	31.5004	27.7325	25.7887	27.7755	16.6341	17.8269	17.8718	24.0822	20.7234	27.3895	31.3238	28.8246	27.8178	19.1846	26.4294	39.1448	21.4023	38.1378	29.2687	21.2699	12.1067
CASP10	10.5756	16.4057	17.1409	6.22495	17.1763	27.369	32.9173	33.8116	10.5378	10.8799	17.3449	32.3197	15.229	7.29243	19.0156	20.598	36.0765	21.6556	16.4884	14.14	20.8502	18.8884	9.8056	44.3095	21.5538	11.9607	18.1869	24.2884	9.56024	32.2045	11.2102	15.6397	21.6498	17.3672	20.6643	15.0601	24.9528	20.4733	32.0612	21.3543	28.4685	21.7094	9.10513	19.2173	18.029	25.0581	10.4384	18.8745	17.0042
CFLAR	130.445	216.56	242.737	92.9531	188.376	183.624	340.201	447.22	165.577	150.744	210.35	370.805	207.048	83.3076	279.305	210.599	303.408	165.625	186.834	273.325	295.679	158.258	248.557	520.107	207.075	173.994	276.858	506.266	211.705	314.222	226.555	220.14	220.621	396.902	267.715	193.997	213.169	248.329	251.958	307.661	321.137	221.88	190.004	338.596	159.782	337.713	141.048	322.98	225.141
TFPI	39.1749	48.653	59.3397	30.0234	125.052	20.2826	55.6304	31.3651	59.4652	26.5613	55.848	25.4294	95.5948	130.526	132.416	38.7182	126.755	16.4464	32.278	54.6221	152.746	69.2742	34.9336	46.4054	31.9603	96.6703	51.5613	68.6539	41.1507	202.238	66.8294	68.9642	59.171	46.9381	33.6453	64.3826	54.1351	56.6764	97.9732	90.3137	63.9198	79.8223	41.3733	58.342	17.7055	77.413	58.8688	51.6721	60.6996
NDUFAF7	34.7066	25.0174	36.9574	22.1857	27.5769	31.0422	28.813	23.7381	22.2786	22.152	25.8367	29.9425	25.1771	33.3283	29.0411	35.2793	37.1464	24.444	29.5731	31.803	35.7621	36.1992	36.4183	40.5215	27.273	18.4514	25.8914	49.0044	32.7792	25.0698	37.283	31.96	28.0816	24.5909	25.3475	21.5013	31.7571	39.3366	35.6688	29.8124	38.5293	16.3779	36.3725	30.4638	23.6888	51.0444	32.3419	46.7975	34.8999
RBM5	101.779	92.3775	99.6192	126.838	121.137	96.4737	153.801	183.272	61.9899	44.4631	117.776	119.417	94.9826	133.443	186.255	184.61	123.175	93.1054	68.5171	109.911	111.337	117.404	207.026	111.658	88.6726	134.618	65.2184	129.942	132.34	146.645	188.281	115.355	87.786	170.086	196.101	91.2071	167.747	191.007	121.659	159.133	216.064	149.123	172.74	115.363	101.415	117.471	175.108	196.481	145.418
MTMR7	1.33547	2.51609	8.63975	1.70161	4.53955	2.93068	4.44192	4.11297	1.26624	1.40427	1.86006	6.57689	3.74929	2.97614	2.5456	5.68876	4.85929	1.67072	2.11481	3.30924	12.7307	4.78874	22.3362	6.18329	3.48656	3.41908	3.86664	5.08493	3.84195	5.78427	7.86845	5.04654	3.65152	5.00578	3.56903	2.8812	5.70147	6.31906	4.71945	3.39446	4.22822	6.70824	4.52309	7.60719	3.03387	16.9078	2.32314	4.89856	3.14209
SLC7A2	3.46446	6.37797	73.8533	26.2493	46.6112	3.68589	3.26368	8.63239	6.04863	3.16733	6.75444	11.9051	21.9287	18.0833	26.1771	34.9906	10.0136	6.98667	4.0606	11.7892	126.811	3.71531	88.709	2.32908	5.44687	10.7597	61.755	16.1941	14.7189	21.9611	20.5091	18.8014	20.5654	17.4706	3.48563	6.95388	7.6982	32.6082	19.7743	4.80585	16.333	30.365	3.23408	98.9	2.03654	83.6563	4.78393	11.0009	13.5944
ARF5	95.0127	38.4328	97.9844	53.7147	84.036	51.7154	43.1225	55.0539	74.4802	72.3673	55.2136	43.1322	63.5341	118.387	66.2336	46.1004	61.2778	53.3493	53.7564	74.146	63.1027	90.8116	57.2711	68.5027	111.723	121.555	125.647	41.3231	66.5194	45.7319	82.0871	71.8234	55.6675	55.693	67.16	113.448	35.8604	48.5106	58.131	50.098	35.8119	61.5638	54.7534	52.5098	57.6333	62.6811	32.8435	50.3044	59.1544
SARM1	2.40631	3.58165	8.04737	1.912	3.19142	2.00575	8.14895	5.69456	2.72859	3.07517	3.42649	13.3678	6.46764	5.01894	4.31293	5.27186	11.2151	4.01838	4.69721	5.6419	4.23406	4.87416	10.0527	10.0508	5.42637	3.95705	3.15088	8.97013	2.60687	6.37032	4.66821	3.98022	6.19418	5.90603	8.37372	2.41195	5.74984	3.76118	4.46263	7.66993	11.6708	5.11154	2.00125	3.54422	3.27999	6.72399	2.01564	11.2864	7.6449
POLDIP2	35.4611	17.5391	49.7134	35.6384	24.4323	24.2404	33.206	26.5381	30.2368	34.6234	22.8744	33.058	31.8627	37.582	15.3929	32.2155	31.1429	37.314	31.128	29.5713	24.342	56.4106	30.7232	43.9249	45.1665	32.7387	40.0119	30.2163	30.2247	16.8343	28.9298	36.6788	22.4885	33.5889	28.3659	35.1417	15.4558	31.8191	45.2431	25.1152	26.6446	21.3545	14.5307	22.6667	31.9171	34.1712	14.9731	17.9643	23.8112
PLXND1	20.9007	30.9212	43.1197	12.5877	51.7605	16.0983	51.2805	18.2377	17.2428	20.0386	46.0359	29.49	36.702	32.164	32.8459	9.01135	41.8942	20.4237	36.1745	27.9263	22.6457	13.9908	27.7466	23.8495	28.1111	13.5039	33.5675	36.6896	34.1346	32.4322	52.8685	37.7791	31.6722	25.4153	60.2749	18.082	26.2819	38.6227	14.6625	66.1497	41.0703	40.0562	28.6926	33.3624	13.8493	26.2086	25.8707	21.1762	29.1652
AK2	198.493	77.4752	99.7372	291.944	213.326	95.8619	123.37	120.033	115.175	106.815	114.975	84.0699	101.021	122.629	162.794	111.066	91.0445	125.471	99.0802	106.06	189.201	191.648	205.259	139.977	120.048	126.325	177.76	143.337	115.853	137.924	173.752	113.662	71.3341	116.434	133.789	178.029	127.623	146.029	124.498	118.379	94.7166	144.742	93.7139	120.921	141.68	186.157	146.975	80.0913	78.6173
CD38	8.15282	32.4228	6.45845	3.04477	12.2814	9.82416	22.8026	15.7269	11.1448	19.7872	14.2371	22.3929	12.1534	1.66017	2.77172	6.64707	9.01133	18.1659	4.21931	14.8012	6.6741	9.38565	4.90196	7.03647	10.6446	4.31654	4.9104	4.98873	11.5255	10.4006	20.5556	9.47719	33.8653	8.57051	10.9143	3.11117	20.01	15.4278	8.46319	16.2746	16.9001	20.238	1.90617	6.84456	13.2335	8.26644	5.52446	27.1215	15.2235
FKBP4	161.288	28.3379	67.2842	159.646	53.2688	86.2011	43.0842	97.1097	59.543	24.1488	53.839	43.4599	74.3243	103.874	175.121	66.8634	73.3517	83.5289	49.0535	41.3785	61.9185	168.867	132.184	112.799	105.091	63.2108	69.8339	306.151	49.3888	108.868	32.7081	129.72	51.2906	81.3583	89.0897	96.1545	29.5821	124.586	115.436	75.1503	67.4299	68.3172	62.4048	132.734	144.973	143.331	70.9208	51.231	41.7685
KDM1A	56.1355	30.1444	66.8582	64.3135	65.7431	36.7734	56.7649	46.306	39.0481	36.7264	66.0035	44.0434	72.5742	105.862	99.1825	107.517	47.0115	46.9463	37.1962	44.0511	55.3396	73.8088	94.7241	81.3974	87.4711	43.6254	63.4653	82.541	101.538	70.4953	57.5821	60.5459	34.8227	52.9626	57.9174	46.7797	38.4154	75.6055	75.2279	91.4419	66.1053	62.4241	56.0118	67.9887	65.732	69.6662	52.9927	54.7661	48.1809
RBM6	75.247	58.7274	85.3706	69.5303	59.3963	58.306	118.99	134.018	36.8256	28.9489	72.692	116.731	78.3122	90.8035	210.65	97.2654	92.9577	42.5952	39.6233	46.6278	72.5345	66.5473	175.571	119.064	70.4034	72.3222	39.3051	111.94	72.5051	105.146	96.6397	67.2106	59.4523	159.228	135.542	45.0149	112.866	81.4097	112.509	153.402	204.382	79.1024	69.9666	90.4164	60.2927	86.1102	81.6874	172.896	103.886
CAMKK1	3.4962	2.65354	14.1454	4.36126	4.71245	3.26978	3.52848	4.32439	3.21199	3.05186	2.75591	9.52311	11.3736	5.56521	3.66336	14.9525	7.83774	3.53709	5.78433	4.53528	9.28644	5.86205	7.30911	6.45667	9.57421	3.91512	15.5142	4.82345	2.05863	5.61802	3.98896	7.4733	2.93064	9.32631	14.5368	4.23652	3.64017	8.0993	2.95096	7.17015	9.56631	2.35485	2.92262	6.78475	5.27432	8.11197	3.50378	3.76798	3.9877
RECQL	71.4494	33.6564	41.0206	33.3571	52.6325	58.2106	22.1175	29.6344	40.0758	29.4626	42.7976	32.0298	44.5375	73.7151	41.47	47.2988	23.1791	63.4135	40.9789	53.8683	49.2903	61.6367	47.1142	34.6761	34.7014	19.647	44.433	125.222	54.0657	26.564	49.1458	50.519	41.2918	25.8526	38.308	34.906	23.6913	37.6251	47.9042	35.623	36.8841	38.1979	62.7999	37.8231	47.2516	27.2425	46.9437	38.3632	39.1462
VPS50	49.1605	45.3046	48.0415	33.5601	49.0039	48.8235	30.7679	39.9735	26.2072	23.8457	32.7295	31.9893	35.3814	40.91	58.4129	53.6603	35.3593	43.9072	35.341	53.7882	43.7757	51.749	45.6243	38.3394	41.365	28.9676	36.3181	33.1317	45.8863	39.7999	41.18	61.8313	55.2908	42.6268	41.5821	35.7757	30.2745	55.1593	42.8972	37.3834	54.6197	28.5059	72.6287	40.4306	31.0635	60.5932	71.4417	60.1708	40.4805
HSPB6	3.03333	3.33539	3.78385	2.78975	5.9551	2.30075	3.82631	3.56582	3.04922	5.54341	4.78543	4.07072	8.14362	3.07655	3.01318	2.39619	4.16546	2.56691	6.09517	2.65867	8.18563	2.18377	4.74289	3.82294	4.38457	12.2858	3.74301	5.94797	2.35664	7.02908	3.11269	5.81479	3.34452	4.71254	3.38357	2.75634	3.45258	4.36014	2.72334	2.81264	11.3606	4.42309	2.16921	3.28011	2.57885	6.76274	2.14425	2.85337	2.69496
ARHGAP33	2.95015	2.73158	11.659	2.77525	4.53054	2.0693	4.57928	10.7354	2.20953	3.50186	5.20055	6.68132	9.64691	5.44457	9.07576	3.49432	6.44596	2.57185	6.92402	2.52501	4.7941	2.95087	8.52903	9.37224	7.74483	3.70951	11.8783	15.5409	5.05478	7.97532	4.46694	4.2494	3.43773	10.3082	13.4835	2.55189	4.73625	3.79583	4.90692	7.77157	6.72585	4.88771	2.3037	5.26331	3.22634	4.92937	1.85707	5.73606	4.1111
NDUFAB1	169.295	67.9185	123.332	71.8204	49.2806	92.9243	73.2599	65.8658	96.7109	104.702	72.1639	43.6179	77.4676	102.264	111.603	87.9406	64.8084	119.907	119.842	83.4586	54.1359	105.249	84.8214	93.0149	69.5633	45.2308	112.961	136.455	88.2754	36.1003	39.3584	99.0168	93.2247	67.2268	72.7298	46.5147	18.9794	87.6193	104.945	74.402	73.9616	37.5464	108.688	54.9493	111.599	73.4093	185.7	68.9277	73.9617
PDK4	3.63518	4.48437	2.93368	1.36015	30.8401	5.17222	2.36806	1.79853	18.0019	16.5838	2.4239	13.7954	3.75046	4.2278	5.76568	31.3135	4.89699	2.23532	4.18571	27.384	23.4728	1.45555	3.29457	2.22433	3.6064	38.4734	5.95751	15.5435	20.9924	2.77166	8.10905	11.0341	3.69003	5.73109	3.04148	7.83176	2.88207	20.2251	2.48796	4.60607	7.13637	8.40301	3.02905	3.181	3.46154	5.62429	120.767	7.41363	13.8558
SLC22A16	1.7622	1.30786	1.69044	1.17083	2.41345	1.05964	1.01895	0.886342	1.07722	1.23291	1.01634	1.39122	1.7043	1.47315	1.25273	1.12316	4.75483	0.969414	1.27299	1.12791	2.80971	0.886342	3.18636	1.0503	1.13378	2.19757	1.5389	1.42281	1.84038	2.93957	4.81631	1.59042	2.1292	1.24075	1.39959	1.59947	2.20295	2.12907	5.02161	1.42764	1.40858	2.16594	2.01841	1.00282	0.886342	3.2788	1.2654	1.05401	1.93951
ZMYND10	4.10278	2.60642	4.62126	2.76414	3.65347	2.49024	4.54096	6.01727	2.31477	2.75219	3.95652	4.69794	6.06527	4.04148	6.39777	3.38633	14.1247	2.61489	3.50943	3.17823	4.75564	3.80014	8.56406	7.83493	4.91837	4.31807	5.78005	5.46094	5.81312	6.16486	4.09614	3.38356	3.37825	6.22178	6.56306	2.97866	3.87113	4.58582	3.80536	5.64101	6.85101	4.51482	2.81117	3.03883	5.69821	7.47389	4.6094	4.31278	4.57433
ABCB5	7.18724	5.51646	7.34197	5.165	13.1864	3.53425	6.3368	8.71373	3.18553	5.44012	5.2375	9.4061	9.23231	7.30795	9.3155	4.61045	24.6753	2.95203	7.09036	3.37982	16.623	6.01821	10.5266	12.9366	6.23411	9.70221	4.49311	10.296	6.00362	22.4392	8.03661	7.70373	9.28099	8.63892	6.26126	8.88692	11.3114	13.9912	5.22576	11.1522	11.7084	13.0265	7.44713	5.67865	4.87049	16.4543	5.1945	7.42832	6.9417
ARX	1.44928	1.1293	1.22114	1.09405	2.2982	1.04963	1.09741	2.16428	1.04231	1.72406	1.18631	1.74137	2.02587	1.28689	1.45564	0.99214	3.57805	1.02721	1.87349	0.931458	2.74957	1.0973	1.36886	1.87881	1.52978	1.87377	1.04973	1.69203	1.13452	4.85988	1.34103	1.48686	2.08395	1.44079	1.69143	1.45832	1.77212	2.73146	1.26062	2.05548	1.92204	1.97369	1.08574	1.22373	1.13889	2.69223	1.15997	1.32719	1.55379
SLC25A13	29.568	13.9281	25.4388	18.5826	19.1283	20.228	22.1955	22.851	16.0793	12.8512	19.0608	19.8493	25.6669	32.7711	22.9671	23.3044	18.975	24.6337	20.5898	18.0639	19.1962	41.5034	22.977	30.9861	26.8062	18.9385	35.1656	21.2446	23.8714	24.8156	16.6566	26.5182	12.4629	26.8512	25.4474	18.6596	14.992	27.064	35.6428	27.7254	19.4542	18.6617	26.5279	20.1553	23.2417	26.5745	22.7115	21.7085	15.8678
ST7	30.2854	13.623	33.6356	11.0248	34.2974	21.0377	41.8396	24.2378	15.6128	14.5692	18.7549	23.6487	22.2565	37.4848	31.1127	38.7431	26.8982	14.8	19.9595	17.6371	32.611	39.3062	36.3043	68.4474	44.6127	21.3629	20.7689	35.2444	55.9379	41.6756	33.0548	35.5025	20.6714	33.7236	28.0684	35.314	28.1403	47.2225	19.4186	44.1551	27.4666	19.7919	43.8649	60.1058	22.2923	54.0642	28.9233	25.5126	17.9058
CDC27	89.9475	51.9319	74.8421	130.798	142.259	55.7232	70.8788	47.0157	42.8917	65.1266	55.1345	75.515	80.1916	82.9364	97.8906	60.1193	251.359	54.8069	65.5905	50.4281	165.025	75.2937	64.6963	80.7845	68.5635	115.354	46.298	122.996	74.285	227.407	91.4428	81.4049	100.197	55.6423	69.9682	117.77	129.154	117.933	86.4977	83.5879	80.593	183.614	59.4369	48.0024	45.5361	133.041	68.6494	72.2832	104.353
SLC4A1	1.32995	1.05023	0.971138	1.18702	1.7651	0.939093	0.942816	0.995265	0.93365	1.24259	0.965752	0.974159	1.34764	1.11193	1.15456	0.911629	3.49448	1.00989	1.21504	0.952465	2.02164	1.00614	0.911629	0.911629	1.01327	2.85661	0.932892	0.911629	0.911629	2.10458	1.28445	1.01125	1.75232	0.99583	1.09991	1.33895	1.20661	1.39284	0.930341	1.08526	0.936167	1.62856	0.992972	1.00004	0.970582	1.75077	0.928094	0.963052	1.39522
CALCR	1.52563	1.16145	0.9067	1.14623	2.3079	1.02842	1.04518	1.01807	1.12171	1.24826	1.16515	0.961893	1.61856	1.29468	1.14863	0.964443	2.66128	1.09094	1.30995	1.20687	2.48393	1.01098	0.9067	0.983837	1.01556	1.50929	0.935109	1.04701	0.998449	3.93088	1.50362	1.24491	1.71394	0.980843	1.35279	1.32691	1.43568	2.20634	1.19969	1.30962	1.16734	2.46321	1.08581	1.04764	0.996267	2.00682	1.21449	1.08525	1.13563
HCCS	36.7605	19.4357	41.3188	20.1351	18.5963	25.9089	19.6488	19.8736	21.2096	19.7673	18.2546	17.2335	18.5723	29.633	20.8413	35.7803	15.6381	32.2854	22.2257	39.7508	21.4702	43.2527	22.5836	25.756	26.2998	10.774	24.0441	23.6818	17.0034	10.4654	16.389	41.3294	26.0379	17.1454	18.6542	15.9441	10.7396	29.392	28.8614	21.9306	17.5143	13.7338	45.1903	16.9509	31.8633	24.6225	30.3051	12.7851	16.3614
DVL2	12.6934	8.66036	30.652	17.6478	20.4395	10.4121	25.7144	23.9045	13.6652	15.6034	24.225	16.2599	37.6134	17.6531	23.3193	24.5932	26.9816	16.5128	13.9715	14.4928	20.5525	28.3435	25.8501	17.8348	36.3428	12.4654	31.8961	15.7941	19.0675	18.7941	24.8906	16.6707	11.7848	23.5241	45.7639	14.0636	14.0376	21.5775	26.5035	30.6134	22.2196	14.8544	7.74	15.8065	18.0101	23.5014	4.92998	19.6613	17.8946
PRSS22	14.2172	8.43599	12.4159	9.78687	2.54413	19.3983	27.8479	70.1929	7.66855	5.14831	23.71	8.13275	11.2925	4.67825	10.6975	0.695037	13.7025	27.3499	11.4886	8.01563	1.34793	30.7362	3.65659	15.7578	9.78636	21.521	7.26892	8.78551	0.568225	19.8887	0.749936	24.8991	1.86429	44.1816	5.78964	26.817	2.30204	8.08648	21.016	7.12831	8.20436	1.07786	28.0426	42.8552	6.25489	30.5546	2.32498	8.62119	9.89032
UPF1	16.7954	18.5092	40.745	17.8087	19.1834	14.9227	38.6014	36.3228	14.9549	24.4473	38.5438	47.639	52.0421	58.197	45.3762	12.3415	33.1592	25.9028	19.8243	24.0795	25.5549	58.8758	40.1862	51.2727	39.681	13.2921	38.6178	24.8758	20.2008	14.1434	22.31	24.0285	21.6485	34.459	35.3633	21.2226	15.1169	27.1017	48.5914	30.9998	37.5186	24.3267	8.33425	14.5055	40.1618	21.5081	8.49006	16.6604	24.6024
SKAP2	40.509	31.391	15.8048	15.8133	29.6589	26.3036	31.9284	27.6977	23.199	23.6416	26.1217	19.3849	26.7088	20.3167	35.0523	26.7628	20.0201	27.5381	21.3398	37.337	26.7347	42.2344	21.3463	33.0964	26.9242	9.7558	19.3848	47.1027	21.324	27.2317	25.9977	19.1655	27.911	16.8853	31.7378	27.63	21.0478	30.2585	23.9768	36.818	29.3523	23.8427	20.9634	17.9545	19.1366	23.6184	35.2251	46.5868	38.0398
SLC25A5	315.691	173.174	295.371	175.475	144.981	236.999	123.216	181.584	209.636	215.153	122.498	192.785	192.399	281.73	139.768	387.694	173.279	458.124	201.373	406.452	172.355	307.671	211.236	278.767	170	161.544	364.74	255.882	177.81	75.0949	98.0324	263.529	319.109	186.52	135.988	157.729	77.5649	199.003	265.622	210.212	163.559	183.535	306.988	150.533	297.41	204.532	243.435	148.027	181.884
MCUB	33.6039	14.4555	16.5329	15.8152	14.5498	15.3012	17.5205	20.3427	18.5182	22.27	18.1105	14.2354	12.5261	23.6651	13.8221	20.1979	18.47	21.4697	22.4507	29.3968	16.0584	14.0827	13.2358	8.21976	34.7186	6.25824	10.9481	31.9898	14.9417	12.819	13.0772	11.2437	20.4834	11.1163	34.6759	13.1611	7.70031	21.1594	7.91585	25.8503	19.4799	12.5688	15.9425	12.2452	12.3011	15.5984	6.86833	33.3734	28.4033
HOXA11	1.43835	1.22621	1.39391	1.28521	1.87426	1.25605	1.0341	1.0341	1.07877	1.37265	1.3907	1.44088	1.49953	1.21795	1.21799	1.0341	1.85881	1.32343	1.15677	1.28115	2.53893	1.60555	1.0341	2.19242	1.26332	1.74424	1.0772	3.29256	1.27605	2.29281	1.1352	1.19321	1.66247	1.08641	1.41503	1.49231	1.28073	1.97278	1.10979	1.22341	1.97549	1.39879	1.0341	1.14473	1.1534	1.63048	1.27213	1.0341	1.1057
POLR2J	86.2746	31.3683	58.6071	186.643	125.462	39.0207	50.8589	26.3597	51.4082	53.878	37.6487	36.4947	44.0991	67.5884	51.9502	30.1238	34.2046	63.9643	45.4898	56.6586	67.1773	52.6677	45.9285	63.055	61.007	86.9609	63.7687	31.6165	41.8991	97.272	109.664	46.4791	47.685	46.8907	60.0663	117.613	58.0173	30.8557	64.5956	52.7282	40.6623	79.2378	55.4326	52.8335	45.5727	55.8761	38.0485	46.0704	42.163
DHX33	7.44786	6.35225	20.8087	10.6502	12.0092	6.64228	14.7143	11.585	5.78602	7.00243	9.53675	11.9864	13.9779	13.777	10.6389	18.5701	15.9852	9.9367	12.4582	8.30742	13.9992	24.2902	16.6298	18.8723	17.8211	8.20265	16.4102	10.629	17.823	10.0091	18.7051	15.5636	7.79722	21.9671	16.4291	14.3602	11.8951	20.5555	17.4589	13.5283	17.2809	10.1421	7.44817	12.1862	9.86269	20.6014	6.32412	8.114	8.70566
MEOX1	1.78998	3.97519	5.6668	12.3974	5.59884	4.20359	1.89947	2.87338	2.90708	3.55668	2.6472	1.91201	3.03655	6.18552	4.38197	1.09535	7.87005	2.56898	3.08097	5.07888	4.89748	1.23003	3.17114	5.81439	3.67344	3.60477	2.52288	2.46055	3.30168	4.05894	5.81686	3.85576	3.9328	4.05711	2.97477	3.38302	6.489	1.59801	2.06803	4.93899	6.51411	3.88451	1.91512	3.08822	2.07239	3.25453	1.22993	4.41852	5.38956
THSD7A	1.21793	2.28948	1.54302	1.04445	3.13351	1.15585	1.79162	1.21235	1.16701	1.34861	2.99672	1.83566	1.84218	2.14836	1.47371	1.22316	4.17733	1.64883	1.58555	1.49027	2.27147	1.23012	1.37416	1.10912	1.8259	2.8723	0.999466	3.25085	1.68536	3.0101	1.78025	2.87819	1.79231	1.89889	1.61897	1.98329	1.79974	3.2049	1.22656	2.27403	2.34302	2.28942	2.17656	2.31259	1.33454	2.76164	1.71375	1.68847	1.56937
LIG3	22.7861	12.6317	22.2868	28.2954	23.3151	11.0573	14.2903	27.6725	11.8842	10.5813	17.6329	25.5383	21.7099	25.7914	17.5093	35.3069	25.2427	10.6515	9.0969	14.5206	24.6362	24.2618	20.7566	49.4962	25.4838	17.777	21.7704	32.4012	40.4248	28.9211	32.8087	24.9288	12.3438	28.063	12.1788	20.0942	28.3584	15.5702	31.476	21.9972	25.6759	32.8739	7.58159	21.4197	17.7752	34.9674	8.28384	23.2235	15.4942
RPAP3	39.3234	18.7479	25.4578	30.8836	37.5815	32.6553	21.0297	25.1364	25.702	22.7452	19.386	24.2448	27.018	41.8629	18.281	34.1966	23.7107	32.9119	22.3285	27.9309	35.8652	48.0378	40.3742	26.2974	22.0256	20.2174	27.6491	34.5087	36.5163	23.1961	32.6267	60.7641	24.4029	23.9412	23.4973	28.0557	25.0232	32.97	30.6546	29.6216	26.5267	36.6373	37.5158	33.1475	28.2832	25.3636	47.7081	34.029	30.7777
ACSM3	13.9676	9.98389	6.62424	7.84367	19.1959	5.09926	16.9281	19.0482	5.53667	5.60446	8.87679	11.0288	13.0346	6.2709	9.85908	14.6515	30.8656	4.50576	7.30731	18.6514	15.6398	12.2999	17.0395	17.3761	16.1835	12.5811	5.27776	14.0122	32.0624	24.6698	21.9037	15.5816	14.4995	15.9822	10.7935	6.93713	12.1596	14.2989	14.372	18.0103	20.4792	12.8293	6.81385	6.39568	7.28986	33.8076	27.4824	16.0404	14.7656
REXO5	18.6008	6.4141	10.864	7.94229	17.3627	15.075	25.1008	26.0487	8.66483	10.031	18.4038	16.5056	19.2984	29.6158	31.5521	39.1985	24.3781	18.7096	13.3738	16.0389	14.872	24.3719	31.4028	52.068	31.6325	9.58132	23.704	21.4309	20.3189	31.9116	30.646	12.3448	17.5991	18.5578	26.5942	11.7375	9.01314	33.541	27.6463	27.199	26.1876	14.9486	16.3817	17.7982	23.7318	33.7242	21.0995	11.3717	10.46
CIAPIN1	23.8708	23.3431	36.2382	18.9169	21.3598	20.7706	23.9646	29.9506	25.2671	22.7889	28.113	28.5093	35.9135	45.9076	17.6469	31.3515	27.7493	31.4306	26.2991	32.5959	18.2318	56.2074	39.1268	49.4265	41.5838	25.3723	23.7429	28.6966	22.7785	18.9268	19.0629	24.8538	20.8154	32.6598	21.2651	24.3484	15.5286	18.2444	39.5881	24.4916	33.5692	22.8735	27.9407	13.6446	21.8207	31.0714	42.5142	32.5245	20.8448
FAM214B	6.70871	5.15861	9.42757	9.62386	11.6048	5.71241	12.5023	13.5112	4.32723	4.75371	9.10758	6.64086	8.16769	11.0256	7.78467	8.29161	12.092	7.85527	9.31163	5.96256	7.57287	6.99563	17.0122	6.72182	10.6434	9.72919	8.56157	12.2449	6.24606	10.0705	9.24068	10.7105	5.22519	10.1639	12.2586	17.1445	5.74024	14.3067	11.5196	11.5129	9.36204	6.84871	20.6484	15.7198	7.15583	7.53813	6.62034	6.34589	5.9508
COPZ2	19.7209	11.5995	5.484	35.9715	37.4638	23.3145	36.6103	8.70985	29.126	16.4015	29.1274	33.1304	23.445	55.9298	7.45701	3.26074	21.6168	32.8562	27.1974	11.1099	15.8042	37.2724	15.8648	24.5751	38.7392	14.3764	24.9705	51.5974	5.56734	21.9096	4.12771	32.4939	25.8908	8.79057	17.8368	29.4154	4.31719	40.319	37.2016	47.1262	27.7539	6.77612	21.3974	33.5208	14.9995	41.638	6.43261	5.91753	7.69132
PRKAR2B	3.28947	6.8891	18.2398	1.59682	9.77114	7.28676	3.67247	4.73247	4.68189	5.29216	7.12227	4.30571	5.37182	3.00251	18.9109	3.02493	4.25598	2.74032	4.25656	8.29685	4.56455	2.88233	4.2343	2.01331	2.02893	3.13887	5.35034	3.21296	20.6579	3.54567	17.0959	5.44859	6.49976	6.03324	3.83569	3.76567	3.63967	3.52997	2.53397	5.20763	3.96351	4.82415	2.11104	2.52299	2.33609	2.77496	25.1495	5.6374	6.93245
MSL3	35.9381	35.3647	52.605	31.1093	32.7742	31.6725	37.2069	40.7525	33.405	24.6572	32.8615	31.7235	30.218	24.3912	30.0143	54.8648	38.6526	32.7864	29.0554	46.404	37.0593	32.4404	35.9189	41.9544	34.5729	24.7383	24.2499	32.6336	44.1434	33.6898	49.671	49.2039	36.6685	31.9409	36.2647	35.3085	46.3836	36.0613	41.4916	39.2835	47.104	32.2748	54.0484	27.7015	32.0164	33.8732	47.2353	62.4839	51.9293
CREBBP	40.9634	41.0629	81.0348	15.3374	37.0293	32.614	81.5174	88.5081	13.4497	24.7916	52.2868	76.2311	53.8181	76.0783	49.1983	50.073	64.8415	35.701	32.2801	34.4004	33.3162	67.4713	67.8196	143.436	48.402	31.2615	58.9229	84.2497	61.2934	56.444	64.6865	50.0073	48.4688	86.3621	71.833	29.0662	52.0295	132.936	57.5122	92.6776	90.8551	38.9487	42.0152	60.6737	40.0879	63.1469	32.9636	58.0704	50.1006
TSPOAP1	5.45011	5.00287	11.49	3.76492	5.29335	3.38562	7.19459	11.4159	4.95411	5.28669	9.15387	16.745	12.9984	3.47473	9.84339	24.4829	14.9534	5.16375	3.538	9.23119	8.57731	3.96961	10.5394	12.5268	7.9306	7.21715	26.6261	11.8483	20.643	8.78568	5.26738	7.94892	7.61207	15.6477	14.3377	2.73974	5.6071	4.00846	6.94902	11.8799	13.3741	5.70213	1.98199	11.1116	2.98047	32.6003	4.17224	9.73532	10.914
MPO	1.69795	1.318	0.970254	1.18405	1.61769	1.217	1.00903	0.984619	1.01348	1.2995	1.15979	1.58654	1.53223	1.04282	1.07877	0.935093	2.91385	0.968353	1.22249	1.12818	1.95744	0.935093	0.935093	0.965157	1.60505	1.76973	0.998141	0.964219	1.03542	1.85641	1.26006	1.76154	2.38339	0.935093	1.04661	1.39713	1.40232	1.1735	1.02374	1.17465	1.05122	1.98695	1.93074	0.935093	0.935093	1.26318	1.01416	1.02811	1.77163
PON1	2.12485	1.65748	1.5279	2.22347	2.84245	1.46703	1.73008	1.84973	1.37339	1.70425	1.77166	3.7051	2.27579	1.92163	2.54174	1.34508	4.27841	1.42588	1.55196	1.39306	4.1893	1.51278	2.2912	2.42678	1.71877	2.18683	1.87257	2.49859	1.67094	5.43423	1.76366	1.7223	1.87306	2.69577	2.12703	1.64822	2.01722	2.49899	1.60354	2.43037	3.04361	3.63308	1.46377	2.37289	1.5242	3.77645	1.92513	1.77572	2.1248
GCFC2	27.4057	15.7255	28.7744	15.6562	18.626	32.1483	21.1063	18.3633	17.4054	20.6458	17.735	20.9637	28.7516	41.575	32.6745	50.3177	19.1156	17.5262	14.1989	27.309	24.8558	42.0609	33.1341	38.143	27.528	16.5881	25.8507	68.8728	46.4966	17.1375	32.9884	33.4642	22.8268	22.8653	24.5608	12.1722	17.2457	37.3454	34.9785	16.8524	25.6793	16.4035	26.5603	28.014	24.1235	48.3361	38.589	39.5354	22.7167
WDR54	14.8242	8.32202	13.3999	10.0787	10.6442	3.88036	8.54316	7.79906	11.0384	10.1866	9.26667	15.0285	10.9975	27.0208	11.294	11.5745	9.37468	9.49721	12.6998	9.45857	13.7697	7.5614	17.4605	9.88351	12.1894	5.93237	11.2335	18.2845	14.2126	8.62938	11.4713	8.70919	6.89084	6.39346	13.2809	5.44763	6.29111	8.04587	7.32932	19.4421	12.2155	6.38046	6.98149	10.0946	8.6344	14.6945	4.36546	7.88998	10.5524
CROT	38.5923	8.97872	26.3289	9.61565	14.3038	38.4432	11.923	28.3246	9.643	10.5143	12.1297	22.1786	34.5168	14.8209	19.9336	48.7441	19.4933	12.7351	11.6468	21.6502	30.8127	28.9449	55.6331	58.4108	11.4511	15.3848	50.4385	18.3918	13.7743	17.9666	14.299	32.8017	14.8402	22.0849	13.2498	14.7675	8.73257	21.1249	29.145	18.329	24.7526	28.2852	31.9858	42.5597	21.0169	44.4445	93.2514	19.2202	12.895
ABCB4	3.32022	5.11806	2.20598	1.56882	4.61098	3.87093	2.61646	4.03336	5.54598	4.36413	1.9464	1.69124	3.05043	2.46142	1.90146	3.34205	11.1234	1.42612	2.07065	5.35988	7.24826	2.30091	4.37027	6.12578	1.81447	3.45113	1.91593	1.96293	4.28161	7.33843	6.39427	2.55035	5.16615	2.71874	1.949	2.67689	5.68129	3.40242	2.03154	4.17071	5.85905	5.80601	3.90554	2.91651	1.89195	4.838	3.62447	13.9789	8.87161
KMT2E	60.3239	71.515	121.388	47.7769	97.4493	87.2822	114.726	110.624	37.8205	46.2332	95.1287	116.201	68.1314	67.1676	154.473	113.127	95.6218	62.2923	66.6841	83.2923	89.1854	100.54	112.891	132.079	111.71	70.452	68.4697	94.0655	132.332	109.573	134.425	105.999	87.8339	109.851	97.8888	75.8773	114.698	143.085	95.1142	104.673	138.906	84.9655	80.7699	176.789	58.9243	125.224	44.8795	162.471	107.688
RHBDD2	25.513	11.2839	37.6049	31.1188	21.7983	11.1745	43.1139	20.5616	15.7556	18.3263	14.0876	22.7267	27.9073	23.5987	26.2133	17.383	18.3146	30.4692	10.681	28.1367	20.8153	39.4413	24.9387	36.6024	28.7798	13.7964	33.2012	30.6053	16.2684	14.3645	28.2287	29.8255	15.3765	19.1728	31.4278	21.6332	15.8437	18.8265	46.9889	18.0846	15.9219	14.6249	7.31113	18.9864	20.4421	15.4684	25.378	11.2179	15.2481
SOX8	1.38839	1.54364	1.86705	1.26667	1.54916	1.4562	1.2674	1.89012	3.43344	3.0857	1.40313	1.33243	1.90681	1.48303	1.59714	1.34879	2.75391	1.34556	1.45468	2.28676	4.41467	1.20653	1.26744	1.28887	1.58457	1.72723	6.30654	1.40076	41.1979	1.67127	8.47762	1.32832	1.95692	4.80498	1.4646	1.62803	1.94216	1.57538	1.22823	1.53167	2.20622	1.49851	1.26677	2.30091	1.26199	1.36708	1.22193	3.55055	5.79147
IBTK	26.5662	21.3027	19.7825	31.4472	42.2952	27.7228	25.724	26.1829	17.957	19.2439	28.9023	17.5472	21.4417	30.3971	28.9351	29.1394	24.1495	27.0201	23.1428	22.7129	17.0459	30.5791	24.5707	19.0438	16.5313	37.7359	17.7666	35.5562	31.9253	43.7961	43.8066	29.1119	17.8063	27.4218	19.8234	40.2762	27.9303	40.6395	25.5234	25.113	29.694	23.7064	33.647	25.9283	18.9821	29.1929	42.4038	29.9018	23.1365
ZNF195	43.2379	32.2397	110.387	22.7223	47.5689	25.6982	55.384	90.8221	23.3661	21.1213	25.9408	75.0188	50.3201	53.9783	70.5835	60.3845	91.7329	29.7396	49.3703	34.8979	60.1667	60.6611	84.7036	72.2636	41.4626	31.2417	42.6445	97.1953	58.7952	89.2318	50.4225	53.1653	44.9472	63.8234	43.9073	31.5514	54.9285	69.2892	73.024	82.1328	109.565	46.9932	48.6422	57.211	37.5026	108.41	55.703	83.8098	40.4306
MYCBP2	45.2706	43.6802	43.6093	23.8882	30.9839	59.0385	54.0214	73.9695	32.196	26.9926	50.7788	48.8073	46.0235	32.7816	48.8278	102.174	61.6005	36.1758	30.7927	70.2504	45.4626	67.9009	40.0092	81.0614	33.7271	45.9785	50.24	51.2733	47.0144	36.7983	65.7774	74.0071	67.0836	70.4466	50.6	39.5644	54.8836	84.4915	80.0602	90.3917	77.4312	50.8388	55.831	74.4724	42.6768	69.0387	53.5016	105.693	73.0488
FBXL3	33.5529	29.8852	44.9076	32.2653	47.7374	48.7463	22.2872	30.8935	32.3842	29.9352	35.379	29.4507	40.0288	36.5996	50.7944	55.2739	32.0001	50.616	36.8433	45.4998	64.8606	29.362	29.4695	19.0215	27.2359	46.5969	63.5332	47.1911	36.6978	27.5361	53.9562	43.9653	35.5519	41.274	48.3894	47.3441	30.8647	40.6727	23.6783	33.2015	36.8903	29.2057	41.3278	57.6674	25.8075	49.9305	40.6812	48.3443	50.9731
ITGAL	16.3425	46.9713	23.0831	9.22935	11.2949	23.6864	68.154	61.2766	20.822	29.6444	32.3888	25.3433	16.9001	3.24049	10.5257	13.7706	62.0158	14.0825	18.7	45.7519	17.0785	7.25454	18.9253	17.77	9.79961	8.41069	24.9841	15.3847	28.7722	22.8884	58.3362	9.74698	46.2145	34.7709	37.0405	5.77646	54.4574	7.45011	12.5141	50.2421	58.5477	30.3448	6.67647	13.7684	15.1794	11.6786	4.08613	81.0489	82.6156
PDK2	12.9603	7.89511	17.4574	36.4105	24.4787	7.70846	18.6978	11.4963	8.15097	11.4772	9.52709	11.4466	15.1408	12.022	9.1891	23.738	17.1683	10.0822	13.133	10.7804	25.4072	11.9611	11.8342	30.1962	20.0211	20.491	21.647	29.4014	13.0294	18.4486	26.7461	15.4625	11.0139	11.9512	17.1304	15.2207	21.6626	9.82519	23.7705	16.6847	19.3028	23.0963	7.93282	11.5456	10.391	21.5622	3.45946	8.64267	10.6045
ITGA3	32.7056	17.3932	80.5366	505.908	35.759	42.2563	44.1135	64.1049	20.4658	50.9707	30.0233	136.847	62.1635	45.4459	63.75	57.2826	89.8456	59.3633	85.3265	19.9241	107.591	188.506	54.4646	221.9	297.677	27.7394	87.1217	143.25	33.0714	39.7107	86.7081	74.9653	26.9554	125.753	127.098	218.538	26.6676	135.576	98.0765	46.118	79.5316	40.1591	23.1529	60.2567	58.0147	84.0451	9.87666	10.5164	20.2994
ZFX	31.67	23.8811	58.0274	19.0103	36.0295	40.9428	46.4569	38.0396	27.9472	17.3253	22.133	44.2756	27.8628	31.9282	35.3203	46.2761	37.1556	35.6511	28.0452	41.4291	31.1091	40.9151	34.3845	50.994	33.371	19.4742	30.0062	43.1166	39.0647	23.6404	26.6253	48.525	44.7541	30.8854	36.2677	24.3583	28.1645	52.9995	37.7565	35.8156	35.4941	27.1476	52.0122	31.9687	38.9257	36.6676	23.0807	67.3921	48.9172
LAMP2	127.628	93.1726	174.532	123.528	112.742	110.407	82.1417	89.7714	76.2671	62.6442	87.5846	82.7509	77.6317	131.762	138.547	146.57	76.0384	218.276	97.9422	144.687	67.3796	179.916	93.2501	69.3868	85.0396	96.645	147.179	118.335	130.965	58.6729	93.118	140.943	98.8185	75.3793	102.641	105.689	52.8583	118.06	100.431	75.3629	69.8444	92.4628	244.941	117.4	171.622	83.8492	148.313	55.055	65.4125
ITGA2B	3.18107	1.26075	1.80181	1.98061	2.99709	1.13445	3.26203	2.19581	1.31828	1.6321	1.34826	7.50123	2.88228	3.05406	4.7877	1.02822	6.52793	1.14915	1.43097	1.27354	2.41064	1.31914	1.99018	7.51728	7.95507	4.37281	1.97747	7.27661	2.92983	3.18169	2.09327	2.06095	5.22752	1.28237	4.83484	1.61046	3.32109	1.70329	3.98162	4.46047	10.0544	2.0165	2.16882	2.007	1.12691	5.50348	0.981145	2.11035	1.76467
ASB4	4.19873	2.83126	2.97169	2.72808	8.91734	1.91487	3.33788	6.21021	0.977237	2.50416	2.81545	4.79516	5.7059	3.40614	6.71884	3.55717	19.1373	1.22943	2.35421	1.7271	11.4634	2.4541	5.4975	6.47862	3.417	5.57117	1.35454	7.28614	3.69312	20.9561	5.84432	4.37436	6.23263	4.16964	3.95195	4.51567	7.78794	8.86239	2.75951	7.63258	7.41011	10.2901	3.07001	3.40252	2.37802	12.1257	3.26675	6.28205	5.12339
GDE1	31.3554	22.8739	30.7847	35.9492	34.072	25.5586	24.6815	37.1415	22.0773	27.1971	38.3671	26.4798	31.4566	37.7902	32.9291	31.8216	31.5571	36.1182	25.1047	28.7518	20.9657	45.1421	25.2361	37.0984	39.7094	30.5532	33.6383	42.2861	24.3178	35.1382	30.1587	34.2575	22.9807	24.2242	25.0164	33.5494	16.7566	35.0013	38.8888	28.8327	30.954	25.1517	20.8766	31.2549	37.0869	37.3187	37.1341	19.9865	19.9414
REX1BD	25.856	30.1049	27.476	19.8457	16.9827	18.828	31.6213	27.9641	41.1438	69.1494	36.6006	48.8189	34.5789	41.2945	26.6266	19.6446	22.9577	27.0845	32.457	24.7123	35.0401	30.1809	30.9264	39.6547	23.9821	17.5728	54.621	27.5486	29.4643	21.071	23.4876	17.192	30.678	26.9924	29.6515	16.8355	10.675	7.38702	21.0892	22.5429	26.7456	17.1636	12.942	28.961	30.0538	21.5008	16.2264	37.8721	35.6712
CRLF1	1.99652	1.52824	2.1571	13.1055	3.28966	1.84583	1.33062	1.72592	2.09664	2.54956	1.62994	2.44202	3.55919	4.65282	1.75564	1.33062	3.87529	1.46338	2.66843	1.89948	4.11926	1.98668	3.00034	8.35102	29.7888	5.9494	2.39686	2.26169	2.41781	2.19379	2.41824	4.04197	1.99175	1.8578	2.14676	2.75488	2.0577	4.25671	3.97908	1.7853	10.2817	1.9944	2.25465	1.79331	1.70242	5.09972	1.91603	2.08506	2.4606
OSBPL7	4.11179	3.52889	7.46704	2.19766	4.77555	2.34543	7.43111	6.99026	2.88788	3.92779	7.01989	9.96602	6.01491	2.33318	5.71287	4.6761	7.18123	3.68261	4.17906	7.79196	5.083	2.82818	6.34446	7.86744	3.59508	3.43874	6.9278	7.03365	4.37479	8.14262	5.65692	2.78728	3.34876	5.7316	10.2675	4.59412	5.20835	2.05268	5.64468	6.02269	8.15496	3.2949	1.69798	4.92159	3.63446	5.85664	3.12112	6.95706	6.23738
TMEM98	22.3939	24.8836	47.0925	13.5479	86.5311	27.2905	64.6452	26.5818	28.7213	19.2465	42.9974	51.4306	57.5942	116.183	47.1346	22.1071	79.4689	21.5223	31.9652	28.7693	42.3204	34.4444	31.3351	58.0123	45.2167	28.0826	10.4691	67.2854	138.717	78.4612	12.7785	47.5758	42.6371	49.5133	37.199	84.3701	27.3287	48.7087	80.7458	46.8772	83.5238	30.3246	34.6724	43.954	14.2961	80.3977	32.3203	42.1081	34.9045
YBX2	8.12526	2.77816	11.1435	10.7786	10.6943	4.09314	11.3212	8.84443	2.11139	5.65963	8.18162	4.05112	24.5089	5.6819	9.57882	9.71599	12.4887	5.33579	9.20601	3.18088	6.44077	20.5392	14.2222	12.9358	13.3738	8.51718	30.9258	12.4308	8.37572	11.5311	13.1545	5.89191	7.65858	9.52106	13.4369	10.6216	5.71511	8.43428	8.32295	11.7972	12.0565	6.48499	2.61754	5.74594	8.13019	11.0946	1.98386	2.99945	2.88426
KRT33A	1.8193	2.09351	2.33678	1.25538	1.32204	1.8585	0.798925	1.60001	0.907064	1.26572	1.08727	1.19556	1.1983	1.28032	2.97245	1.38904	2.55772	1.18337	1.96055	1.49668	1.29767	1.18455	0.884068	1.4678	1.13483	2.7359	1.38993	1.8919	0.941918	1.54693	0.936309	1.90123	1.21436	0.875012	0.863376	1.29667	0.979805	1.20341	2.75347	0.956687	0.798925	1.74146	1.43803	1.05441	2.25247	1.85722	0.845683	1.09471	1.46394
ABCC8	1.8063	1.44514	1.00408	1.21868	1.51077	0.87524	0.867786	0.867786	0.891121	1.50725	0.900893	1.16146	1.22357	1.27845	1.10891	0.867786	6.28279	0.9021	1.80731	0.950839	2.4152	0.887003	0.893243	0.867786	0.917554	1.79125	0.995207	1.05084	0.867786	2.36153	1.69507	1.69442	1.63426	0.907304	1.07569	1.34749	1.41041	2.01421	1.08875	1.07944	1.04908	2.04101	0.901306	0.882403	0.867786	1.55675	2.88398	0.889014	1.62861
CACNG3	1.23825	1.23833	1.04664	1.1664	1.49606	0.937213	0.98025	1.10903	0.917618	1.23243	1.08446	1.15416	1.39301	1.18872	1.41292	0.927193	2.50691	0.904413	1.41191	0.979914	2.11961	0.991034	1.16566	1.09039	1.12359	1.43618	0.993488	1.02202	0.945132	2.56364	1.29883	1.06722	1.39071	1.10781	1.10709	1.23945	1.69915	1.49216	1.01909	1.34345	1.23088	1.55673	1.2273	1.03385	0.974896	1.50893	0.925022	1.12586	1.28409
TMEM132A	32.9927	11.3323	161.825	37.9709	35.6688	7.4854	40.2318	29.0442	17.1145	41.9972	21.5294	10.0208	27.7168	22.8162	26.5464	11.6309	20.3904	30.7973	30.8187	13.8461	34.9648	95.6372	67.7192	54.0419	33.0432	10.3667	38.0365	30.2366	14.8333	12.2593	14.7894	15.8814	15.5895	33.6932	33.7133	40.3403	12.2779	47.7316	14.3915	27.0795	26.89	15.3941	19.2211	58.5378	21.6495	21.1048	34.2085	9.48793	13.7516
AP2B1	46.4395	41.256	59.251	58.197	43.1622	75.5305	37.3202	42.4118	28.2526	33.7343	36.6804	74.7134	42.1953	73.9655	63.1388	125.383	49.0237	40.6189	38.8645	54.1137	61.4323	85.192	84.0194	99.3044	129.988	19.9771	78.7616	132.043	78.494	37.3832	75.0081	74.7715	51.68	63.2499	30.6263	56.3262	40.6405	69.3049	82.0764	61.7943	68.8507	53.0936	40.8231	78.7215	46.6502	78.2809	49.0451	55.1756	52.2627
TAC1	1.33926	1.01816	0.93449	1.19521	1.45572	0.93449	0.93449	0.93449	0.981433	1.34584	1.02535	1.00368	0.93449	1.26737	1.03565	0.93449	1.67387	0.981453	1.13719	0.93449	1.75879	0.93449	0.93449	0.93449	0.93449	1.23537	0.93449	0.93449	0.93449	2.00015	1.04585	0.93449	1.17313	1.02739	1.01322	1.31514	1.26604	1.59887	0.93449	1.079	1.25856	1.33841	1.0299	0.93449	0.93449	2.15865	1.16333	0.93449	1.29705
ZNF263	34.3803	16.8578	27.8031	19.7542	25.9863	16.7164	23.5217	22.2791	19.4729	24.6522	22.7981	29.5315	31.2776	38.2312	33.283	37.7479	25.069	25.4729	17.0638	26.8558	18.0665	28.5493	32.2348	29.62	14.9148	18.7232	25.626	30.0537	33.1753	20.1488	29.4744	22.1703	19.2719	21.0682	27.6394	18.9228	16.3532	26.9538	30.1721	28.3189	28.5369	19.31	23.8957	24.1371	21.9379	31.2797	28.7105	26.3085	25.4227
CX3CL1	15.1652	8.03395	33.894	10.6808	24.6656	17.7688	68.9074	64.8649	22.6108	14.7025	37.0484	41.8475	9.32098	23.0533	14.0954	71.4779	10.7572	21.1158	12.3575	25.1233	16.4102	30.7237	29.5914	107.359	11.8366	5.24659	12.9127	10.9486	39.0168	11.7543	20.5555	19.029	35.1301	14.8773	40.1782	4.94357	14.4882	15.7714	28.9521	11.5998	17.1732	26.4679	3.915	18.1012	30.8542	20.8839	2.93451	6.08461	10.6794
SPATA20	6.30821	11.2842	14.6829	27.1645	18.1163	3.98914	33.5317	9.50414	18.1372	13.2361	16.6371	34.9816	19.9069	15.7688	18.4653	8.37297	19.0138	7.8817	18.2919	18.4225	10.447	19.3369	14.1787	30.1007	17.7472	15.3401	17.9703	36.0402	13.9977	17.7677	8.30478	20.0124	13.3652	21.1456	12.7125	12.8451	9.01729	11.3731	20.3334	20.6785	10.467	6.42861	4.40703	17.2422	3.8248	18.4089	8.32321	21.5404	16.3274
CACNA1G	2.20968	5.42155	4.09675	2.20471	3.99443	1.58094	2.68262	5.69069	1.10827	2.58428	2.48594	6.16163	3.50086	2.96084	4.65386	1.79226	9.8	1.47208	3.6374	2.9648	5.64215	2.11253	5.67373	6.16253	2.39309	3.57683	2.70782	6.12286	1.61329	9.84943	2.95349	8.98643	8.40596	5.42768	3.55991	2.81606	4.06784	4.38495	2.77477	5.33182	7.51784	4.26076	3.40173	2.71852	2.12387	7.38192	7.71423	7.26021	3.88753
TNFRSF12A	58.2157	14.6008	53.4309	42.0586	65.5868	29.1984	30.1432	45.1917	68.8099	31.7748	70.3058	90.3868	63.5479	172.439	53.3903	2.14615	19.3555	52.3669	78.7856	35.1725	37.4872	62.2736	73.1476	12.7235	51.7294	42.5999	58.2964	70.7654	23.0608	60.1304	13.9996	21.027	12.8488	63.1348	55.8754	126.247	13.0466	62.9617	12.9641	48.5971	36.2445	7.40768	34.7634	88.2498	37.0951	38.8994	55.4666	8.00842	5.92442
DLX6	3.81474	1.48384	3.62033	3.85521	5.10997	1.2598	1.79038	1.66331	2.57591	2.20965	1.14372	4.77216	3.27112	9.87637	1.88964	1.61949	3.37632	1.93928	2.95274	1.4149	4.50079	2.86144	3.49001	4.16368	1.70294	2.52917	7.76559	4.20356	2.19226	4.42785	1.45483	3.62708	3.34092	5.25932	2.37134	2.63899	5.13458	5.96805	2.75111	3.76214	2.30416	7.48725	2.30948	4.84038	2.15971	4.43782	1.18409	1.08054	1.27795
MAP3K9	4.50943	4.24212	6.63091	11.1523	5.82677	6.06978	13.3164	22.3763	3.92804	5.55714	9.03675	9.68236	8.80184	7.30923	11.3212	6.66907	16.7758	5.58061	8.68072	6.32626	7.81888	21.83	11.5149	37.5799	9.14282	23.7375	9.02227	11.0481	4.68291	10.4839	3.68033	16.787	5.61283	13.1846	9.00542	18.163	7.08208	22.1818	24.3909	17.9286	11.7649	5.34772	8.90404	11.4844	11.0479	22.0615	4.03937	9.64842	9.91911
RALA	68.4787	23.7452	44.9858	50.0417	61.2462	57.8849	63.6946	61.7088	29.4042	32.7763	40.2131	27.6637	54.0001	64.3123	47.6465	43.9559	74.2605	57.9557	58.2732	42.5643	43.5404	69.5184	52.9758	79.6266	45.706	109.316	73.896	55.46	42.6159	43.2298	33.1819	81.08	37.3581	66.0532	70.4192	71.3184	28.5753	90.302	61.6565	67.8618	36.4765	35.1509	71.952	76.5098	75.8891	87.5709	50.0432	48.5678	41.8038
BAIAP2L1	37.044	7.03539	31.8192	18.6345	26.2803	14.6665	26.7326	27.9685	11.1235	15.2399	23.8921	16.0104	24.1183	39.207	37.9287	11.9052	13.9496	23.3974	15.754	10.4067	14.5409	37.2827	30.6666	52.0094	34.5927	19.1709	34.5753	17.5212	21.2615	27.1713	16.9444	20.3574	12.4309	19.9129	36.4428	29.6046	7.5257	32.998	29.9999	28.5194	18.4816	13.9994	18.7557	34.0725	21.2568	23.9993	20.0576	8.80511	6.77736
KDM7A	48.8163	31.0697	31.2199	17.279	52.5243	49.5506	31.2145	57.9774	16.9481	16.3744	43.7215	37.1854	37.9424	38.0654	101.571	16.1387	40.2376	18.1968	29.449	38.1092	26.8512	63.8574	68.0677	63.995	51.4533	41.5567	25.1077	27.8871	34.083	44.8763	39.6656	46.0504	29.5125	49.8806	28.3085	64.1504	31.5046	88.2455	38.2027	65.2782	34.0536	31.0932	39.6535	42.1623	29.5259	38.844	23.9505	55.9104	37.8171
ETV1	6.12354	7.36432	9.43621	7.77049	20.3666	4.7167	9.04766	6.51265	3.61428	4.10639	9.20552	27.9414	10.2359	17.0782	16.2487	7.61083	9.53857	11.3859	7.99085	16.4281	23.9664	4.57441	12.7287	8.63057	3.82493	9.2157	5.74908	11.7434	8.4793	19.1497	27.8715	9.51226	10.2513	11.0423	5.20092	7.44955	12.7254	15.2388	2.94511	11.1192	17.8074	16.2468	9.10082	14.6524	5.30984	19.4196	29.1787	4.24854	6.60801
AGK	29.0797	15.4828	31.1049	10.5	18.917	16.122	13.7689	20.6946	15.2728	9.85383	15.7757	18.2283	17.0127	28.0192	29.4094	30.879	17.6352	10.7786	8.82014	19.0987	21.4692	38.2718	31.5237	39.3056	18.5144	18.5218	17.8631	17.5517	31.8251	19.6889	31.7214	23.2349	19.389	21.2131	16.9547	18.7694	20.173	21.0296	17.0089	21.3786	18.2184	22.8229	24.2865	20.2842	15.1108	32.8931	20.1113	21.5879	16.9828
ALDH3B1	6.65791	7.18112	4.82161	3.0942	6.72791	3.59894	10.4128	11.6371	4.04258	8.36913	8.65703	9.73888	5.64448	3.7725	5.07095	4.11663	8.29875	5.13542	12.2576	4.97549	4.72693	3.47629	6.16127	6.25583	4.82797	6.60347	5.89972	7.1215	5.37335	8.85648	6.48057	7.1596	7.51896	6.54132	9.81432	11.1299	4.78339	5.50548	3.56838	10.7772	9.62753	6.23288	4.0578	6.78777	5.83156	7.54973	4.08806	6.42613	6.22773
TTC22	10.971	5.46604	18.7666	13.3148	9.96563	18.7722	24.7894	57.4875	7.54026	12.4431	19.6765	14.1565	12.069	8.8849	9.1214	8.56838	42.5239	15.5419	13.463	13.578	11.2638	39.4644	13.2384	33.101	24.5582	55.0272	16.2068	12.5038	6.31112	21.2928	4.89864	35.8988	6.49564	37.4934	20.1074	21.8139	8.25594	18.8534	41.1029	13.2302	13.4238	12.9468	9.48388	10.8844	22.6293	14.312	2.10315	15.6697	15.2117
PHTF2	26.7418	17.6467	31.2053	18.785	31.9366	24.0423	25.8095	20.8146	14.8506	21.4062	22.966	22.1318	22.28	42.9791	28.2552	33.0992	17.998	22.6283	22.339	25.3289	28.3834	29.1978	29.3857	29.7079	20.4005	15.2026	28.0421	23.6758	29.8628	19.4778	29.9432	25.7635	25.8732	20.8374	26.1323	17.0612	23.3414	36.4589	20.7665	34.2041	33.0325	18.9152	33.7526	19.8667	20.3916	27.1275	14.7806	39.4261	29.1382
CCL26	1.10279	1.69384	1.20027	2.71005	6.44077	1.09078	1.71047	1.06217	3.25411	1.90546	1.69239	1.37051	4.17059	3.39104	3.90559	0.906195	2.82257	1.82613	3.07858	1.20524	3.21383	8.44421	1.45141	0.738996	0.738996	1.33805	0.738996	1.31513	1.47901	4.21001	1.00441	1.77188	1.10032	2.00389	1.28582	2.60451	2.29607	1.24095	1.85483	3.17005	0.738996	1.21822	4.34281	3.01759	1.42478	1.90148	2.88377	1.43802	1.36007
FARP2	15.6712	15.2399	37.0891	14.4762	14.7884	33.4259	30.3029	45.8483	20.8693	14.3791	27.4609	33.7564	42.3507	33.5894	26.6783	18.5706	41.7073	23.9348	25.4387	26.2431	25.1343	17.7322	40.5222	57.4446	22.4044	19.7337	54.1603	20.3537	44.4719	24.0446	23.8702	34.0164	23.8661	49.6871	31.2959	26.3419	16.6957	40.764	63.8253	25.667	25.938	22.2194	30.6117	25.6021	29.6298	32.9522	10.7604	33.607	26.3595
USH1C	2.16909	1.28239	1.02013	1.06288	3.56161	0.869728	0.869728	0.869728	0.944035	1.4289	1.03796	1.02727	1.60978	3.10143	2.19491	0.869728	5.28754	0.925526	1.33188	0.93857	2.86482	1.56871	0.963814	0.869728	0.904219	2.27824	0.869728	1.38251	0.898618	3.94861	1.36875	1.1063	1.6539	0.906746	1.02816	1.21917	1.53936	1.80956	10.9922	1.12604	2.25921	3.56621	0.975398	0.942024	0.869728	1.79885	0.914061	1.04761	1.47813
GGCT	112.91	46.2502	89.3318	86.0046	78.9066	102.307	69.4151	85.0386	69.3093	61.0873	64.3722	45.7224	84.5895	206.323	81.4379	45.8928	58.1179	105.642	103.487	72.6871	72.4168	156.225	99.23	115.981	122.771	53.653	83.1932	150.348	92.5718	46.6599	49.8279	82.1465	63.0018	55.2183	96.2322	82.0618	34.6525	117.297	164.231	91.1959	80.6147	50.8365	105.702	61.7485	138.674	70.6498	234.774	55.349	42.9755
DBF4	27.9591	13.5903	21.349	28.5552	28.4658	24.2878	15.7565	14.2769	17.9218	23.9344	13.3799	15.0735	20.1319	37.2507	23.5859	23.5296	12.4747	26.5735	22.394	21.2817	25.5173	31.954	26.5577	25.3324	23.7865	16.8279	28.9024	18.3409	26.4204	16.6321	35.6305	15.4386	16.7581	17.0746	27.9681	18.9163	21.5346	26.0306	23.4122	22.1987	18.1857	24.5253	18.2851	21.4123	23.0549	29.4334	11.7387	19.8477	17.534
TBXA2R	12.8561	8.57973	26.5702	4.44961	16.8333	4.41784	16.1059	26.992	3.82046	9.957	10.711	26.7789	13.3602	8.72644	28.9348	7.05383	42.8737	3.90499	12.3158	5.33118	16.9113	11.9674	24.1336	33.0767	11.6126	29.0264	7.38979	24.2629	6.39641	36.4913	8.864	10.9929	13.8777	25.2089	21.5593	8.01268	15.1233	17.8583	9.75643	22.4901	27.5828	12.6611	8.45813	9.19097	6.31884	32.4655	5.96268	19.6618	10.9778
IFRD1	66.0133	18.793	67.8243	18.7409	47.2536	47.7233	39.1277	71.5959	34.3607	23.4812	34.1024	55.5124	44.0485	69.6725	164.258	43.0486	39.6935	34.9683	42.084	24.8238	96.2854	76.5494	71.8909	44.0312	77.5733	101.241	40.7333	59.209	48.1475	37.825	38.3458	53.7	24.8672	80.3837	45.856	48.4745	33.4126	103.202	29.8461	64.1935	42.9913	27.1808	62.341	165.804	33.6176	98.2388	57.9494	45.453	26.4081
LGALS14	3.80563	1.7992	3.35334	1.5732	4.86502	0.960599	3.25249	5.65955	0.740349	1.75195	1.78401	4.48173	3.77739	2.23729	3.85648	1.92577	10.4595	0.936213	2.59235	0.963813	5.71374	2.29034	4.58745	7.61701	2.68759	3.8282	1.43262	6.12201	1.72301	10.0832	2.72169	2.97831	3.44471	4.06013	3.66093	2.64746	4.75155	5.3956	2.74146	5.81317	5.63007	4.98077	2.18464	1.60159	1.92692	9.08806	0.822151	4.99175	3.74255
COX10	11.1034	9.43859	22.6125	17.2976	11.9176	14.7676	16.4857	14.6393	10.1856	7.77565	10.4962	8.78187	16.0509	10.4109	10.289	31.228	20.182	13.6184	17.8594	13.5591	16.6437	29.1898	26.456	23.1795	22.1673	15.466	18.9062	14.7172	21.4856	15.2778	19.5335	23.0796	11.4598	21.0484	18.1665	15.745	13.1337	22.5929	23.026	15.0683	21.0162	14.7467	15.6335	15.8822	17.1325	24.627	13.8015	17.2471	12.8838
GTF2IRD1	16.4186	6.45163	28.8741	18.966	20.4062	9.26326	28.2844	29.2196	7.53838	11.4559	17.4192	23.8176	25.2949	20.1843	22.0915	33.1919	23.829	22.5607	13.2204	12.2721	14.3968	36.7793	25.3014	38.7486	31.984	16.1224	22.4116	23.2496	15.5123	20.5466	11.6242	19.6654	9.04154	23.6339	45.0465	19.3658	7.1951	31.554	29.1858	26.1516	18.6904	19.6571	10.0044	26.7735	13.2535	28.0921	4.63528	12.1961	8.89847
PAF1	53.1632	23.4324	51.8318	58.5739	67.0915	22.2017	41.61	43.2326	32.6846	30.0035	46.2189	38.4484	52.4786	54.843	48.4388	32.6705	34.7142	50.3307	16.6983	44.6696	58.3037	58.7294	60.3149	45.9477	34.9451	55.6247	48.9865	75.5629	39.0795	64.3963	46.2924	31.4617	27.4039	50.5535	34.9118	59.3615	34.8582	28.9226	45.538	44.4691	33.4306	46.9754	12.3417	38.2408	50.3279	42.6868	16.8932	33.0823	37.5378
VPS41	72.156	49.3502	38.9809	47.9999	72.8438	55.1663	70.5283	52.9421	40.3964	36.4444	60.2332	51.6257	46.8459	64.5536	92.0209	103.089	45.0548	71.3697	34.4594	62.0617	62.8101	76.2508	46.1055	83.7736	48.5425	52.61	53.2022	74.1052	107.605	70.6421	69.0062	63.4078	53.0499	62.0643	73.2811	55.3758	42.8965	69.4067	92.9392	71.2285	88.3911	55.2977	90.6307	71.9557	59.1317	108.27	142.481	93.6101	63.6684
ARHGAP44	1.85934	1.44886	2.15954	1.45763	3.49986	1.06341	1.90039	1.8359	1.35619	1.85343	2.42382	1.64701	2.26437	3.13129	1.57267	1.4223	6.35904	1.2215	1.65252	2.00491	3.19263	1.14787	1.64963	1.86604	1.77253	4.61885	1.11227	1.94485	2.1154	3.77584	1.84015	2.15388	1.967	2.40788	2.7642	1.65766	3.57923	1.53681	1.41033	3.10067	4.32485	2.73576	1.3029	1.37258	1.66973	4.00476	1.79	3.32126	4.32588
ELAC2	24.6435	22.1262	39.2185	42.8943	23.4568	23.9857	32.6163	35.1992	22.6125	17.3898	24.1455	20.7007	32.837	28.0571	19.896	45.7928	33.669	25.4756	19.4613	30.921	23.1616	37.4336	33.4547	25.3113	41.7516	34.1478	39.147	21.9519	33.324	30.4562	37.5269	39.5524	21.8416	40.4674	32.1201	41.2375	27.9862	31.7358	39.8864	31.8275	35.9958	25.269	16.9909	27.8826	37.151	39.595	16.6306	31.052	30.5891
SCIN	18.0022	7.34496	9.96667	3.91687	12.0983	10.9117	15.2722	22.3623	12.4793	5.34885	9.25194	14.3408	13.1988	38.7377	10.3806	36.0414	45.2661	8.2554	7.85218	18.7496	11.7979	21.2904	10.8071	22.8029	5.84239	59.8198	4.20744	14.3123	4.77341	28.4557	5.86009	41.2855	55.5685	38.3353	8.7573	12.4547	7.97335	35.1108	7.66082	75.7252	17.7865	9.10976	20.377	6.77536	24.6155	23.9815	6.55589	28.7358	20.7128
ARSD	20.7572	12.0115	22.8774	19.0361	20.5234	17.7064	26.6787	23.6805	12.9592	11.984	15.6502	28.6005	15.5769	8.84157	25.0321	70.6168	25.1517	25.5983	12.6827	25.5235	20.1724	37.8287	14.4592	45.9217	28.7115	20.1807	20.3499	25.451	19.6193	25.1043	17.467	37.7464	15.3579	21.6353	28.7855	15.532	8.99186	18.9608	22.0179	19.405	23.8511	13.3748	16.1078	16.9566	11.9346	20.2793	33.9331	17.3475	16.8947
PNPLA4	39.9559	14.1805	37.6843	36.1925	28.9418	20.4345	29.1535	21.477	23.485	16.1675	13.9559	27.2523	19.5125	18.1089	30.6996	30.4986	60.5607	14.4106	21.5013	22.9597	38.3808	25.9934	27.1621	37.2255	18.4406	26.7425	11.9471	30.6525	20.6038	46.9322	19.4471	39.6837	31.1826	23.7003	14.6795	17.0759	24.5565	29.7919	28.1998	29.2158	33.2749	29.8727	28.4657	12.4476	22.85	41.4656	39.1841	28.6591	24.4871
MYH13	1.12454	0.998757	1.03767	1.03446	1.78439	0.928751	1.2518	0.928822	0.931495	1.05676	0.943251	1.02211	1.28386	1.20563	0.997921	0.879964	3.14528	0.918942	1.22506	0.904717	2.24372	0.907538	0.907398	0.910137	1.04958	1.59881	0.899307	1.24972	0.889919	2.36715	1.20663	0.992182	1.4498	0.921312	0.971453	1.15579	1.22992	1.95978	0.902317	1.21027	1.1767	1.82326	1.73285	1.3229	0.975391	1.48901	0.914476	1.02266	1.2919
ADIPOR2	48.3564	16.0315	38.6304	26.8723	21.2459	26.4618	18.8106	35.6468	17.925	15.9679	26.2695	25.7225	30.2516	63.4868	47.1123	25.7618	22.3493	48.8189	21.1995	23.3586	27.5987	54.4214	40.5986	36.0659	28.09	22.2784	39.4412	99.8172	22.2172	32.8823	21.9468	48.6467	23.8737	27.9143	22.7052	27.7455	12.5995	48.3341	37.6747	34.3853	23.6164	20.8345	22.672	23.1922	34.8324	28.8652	13.8645	20.622	21.6675
CDKL3	33.5306	20.7331	25.6797	18.7674	63.9932	10.3463	23.6598	36.7011	4.28149	13.3906	18.9805	34.2575	44.4954	22.8737	54.1765	20.8879	116.374	9.04568	9.49722	12.2053	94.3091	22.0273	45.2003	45.2558	21.372	39.6769	9.7541	36.8617	22.5271	143.479	40.1856	23.9154	43.0346	30.2463	29.7952	28.4778	48.5081	51.8254	24.3254	49.7192	48.0708	68.192	20.7589	16.8694	15.9882	73.5578	18.8257	31.3199	25.9591
UPP2	1.82386	1.56363	2.51221	1.62561	3.8439	0.986008	2.15466	2.80686	0.882616	1.53535	1.37802	3.00276	2.30903	1.9555	3.13462	1.98122	8.4653	0.894294	1.66872	1.06261	4.94656	1.67857	2.99751	5.42974	2.14111	2.82698	1.08187	3.46838	1.83708	8.25241	2.80898	2.07996	3.17905	1.93556	1.75731	2.62532	3.38164	4.54744	2.13886	3.45357	3.89644	4.22859	1.76901	1.73183	1.54116	6.83539	2.10784	2.2452	3.14966
PRSS21	1.43498	2.98515	4.44948	6.36073	15.0453	11.3958	6.0695	1.87688	9.02606	18.0146	22.1804	12.37	9.99553	12.2896	1.21859	0.977453	3.20628	8.36882	1.9529	1.60257	2.75082	47.3364	0.977453	37.9581	1.41917	2.74426	1.34738	20.7615	1.69061	13.5772	1.17901	10.2323	3.79752	2.40641	1.40333	1.71335	6.71006	13.9809	12.4636	3.07665	9.75702	3.81447	1.10458	0.977453	19.0062	1.24102	1.11541	1.90791	1.83118
MARK4	17.0984	11.3959	25.6492	26.775	22.0275	9.48905	21.7578	16.9957	5.51323	16.5619	18.1688	24.9847	25.7305	23.4324	18.5554	8.56505	24.0484	17.5426	13.0069	14.2912	22.5601	13.016	19.5022	34.3412	18.1152	13.9336	20.2568	24.2302	11.6222	17.5081	20.2728	12.5812	17.3767	19.329	26.2455	22.3101	16.4314	35.8975	26.81	23.1449	29.982	16.2552	12.3044	18.6132	16.6138	22.8835	9.20877	13.7702	14.5006
PROM1	1.95266	1.47005	2.0381	1.44775	4.1406	2.52645	1.27225	1.69755	1.26703	2.67874	1.36285	1.47537	2.33308	1.18724	1.69546	1.12717	6.46937	2.89046	14.2203	1.14437	4.18215	1.1797	1.82435	1.69438	1.25696	1.8059	1.16187	1.51752	1.22503	6.18353	1.77739	3.6694	2.5342	1.74139	1.50831	2.33202	1.6027	2.63077	1.39085	1.7412	11.8891	3.76073	1.83439	1.56149	1.5785	4.49688	2.72836	1.95142	2.22086
CCDC124	33.6378	24.1979	48.8521	44.1252	39.9276	18.0765	40.0595	41.029	24.0136	29.9834	33.8203	47.5947	40.9574	61.3728	54.9294	16.5708	43.3362	41.831	24.4139	25.879	40.3272	58.9881	63.1495	70.3624	39.4922	23.4854	45.3851	51.1072	23.5739	45.436	35.388	26.5165	28.2617	43.078	35.8493	39.5912	19.8298	32.6872	39.7728	40.2698	41.3414	31.2345	13.1261	21.5269	55.1916	38.8657	13.5054	24.6413	26.3243
CEACAM21	2.1215	3.87835	2.31601	1.77579	2.40893	2.42326	3.96639	3.60084	4.1515	5.61994	2.45611	4.67645	2.28396	1.06108	1.73222	1.9622	7.39803	1.55523	3.27787	4.30191	3.13757	6.56792	1.44176	2.04435	2.02802	2.2595	2.74833	2.03898	2.88347	4.36149	4.94472	1.62806	3.70084	3.0035	2.71779	6.06177	4.67492	1.40531	1.72971	2.81236	4.13252	4.30065	1.40907	1.61751	1.54441	1.78706	1.94612	4.98137	7.36634
PAFAH1B1	63.9825	51.8514	115.508	64.8332	74.7179	76.8152	95.2787	107.796	64.0972	38.4292	78.2029	63.7433	94.1095	93.4306	87.7767	83.5791	96.3879	91.7942	78.8852	88.9251	95.4968	101.879	100.1	62.2255	108.255	75.5951	113.664	93.2123	78.4985	80.3661	65.1095	88.7199	64.1434	115.805	83.4799	69.2828	51.9371	143.826	101.766	118.921	105.013	53.8231	78.7015	59.3406	71.1118	112.407	31.3607	82.9007	74.4948
NOS2	1.83419	1.42089	25.596	2.30572	4.28156	7.30733	11.3727	12.6921	0.928208	3.11009	4.6309	1.98521	2.82291	4.76016	2.81554	1.46981	4.21554	5.75353	1.30176	7.86069	9.61765	11.1806	64.0176	5.50186	0.87022	1.51523	3.5769	1.055	3.36214	3.2527	6.56641	15.3426	47.805	3.39322	0.957704	1.75352	2.00405	1.33176	19.8264	1.54312	3.15134	31.706	0.988951	1.8271	3.28259	4.45519	0.870011	0.77674	1.17568
DNAH9	1.74199	1.26305	1.01487	1.19302	3.83516	0.951637	1.14612	1.18001	0.978052	1.34104	1.58967	0.866626	1.49792	1.11306	1.73769	1.47412	7.87252	0.874578	0.98029	0.848402	3.06298	1.13529	0.985819	1.39318	1.02394	2.02869	0.847494	0.919635	1.18906	9.39335	2.25744	3.79837	1.4082	1.65587	1.77585	1.62633	3.83198	2.16115	1.06066	1.60099	1.23602	3.24702	1.00655	0.844509	1.54331	3.36837	1.12518	1.0355	2.50244
KIAA0100	61.0039	41.2461	91.2243	78.709	57.6333	42.4968	53.3807	60.8879	41.3424	39.0753	52.6868	77.8519	53.983	64.8956	44.6772	118.993	67.4099	52.4802	43.3386	54.7901	60.583	95.237	72.0311	107.801	77.543	52.4662	71.4551	70.6454	76.7786	45.6451	85.746	67.614	43.8496	89.6492	66.096	65.4743	54.283	67.0469	78.986	73.0215	79.7291	61.61	35.903	56.5891	53.7969	64.7557	23.8595	59.4823	55.3381
SLC13A2	1.24384	1.01563	0.908433	0.958892	1.38549	0.923983	1.06842	1.90384	0.937211	1.26079	0.964453	0.943743	1.11834	1.04152	0.908433	1.01373	3.54714	1.02782	1.53321	1.1113	2.06794	1.07074	1.06756	1.38249	1.01271	1.41861	1.03542	1.03451	0.952713	2.40579	1.20584	1.18468	1.39758	1.13554	1.02852	1.18971	1.29048	1.39066	1.03625	1.23319	1.34679	1.50891	0.943981	1.06323	1.04979	1.21111	0.908433	0.908433	1.37823
GAS7	7.3495	12.5379	9.67948	3.21422	27.2726	7.33086	22.4673	13.5825	9.55305	7.76562	15.193	20.3848	13.7733	11.4758	4.35378	4.38674	51.0324	8.37368	7.68548	11.3714	9.8231	2.71563	8.93623	4.88943	8.43068	62.7869	3.84649	12.5179	6.59158	26.9421	12.4157	37.2564	11.832	30.8113	13.4385	22.7927	18.3218	10.9198	16.1428	26.3067	19.4304	16.8102	11.6248	9.17194	6.52758	19.0593	4.67549	18.4622	16.3071
TRAPPC6A	17.6091	11.8027	10.9419	9.24532	10.4044	8.54774	9.65472	9.45639	13.2415	29.7095	11.2918	16.5694	11.5818	12.1982	10.4281	10.701	10.9528	14.6734	5.39027	16.4565	22.7844	11.296	16.0259	15.5619	6.81297	7.3295	27.6245	15.6047	13.1346	3.75446	14.0114	9.78213	11.9282	12.7676	10.2663	3.94773	9.76014	4.02677	10.5369	11.5874	12.5516	7.37917	4.71606	10.7469	17.9295	10.2558	17.5953	17.2425	16.95
MATK	4.5635	6.71248	1.95971	2.06255	3.11558	2.6383	7.25487	4.61404	4.74355	7.96131	4.36671	2.77179	8.03237	2.4782	1.35885	2.50529	6.32248	1.74585	6.73332	4.08804	6.02518	2.0215	4.61574	2.99745	3.4783	4.89681	3.28199	2.4165	2.87008	8.3903	3.71992	2.14878	6.42612	2.99399	5.06792	3.2586	4.08534	3.08026	2.19258	8.22204	6.21721	7.04566	2.21741	1.98723	2.45231	3.65051	2.16414	5.47341	7.38237
CEACAM7	1.72436	3.25736	3.10505	1.21009	0.987601	21.9252	7.10467	13.8363	4.42939	0.656363	4.88871	0.560393	6.03973	0.665377	0.713194	0.377642	10.4138	12.2698	2.39386	4.42619	1.02987	8.29662	0.574666	7.04495	0.514727	15.0717	1.24077	0.381124	0.376354	4.85318	0.563182	37.701	1.08577	12.1288	0.456771	54.0497	3.86802	4.09636	5.33975	1.18622	1.49425	0.913518	20.3833	8.48394	3.34065	1.49643	3.88207	16.1716	5.74226
CD79B	5.20198	17.8685	11.4518	1.09144	1.97778	14.4587	4.73931	11.6568	41.542	32.987	9.99246	5.78122	4.33515	0.780785	1.13572	4.76262	23.5078	2.8303	2.75399	32.0625	10.2514	1.14496	1.87032	3.25055	2.71175	2.85403	2.98894	2.22017	13.0818	4.902	18.9649	3.16269	15.3164	7.77513	4.24249	2.60324	15.7988	0.895899	3.76715	11.5762	17.9734	9.06613	1.78157	2.84536	2.44785	2.34112	2.14278	85.9985	90.8227
SCN4A	1.22888	1.17363	1.01486	1.16253	1.68584	1.04456	1.00076	1.06866	1.05667	1.3543	1.046	1.06832	1.21971	1.54835	1.06092	0.9946	2.62749	0.999201	2.10549	1.06664	1.89602	0.996969	1.0164	1.01057	1.1578	1.80341	1.00111	1.24269	1.06056	1.73995	1.2336	1.08525	1.38021	1.04113	1.0909	1.18908	1.3127	1.49691	1.00386	1.09343	1.14431	1.31365	1.01582	0.985189	1.01461	1.44455	0.985189	1.25657	1.47956
ST7L	17.2227	11.9369	26.0367	17.249	18.7369	17.4967	14.4567	19.4441	11.0977	8.7736	13.6203	17.4201	17.2793	18.8419	28.0566	23.8935	13.1385	9.72305	15.1565	10.6076	20.3513	16.1811	44.2626	31.0293	21.6711	10.2361	13.0375	22.9192	21.9686	16.6465	20.3314	16.5271	16.9663	17.1579	16.5127	14.0926	21.8095	27.9511	18.7394	21.3154	25.7086	17.7146	13.813	19.2064	10.3466	37.1432	25.8636	20.8199	13.462
TKTL1	1.11913	1.03456	1.1303	1.0515	1.20264	0.903341	0.865174	0.865174	0.931304	1.23303	0.905767	0.894073	1.14786	10.4992	1.13783	0.865174	2.18623	0.865174	1.59561	1.04723	1.497	0.935329	0.865174	0.90045	3.39408	1.50619	0.969259	0.938822	1.13175	1.95382	1.16513	1.03015	1.2893	0.865174	0.897918	1.08247	1.34756	2.35294	1.09092	1.00578	1.08447	1.67703	0.865174	0.920977	1.12963	1.36906	0.888471	1.2311	1.59149
PAX6	2.69519	1.80477	11.9569	12.1753	4.04775	2.95112	7.96102	3.53251	3.33933	3.27135	4.30142	1.38814	3.10261	9.56201	14.667	16.085	4.91042	6.24271	2.67665	3.99582	21.1598	2.12897	11.1908	4.1488	1.48756	5.03713	51.1711	1.94389	7.7585	5.63885	4.39329	5.86492	10.2579	5.86563	8.30539	4.29545	2.59053	3.79959	7.57664	1.88091	13.3541	5.33254	2.54871	6.52519	2.51637	33.9603	3.65718	1.98524	2.29536
RPUSD1	8.46872	6.85941	17.3729	10.8493	6.92712	6.86462	10.3343	12.0804	11.8251	12.0621	10.0163	13.43	13.7417	13.2567	16.9971	9.01571	10.3622	11.3105	10.4732	8.81807	8.06444	17.2124	14.8873	22.6653	8.18163	7.95052	25.172	9.88531	10.5746	7.67337	12.421	8.46959	7.45165	9.60122	13.5708	12.6471	9.54842	11.2361	12.6833	8.30381	12.8791	7.00805	6.18981	7.66581	14.3229	12.4714	5.78683	10.4854	11.73
RHBDF1	8.84186	4.55635	29.303	14.9846	15.8834	5.56574	14.7226	26.5647	5.88932	6.53517	14.7826	15.0791	15.7431	14.4169	17.0304	4.24294	19.8312	11.0031	16.3137	6.18017	8.68969	14.6831	12.2824	28.6603	16.8218	22.1406	18.6056	12.5492	10.3295	25.8506	7.77021	16.4596	6.19804	15.8387	20.0278	25.6483	10.6927	22.5445	15.3012	12.3662	14.2169	5.21421	8.08976	17.3516	7.36875	21.073	7.56383	8.90424	9.54049
LUC7L	45.4259	42.6094	129.113	48.2124	49.357	37.753	67.8996	106.911	30.1231	25.8963	68.7568	91.4862	67.8841	54.5649	154.973	62.9026	72.9047	41.5825	51.496	38.8441	39.8984	60.9609	86.2664	101.847	41.8864	51.8538	54.3679	144.985	97.4547	93.6554	66.8143	54.8865	44.6088	97.6587	66.9522	46.192	59.0355	109.351	68.6607	84.5467	110.102	45.6401	57.0659	95.175	53.9947	122.87	58.578	92.8475	62.7986
CACNA2D2	1.39988	1.38814	1.45441	1.10483	1.45133	1.09613	1.24124	1.3178	1.32295	1.731	1.33984	1.28599	1.63473	1.30565	1.44717	1.25854	3.68698	1.08277	1.28411	1.29684	1.95009	1.37709	1.15891	1.57178	1.22576	1.68464	1.32815	1.66275	1.53979	1.8568	1.38379	1.31048	1.70027	1.29339	2.02014	1.24922	1.78808	1.37708	1.19569	1.55888	2.32566	1.70055	0.936522	1.20378	1.30668	1.53293	1.25943	2.31511	2.63887
BAIAP3	2.27575	1.97059	3.7556	1.73954	3.50618	1.78287	4.06429	3.1672	2.52356	2.98077	2.61486	2.45926	2.80211	1.73938	3.45087	1.70566	6.44768	2.54364	3.26782	1.88769	2.40312	2.84392	2.64935	3.12084	3.61916	3.06535	4.64044	2.60134	1.92389	4.41059	2.01115	3.23672	3.02589	3.34768	2.66395	2.47418	2.37395	2.24682	2.90906	4.27753	5.36262	2.08962	2.03257	2.24548	2.02285	2.56026	2.02162	4.03268	6.94788
TSR3	37.165	23.8857	43.0812	26.2748	28.1289	21.4095	28.3784	23.5653	28.0507	39.8569	24.9015	23.9323	27.1919	34.5169	30.262	18.0722	30.8191	38.2432	33.0815	27.7994	15.1586	39.7313	28.4385	40.541	24.2056	21.5482	49.8521	31.1361	26.4333	23.2697	26.3132	21.7341	26.4452	23.0983	40.546	30.5424	10.4092	25.4919	37.1975	25.4984	27.4781	17.425	8.70056	16.5345	35.2709	21.9545	13.003	17.9493	20.7103
PIGQ	17.755	14.6055	50.1199	16.4624	18.4541	11.7849	31.651	45.8166	17.7133	23.3412	30.7627	36.0889	37.3208	27.0645	47.2822	14.8754	49.6853	28.9017	20.1279	15.4051	16.6906	38.2051	29.2318	66.3742	25.558	16.2298	45.4686	42.8588	22.0927	32.4417	20.0462	22.8079	16.9253	24.3516	46.234	18.4937	11.2015	31.2962	28.3326	28.5406	38.038	13.3839	9.07776	20.0986	22.8914	33.1552	19.9278	29.3443	20.155
CRAMP1	5.72547	5.77928	11.3272	7.82652	6.6241	5.2537	13.0373	14.6943	4.09474	6.07545	10.5818	10.7536	10.0177	9.97397	15.3475	9.72535	13.095	8.0557	5.40472	6.67038	6.13421	18.0393	15.8069	28.5761	11.173	9.32144	12.164	11.2597	14.2632	6.97064	8.30862	9.90662	6.44618	11.9148	14.7828	7.50765	7.74528	16.312	16.6339	11.6191	14.3929	7.32537	4.42017	12.1335	10.5394	13.8078	9.06121	8.91618	8.43895
TEAD3	14.3457	4.14828	19.6668	15.1892	22.0383	8.24608	16.1155	30.9867	5.87189	7.59928	11.7147	10.7687	30.2205	22.1783	28.5771	9.94019	20.7355	14.3314	11.3508	5.27995	10.9684	13.746	17.0152	47.4615	24.7363	20.5849	22.6831	28.9236	10.6996	24.8685	5.90067	12.3088	4.93109	22.7869	19.5988	20.6479	5.67637	21.8907	30.7422	16.4823	24.0833	11.8612	8.82466	15.8925	12.1631	25.5327	5.66966	5.40909	6.4222
SELE	2.49336	1.68048	13.0991	2.05997	16.0318	7.24213	3.71064	4.17061	2.77638	1.96428	8.38279	1.74001	13.4559	5.17028	8.2458	0.922735	16.0652	8.21168	7.5896	1.41099	5.90085	1.61444	8.7204	1.196	17.9521	37.1861	1.14522	3.72052	92.1107	8.2806	5.98847	4.87504	5.78176	24.5986	4.10345	14.124	4.797	2.18976	1.53453	6.88685	41.3201	7.84967	15.6175	108.591	1.57978	14.6614	0.979403	6.22675	4.37305
DNAJC11	30.1538	16.9317	40.4236	33.3928	25.3845	15.2362	26.2585	37.1985	15.7837	14.4868	26.2659	27.3749	37.8386	26.9368	39.1504	40.8307	39.0709	26.7962	20.8727	22.1281	26.5925	45.0537	63.4332	68.2022	33.6047	24.337	28.9658	36.7598	26.4165	29.6993	30.7051	29.42	16.0007	37.7005	32.2767	23.8911	19.3224	29.7213	38.0681	36.411	38.6805	34.5653	14.8526	19.3034	32.3484	35.6167	16.1785	23.1814	19.7392
FMO3	3.09829	4.28758	3.73029	3.34857	6.83805	3.07353	10.1799	8.97317	3.77516	6.09563	4.36324	2.51029	3.88169	3.80443	7.26572	3.92623	11.8521	3.50193	2.45114	6.5554	2.2791	9.14349	2.46333	21.3165	5.24748	4.46136	3.14904	3.29942	3.64234	5.58966	4.64353	7.74845	7.63883	9.40077	173.033	3.68455	9.55067	4.86444	3.93994	4.0507	10.5952	5.42458	5.61822	6.6253	4.03623	4.77518	15.4156	10.925	8.80227
MYLIP	23.1692	22.8918	32.4258	34.2531	21.2691	28.3987	35.7012	33.6231	23.5095	21.3031	22.7842	13.4903	49.3351	68.4564	59.2909	61.0304	22.6502	21.4145	14.8698	26.9821	25.0859	54.5635	71.365	68.2798	15.6871	19.5248	22.6257	47.0839	43.2982	15.8844	22.781	28.6021	21.3146	19.1259	47.6894	8.68351	16.2989	30.0291	61.238	23.3827	56.7747	29.8095	24.3269	42.7234	45.8656	17.3914	36.0504	29.8238	27.3689
NOX1	1.1623	0.969258	1.98354	1.0732	1.62931	1.49148	1.0554	1.25579	1.11011	0.989431	1.13941	1.14724	1.19357	1.10118	0.970354	2.30909	2.09782	1.77651	0.931912	1.32105	2.71277	1.97464	1.41202	1.13213	1.01088	1.75059	1.22422	1.46522	1.4263	2.47433	1.4755	1.40211	1.46335	1.20363	1.07682	1.01564	1.82085	1.6194	1.30066	1.05294	1.05792	2.38485	1.85837	1.14643	1.33962	1.6143	1.38672	1.01181	1.64184
E2F2	5.44175	4.40856	7.59036	4.52059	6.35462	5.19056	11.5511	11.5279	4.18567	8.58231	10.1303	7.14255	9.02297	18.3931	6.85606	9.97569	13.9361	7.18325	6.84986	6.31684	8.68031	15.8661	17.4856	47.5211	14.9817	7.19683	11.5749	11.5256	6.70711	8.47583	8.22015	6.31914	6.47646	9.73826	11.271	4.53967	7.16898	17.7701	15.702	15.8953	12.6777	6.51448	3.2242	4.8378	13.153	11.7602	1.65345	6.96447	9.00207
PSMB1	230.029	83.4208	138.124	181.298	117.702	157.775	69.8637	74.6016	152.072	112.377	97.7951	50.1712	119.251	171.803	139.682	98.971	89.8216	187.146	137.647	97.2228	75.4634	101.076	133.729	55.8723	232.166	70.6426	233.324	261.583	129.896	55.5299	79.6618	86.2757	114.258	85.0664	91.8856	126.13	46.4918	113.563	150.914	101.966	100.261	69.0197	140.305	78.258	144.792	78.7677	244.393	78.5737	86.5914
SYN1	1.62941	1.39743	1.66557	1.31286	1.67129	1.29686	1.26681	1.42509	1.33703	1.76383	1.39762	1.42367	1.88305	1.3648	1.72202	1.31638	3.20473	1.21495	1.44732	1.26486	1.98153	1.27933	1.7855	1.66456	1.44597	1.47101	1.67087	1.28394	1.3999	1.92302	1.50727	1.52926	2.10054	1.72145	1.35026	1.90885	1.81783	1.51997	1.25731	1.58698	1.57963	1.89704	1.23495	1.4177	1.26159	1.73581	1.29857	1.29117	1.77432
JARID2	10.6563	14.1867	34.8777	29.4436	21.864	11.116	32.4561	34.3578	14.0309	12.9811	22.253	14.5659	30.8285	22.0611	29.6439	12.0582	27.5633	19.7758	12.7091	15.6806	17.9861	33.3344	29.7048	34.9605	24.4132	28.0897	32.6881	39.4276	23.9396	23.935	31.3296	20.4327	11.8747	31.2607	19.88	28.8853	19.3343	20.0981	27.047	19.1878	36.7899	22.3458	16.3806	26.4201	14.6568	18.0221	9.06496	20.4449	19.9394
CDKL5	5.96969	3.77176	10.3745	6.78059	11.0068	7.55512	8.08597	8.65271	3.09692	2.65434	6.86556	9.44019	6.35058	12.7208	6.87012	13.2672	4.88796	6.64926	5.92364	6.19627	6.08709	7.10874	5.54482	5.93108	4.32055	10.6476	6.5191	9.03286	10.5093	9.39272	6.26452	12.2602	5.81918	8.12668	6.07373	12.918	5.35324	11.9879	10.3307	7.47261	5.77881	4.7254	17.1938	9.7505	4.44077	7.93153	13.2379	5.26716	5.17349
CAMK1G	1.21225	1.4275	2.39002	1.4559	2.46292	0.999743	1.05545	2.44847	0.935891	1.22124	0.948286	1.61942	2.47645	1.20915	2.8323	1.4347	4.97976	0.839075	1.08924	0.993508	2.44287	1.28099	1.73367	12.4948	2.62939	2.10097	1.27849	1.50289	2.60691	3.24429	1.38473	1.84505	1.28823	4.07986	1.20018	1.38478	1.54913	1.54726	1.33481	1.50679	1.50002	2.35943	0.857351	8.81804	1.04132	2.47625	1.07427	0.836708	1.65207
CDK11A	30.3561	34.2935	51.4146	24.9082	38.2044	8.66065	38.2482	52.3551	17.6874	18.6454	42.5689	43.6264	39.4897	35.0604	69.2933	13.5689	30.442	27.2813	17.6267	36.0892	20.5192	43.3958	64.9849	43.4446	40.59	21.0199	26.9563	30.7353	25.4015	68.3379	35.5566	22.7539	25.2383	50.3408	48.4816	20.4779	35.761	22.2543	30.2349	54.5527	37.3765	53.8191	16.2716	22.3031	34.1027	45.4813	9.72937	37.9502	33.9019
NADK	29.4665	32.8098	43.8617	24.7869	19.0784	21.2214	46.6822	48.1513	31.6178	33.2245	34.9736	42.8368	46.8474	57.73	36.2679	25.3503	46.7391	24.2267	26.9718	28.0597	24.3251	36.2181	41.1145	52.6925	54.1713	22.8914	42.4734	41.9762	30.0166	26.9039	34.6889	29.9872	28.439	36.7564	54.0286	19.3482	18.4687	22.8369	42.8523	38.5675	43.7472	30.1261	12.1359	20.9565	54.1403	23.8847	18.1242	37.2046	39.0152
TFAP2B	1.38356	1.09242	1.25275	1.53832	1.60974	0.974952	0.924001	1.15743	1.11012	1.8846	1.00011	0.937267	1.49187	1.32116	1.42958	0.924001	1.93129	0.950844	1.07868	0.924001	3.40132	2.23092	0.924001	0.924001	0.936973	2.06878	0.944344	0.939664	0.934721	2.54425	1.48879	1.03074	1.452	0.924001	0.924001	1.25604	1.13323	1.17874	1.44589	1.08446	1.06036	1.66807	1.0466	0.924001	0.942791	1.38519	24.504	0.924001	1.12385
TFAP2D	1.14365	1.131	0.928034	1.14371	1.69641	0.949175	0.928034	0.928034	0.928034	1.05814	0.990797	0.928034	1.62901	1.22219	1.06812	0.928034	3.06981	0.960509	0.928034	0.975071	2.69565	0.928034	0.928034	0.928034	0.928034	1.70419	0.928034	0.928034	0.928034	2.29999	1.33319	0.967664	1.70049	0.992484	0.928034	1.38092	1.46171	1.87349	1.01457	1.32834	1.26776	2.38979	0.928034	0.928034	0.928034	1.52204	1.00624	0.928034	1.25773
DLEC1	1.20565	1.23774	1.34646	1.16662	1.5745	1.01811	1.4913	2.05452	1.36723	1.4116	1.69072	1.60922	1.68212	42.7925	1.61999	1.27476	3.90118	0.941917	1.17842	1.17278	2.09696	0.962193	1.58799	2.0205	1.49823	1.73438	1.04962	1.16665	2.00963	2.27326	1.34505	1.71705	1.5345	1.43938	2.32144	1.26541	2.48845	1.66853	1.37332	19.2721	2.27925	1.78355	1.61926	1.11525	1.06846	1.53549	1.24458	2.17664	1.95186
CYTH3	10.7411	9.14897	12.6816	16.3884	29.8817	6.97209	14.219	7.75103	5.89351	7.49138	17.36	17.6452	15.7013	20.5555	14.6445	6.86004	11.7172	11.3956	14.5606	11.8695	14.6083	13.5367	10.3904	10.1676	17.2651	18.572	11.0706	19.7557	17.7265	21.6084	8.02625	16.32	8.20433	12.3334	18.5776	20.4856	8.05361	18.3994	13.9661	15.7753	13.5012	13.9659	9.9567	10.8397	9.08133	10.6259	7.60558	7.763	9.99682
ADAM22	11.3468	6.4169	7.33935	7.22722	19.219	4.00098	7.87562	10.7193	3.55313	5.25023	9.66023	9.40662	10.5602	6.55876	5.85638	20.0434	7.51028	7.82969	3.28528	8.61855	20.316	6.75928	17.9031	3.07812	3.20263	4.55855	24.553	27.1017	15.8883	20.0463	19.4073	3.74598	20.4651	8.51608	2.82207	5.36663	10.0519	9.18827	4.54311	6.74327	16.341	13.2726	2.90395	20.3658	4.07553	33.8649	5.7126	9.55786	8.0129
SYPL1	471.728	52.7652	89.6505	84.4178	66.1038	106.774	104.856	80.4929	59.1454	74.6181	64.817	45.9839	92.1202	95.0721	108.438	132.658	87.6427	112.854	89.2171	83.4259	69.5186	163.036	78.7398	103.427	75.6017	77.9232	139.77	57.3893	78.1471	44.6156	51.3533	180.473	64.7953	94.8888	97.071	103.035	41.4924	247.884	150.328	67.3085	49.9913	63.2455	226.804	115.822	117.327	95.3784	71.1968	106.112	96.8811
CYB561	40.4695	11.7714	36.8195	51.7334	18.9302	17.3813	28.1215	29.0268	17.4251	20.2126	21.9254	35.2822	28.6139	25.8984	29.4018	28.3135	34.521	33.0382	31.5402	16.7406	39.5421	23.5781	26.2187	41.3678	43.3994	28.8807	60.6356	38.6593	28.3468	18.4262	13.5257	41.3361	18.9276	34.4663	45.223	26.2579	13.3661	42.1765	39.3779	22.4636	38.7526	16.0941	14.6621	26.8764	21.0371	34.8958	73.3543	16.4392	17.3665
SPAG9	59.4038	45.248	76.4336	189.543	97.806	67.9055	62.0135	66.5085	38.1034	36.1218	60.224	84.42	72.4398	153.8	113.973	75.4574	45.8474	67.6528	63.4252	56.4262	56.4888	118.485	71.8769	71.5729	99.3546	64.8307	73.9707	127.478	65.2274	85.3484	61.0921	71.4733	47.5938	75.557	109.352	115.566	41.8743	134.536	99.905	77.7757	69.6662	48.1734	73.5562	89.3247	56.0338	112.633	30.0076	46.436	44.8165
CELSR3	2.79547	1.65584	2.40597	2.48984	2.1795	2.15225	4.11044	4.95273	1.30719	2.59263	5.09837	2.02908	10.1751	14.6522	11.6622	4.33877	3.22416	4.39125	2.33665	1.5707	2.63892	7.96981	7.80402	7.01388	4.47432	1.74553	2.82199	2.49499	1.87686	2.01195	2.61824	1.8086	6.08455	3.36839	30.1175	1.69115	2.99387	3.92074	4.65087	6.76542	4.89802	3.19261	2.49983	1.75102	8.76746	3.12098	2.14627	1.42027	1.88711
AASS	8.11523	6.13039	7.248	7.92762	11.5343	11.9174	14.0179	11.2855	5.54334	6.07242	16.5836	9.56973	7.68892	17.3343	18.7904	29.1391	11.3849	10.3874	3.1015	6.432	9.45638	47.7669	4.63431	11.0266	8.80576	12.8293	11.0503	11.8533	11.0769	14.6624	16.3913	13.3079	11.4236	16.9592	7.23041	5.06644	5.49334	20.0005	18.7774	16.0942	12.9156	10.8574	10.0257	8.66701	8.04333	19.3345	5.83251	11.8765	6.95796
PLEKHG6	14.9282	5.5255	17.4558	8.04742	9.97884	7.27951	8.50354	27.0471	6.58372	5.32688	7.56784	18.2664	17.7866	12.7226	15.6192	7.51649	21.5565	6.32986	13.3838	7.46738	10.5035	13.7001	15.2175	26.898	12.4862	29.6702	27.4782	49.3417	8.77301	19.3698	6.83521	19.8322	12.602	16.3461	12.8667	11.4502	4.82394	10.665	16.6708	15.4043	13.578	6.61046	7.71747	10.6909	6.70843	17.933	7.0303	9.41495	8.24498
SS18L2	33.472	13.8622	13.9992	12.8611	9.06516	24.741	13.9587	15.3681	19.2046	35.5969	16.9134	10.2508	16.9615	43.9279	23.9619	25.5547	14.5161	22.4693	11.9379	23.8882	13.3285	24.1055	25.4427	10.5106	12.889	6.01541	17.1469	11.7709	18.6197	5.07689	11.9172	12.4032	14.25	15.3986	38.6441	7.40317	7.12572	20.0268	24.33	18.1	16.9687	11.5026	28.1944	18.11	23.6882	11.6638	28.5271	25.2411	26.8539
MPND	12.4248	14.3253	15.6081	6.42427	13.3159	9.6416	25.6939	25.2085	9.80027	17.4794	19.653	14.7166	25.0249	16.2663	21.5315	8.75266	30.4249	11.4829	18.1449	8.62243	12.172	14.6258	25.222	43.5875	21.5028	18.348	29.6163	18.7327	9.40059	12.0803	22.8847	19.7205	14.2255	18.4461	15.295	9.34658	15.892	9.43536	21.0365	19.1002	20.4278	15.0196	11.0141	10.4207	19.581	17.8526	8.27485	15.5981	11.4801
MGST1	3.88651	4.25162	172.562	95.1861	176.94	6.97389	18.1794	6.03053	52.4534	34.5318	52.5009	1.11731	23.2893	57.3494	89.3634	41.0722	37.3618	2.59897	105.37	2.0577	27.7711	1.00758	13.5938	58.8939	248.562	36.2293	18.8506	49.0596	1.38861	42.3662	8.0008	14.9133	4.35865	36.8214	2.97143	8.36484	6.07479	7.98363	76.4035	34.8839	29.1431	26.8098	80.9403	1.81671	1.03615	44.8525	353.665	21.4948	11.7976
CRY1	11.4357	10.0967	12.3633	9.95559	13.1478	12.3508	9.30786	11.7567	9.67485	6.15796	12.218	9.91629	24.2288	33.096	40.5805	16.5773	8.39042	10.4614	10.5258	10.5685	16.0376	16.5705	15.3817	11.7048	14.6724	17.921	19.1407	28.945	20.1554	9.21953	11.9297	20.9167	9.55454	12.646	9.37326	13.1458	8.37439	30.0969	11.1819	13.6726	12.4374	7.53362	22.8221	30.5115	9.9114	22.7393	25.7795	10.6202	10.5385
PGLYRP1	1.39258	1.28128	1.18926	1.12223	1.90095	0.900269	1.21182	2.06332	0.847203	1.35855	1.24409	2.04362	2.42687	1.05791	1.02266	1.08629	4.48	0.928974	1.19966	1.08236	2.71116	0.847203	3.90487	2.88564	1.56571	2.31105	1.09654	1.1351	0.847203	2.42591	0.847203	1.58672	1.67064	1.48802	1.6697	1.07845	1.04098	1.7467	1.06496	2.60087	1.69874	2.62222	0.976347	0.962246	0.847203	2.45688	0.950471	2.50323	1.06685
NFIX	18.8915	8.28002	165.26	15.5689	34.2016	12.9262	27.4693	23.3368	7.08957	16.3155	27.1532	21.7098	48.2652	48.0842	73.4569	28.2637	47.4481	19.2451	27.1535	11.4145	29.5829	41.8235	47.7155	57.4407	39.7225	38.3306	26.1623	35.4912	44.4126	24.5102	23.793	42.8356	20.7714	44.6582	24.6257	13.1406	17.3932	36.2343	36.8518	16.65	41.9672	22.2577	6.73086	11.5461	25.6741	45.7781	8.61298	7.5059	10.4689
ST3GAL1	18.2551	40.0785	21.1791	24.0572	50.5147	10.8072	67.3128	39.4037	22.1031	23.2051	34.1178	41.5907	31.9088	40.5604	20.2482	25.0112	55.7732	12.3301	20.3955	45.2759	37.7938	36.3801	37.6566	36.4386	26.6281	45.8995	13.0709	20.6016	18.7459	36.6058	47.9631	29.774	22.042	44.5909	47.0146	49.1511	38.1537	50.0268	24.293	44.0328	45.7276	29.1313	25.9841	33.3225	14.4648	33.2984	15.2499	58.6956	46.4541
MMP25	2.43397	4.56678	3.21664	2.43118	2.39306	2.72415	5.6982	9.3836	3.23558	4.9312	3.99642	6.93768	3.00354	1.96293	2.38522	1.84989	5.82374	3.12291	3.69904	2.99701	2.47828	1.9248	3.24202	4.91703	4.14553	7.04401	4.0572	2.82925	2.54971	2.71302	6.19103	2.23436	4.98557	3.13398	7.60831	3.65894	4.5587	1.98011	2.55099	4.29926	5.43036	3.39374	1.66541	2.71026	1.84769	2.37156	1.52295	4.27223	4.16327
IL32	139.504	114.139	186.178	61.9285	196.608	130.783	214.96	154.983	54.7385	156.057	135.808	80.2925	106.512	61.6512	98.1881	103.871	93.2122	117.179	205.605	139.677	75.6841	16.9755	103.338	73.1516	45.3741	31.074	258.375	247.63	153.472	206.937	194.729	90.7174	202.149	74.3125	215.532	122.465	98.3141	91.1172	34.7323	100.109	140.688	202.816	28.8684	218.617	65.1389	105.787	35.8144	120.877	140.302
PKD1	19.7427	29.6519	190.35	24.4187	23.7949	15.3359	78.0538	119.454	20.3253	48.1165	67.201	110.858	95.7626	58.9059	138.553	40.5299	95.3916	29.9769	44.1649	26.6148	32.9122	80.5891	123.587	193.501	117.566	29.7755	96.7094	105.75	52.4842	48.9669	24.9711	40.296	37.4057	96.2661	155.101	16.7595	31.7332	50.8359	101.218	63.1778	120.17	29.6283	15.8737	38.3632	50.1973	63.4828	11.6071	46.6196	53.9425
MAPK8IP2	4.47389	2.24287	8.01929	3.00109	5.59042	6.51636	7.63069	5.51832	5.2804	3.97254	11.9696	4.21811	5.49932	3.76027	6.52567	4.87556	10.1894	14.2254	3.69522	3.54796	4.60202	10.7685	7.7663	34.2894	28.1238	5.19768	3.14519	4.7373	3.27456	8.82177	2.90725	4.33677	5.66635	6.17178	17.2525	3.54998	5.075	4.95352	3.67097	6.83299	5.5544	5.59797	2.04822	3.01882	4.79351	5.53663	2.92601	3.65568	3.082
MED24	38.6713	25.2784	67.91	144.732	27.5562	21.2602	50.2243	42.6534	18.1634	25.0834	34.812	56.8512	41.7913	39.7637	29.7009	65.756	56.9001	35.9779	26.2042	34.1877	46.1626	45.1012	50.5444	78.0936	61.0131	30.8382	43.7526	102.865	40.7494	39.0259	45.6937	33.9984	34.0185	43.9907	43.4089	28.9716	32.8528	29.5759	44.8286	49.164	53.3757	41.7849	24.9254	36.567	35.259	45.6706	18.6797	33.5439	30.27
RHOBTB2	3.3569	7.22057	10.8656	5.18234	7.89029	3.46743	7.51888	8.49456	8.8198	7.31837	7.09213	11.8725	6.30676	5.37716	5.25774	6.28055	13.3928	5.22641	4.90612	7.71269	6.9024	4.09192	17.1893	6.92651	5.67877	4.42394	8.45862	7.0454	18.9771	9.07679	10.8687	6.51433	7.61305	8.18744	5.8029	5.99631	10.9773	6.44496	3.80685	8.61269	12.8767	6.98154	2.80617	7.18392	5.23187	10.0183	3.13911	17.7914	22.0803
HEATR5B	24.0509	19.1694	33.1423	14.2883	31.8789	21.3976	21.575	37.1537	14.8426	15.1731	20.1626	26.4997	24.0342	25.0613	33.1017	31.5157	47.4261	15.1777	13.5667	23.2595	31.2278	31.527	30.034	37.9976	27.4089	30.1998	20.15	37.122	31.7584	31.2219	25.5755	29.3137	21.8677	30.5105	21.7096	23.2909	25.7438	29.4529	30.5519	31.2822	38.4847	24.5342	28.9953	23.1908	14.6433	47.133	41.7096	41.6889	29.4682
SEC62	159.494	109.93	83.7189	159.211	343.189	122.81	121.965	60.1256	202.018	99.2529	99.8282	90.0945	78.0897	164.636	183.056	92.6364	68.2538	238.152	89.3738	155.425	110.618	247.624	87.9607	98.4578	74.1124	66.3676	51.7872	181.252	85.1911	132.064	91.4002	99.6334	144.456	82.3663	124.013	110.42	79.2777	148.105	98.375	146.501	130.279	108.427	147.304	115.553	96.585	82.9374	203.666	126.453	123.792
RPS20	2690.61	1094.35	883.218	1880.64	2279.12	1575.14	1131.25	851.682	1672.55	2484.94	1196.76	581.663	1754.03	1108.66	1201.14	2479.32	1223.5	1258.72	1783.92	2176.78	1506.49	750.186	1520.55	912.944	1145.5	2008.88	1790.43	1190.77	2024.17	1238.47	1758.48	1335.98	1314.18	969.424	1559.18	1677.1	1410.89	1325.68	1085.2	1105.39	1297.55	2090.89	1875.37	1483.48	1545.54	1347.43	1890.28	2071.09	2278.1
CSDE1	583.161	327.546	508.538	343.702	379.286	417.541	329.711	312.157	312.933	189.493	414.282	214.475	354.355	561.293	540.996	471.738	230.458	430.633	296.721	391.781	334.258	601.062	455.444	344.799	354.055	287.435	290.158	445.165	392.583	328.704	330.955	392.258	263.554	292.057	339.257	366.224	250.391	474.511	475.833	412.041	361.413	377.313	282.822	283.203	450.959	303.154	530.861	329.138	299.599
UBE3C	66.8969	29.9861	65.8182	31.0803	40.5656	52.4904	40.1079	62.1415	38.3237	28.2959	50.9162	55.1085	57.9976	99.8618	76.4043	56.6393	56.7724	30.7585	58.1942	45.5447	49.533	135.49	76.6884	99.2113	125.47	47.0376	56.8744	52.1816	53.9282	42.2565	48.0853	63.2786	42.6576	68.1727	50.8893	64.0865	37.3149	87.1217	40.9717	65.3237	53.6138	37.1837	56.1337	54.3115	48.1985	67.7692	47.8552	58.1613	42.8676
REV3L	11.6545	10.1793	18.0282	8.42412	16.5636	11.1878	12.254	12.4373	7.60784	7.17239	11.9528	13.054	13.4261	24.3572	15.685	23.9846	11.3644	10.8378	8.344	12.062	11.0824	18.1066	19.7128	9.90451	26.8894	12.4851	14.8363	24.797	22.382	15.1485	26.3655	19.1303	16.1243	15.8149	13.3	11.98	16.6131	21.4252	16.0235	17.5402	20.2619	11.8116	20.4874	16.7447	14.7997	26.3785	21.4479	17.1452	12.18
TENM1	1.32702	1.69603	1.5051	1.05323	1.83883	1.67773	1.94686	2.24454	1.20606	1.14503	1.43364	1.43812	1.72452	1.34771	1.17421	1.43775	2.77318	1.12095	1.50942	1.77998	1.68723	1.09803	1.27266	1.35547	1.15988	1.51865	1.04652	1.29944	1.80623	2.38182	3.01507	1.7663	2.59164	2.03326	1.7092	1.3995	3.19627	3.46118	1.17607	2.3159	2.8238	2.11986	1.63891	2.4704	1.10939	1.55895	1.14361	4.38665	3.18698
PAX7	1.09621	0.957887	0.889017	1.10753	3.65396	0.894874	0.948925	0.889017	0.896071	1.46619	0.915018	0.902338	1.45066	1.39636	0.956592	0.889017	2.90116	0.906987	1.43019	0.928176	2.11323	0.889017	0.909024	0.945469	0.934574	1.68358	0.94134	0.920475	0.889017	2.9707	1.08029	0.985521	1.63578	0.889017	0.941543	1.10085	1.47527	1.4922	1.17992	1.15651	1.0624	1.95132	1.12537	0.99201	0.954822	1.49061	0.942109	0.889017	1.19416
MASP2	1.33754	1.73981	4.48772	1.73423	2.1694	1.85848	2.68699	3.07336	1.3551	1.95577	1.58673	2.59825	2.95918	1.68208	1.92248	5.79633	4.44123	1.12823	1.53438	2.3472	2.74063	1.97619	4.06728	5.11728	3.08563	2.27671	2.27475	4.5271	4.39717	5.75819	3.36306	4.12507	2.28595	2.34435	2.46906	1.34635	4.52004	2.99334	3.1933	3.48103	5.02521	2.99524	2.33162	2.88636	2.02627	3.65578	2.05824	6.73192	3.65181
IYD	14.6232	12.2358	23.7202	10.2197	32.405	8.96106	19.3949	32.7928	4.92588	13.2583	14.4662	26.4052	21.9802	13.0856	29.3063	9.83442	83.7369	5.7529	12.6083	7.40386	38.7409	16.9824	26.8133	45.199	17.619	22.1287	11.1225	28.3418	9.86526	62.4219	17.4766	18.5637	20.5547	27.4207	21.2993	15.0543	25.9768	33.1162	18.1156	31.2766	36.8831	33.4379	10.5766	9.01768	9.99011	57.4668	17.8089	21.0388	23.5412
FAM76A	26.5039	15.1304	30.9173	18.8696	29.6587	17.7307	26.01	40.062	13.6667	16.0527	25.007	34.1684	26.2834	23.911	34.9153	24.8928	41.5318	20.3003	19.2927	18.2057	30.6788	30.8584	44.5847	49.2813	29.3656	25.2085	23.66	38.4447	18.4602	56.0371	23.7628	28.7283	18.615	34.1479	36.1298	22.2132	24.6004	29.5887	25.4481	43.4058	41.168	30.8924	21.496	21.5001	17.9867	38.7043	18.9754	36.7664	19.6273
TRAF3IP3	18.9399	35.6026	53.1029	8.95102	17.7427	24.345	31.1717	33.6629	26.6428	25.1105	20.5756	14.6137	31.1786	7.12976	19.7537	17.7048	35.9412	12.2451	15.3124	41.5378	17.3408	14.8696	23.7941	20.1779	42.6198	20.7943	12.3474	19.6316	48.0278	25.2683	38.3934	16.3551	31.926	52.4046	44.9653	14.2432	35.9361	21.2147	16.0231	31.5997	43.9282	18.3109	15.1365	40.1029	10.6063	14.4307	21.0674	79.0954	63.9103
POMT2	5.64901	4.80912	9.07148	7.75377	8.27656	2.39922	8.61903	7.34011	4.31649	3.71897	7.9104	14.0021	5.66483	10.2754	10.9609	10.0102	16.6747	4.28315	6.05982	4.59764	8.40018	10.1693	13.3959	18.9633	15.768	9.95589	4.06926	10.0326	13.9422	10.6093	4.52293	10.4421	8.78045	9.24128	10.8945	9.34686	7.64867	12.9756	10.5423	15.9003	11.3631	5.60245	6.89708	11.615	8.99516	17.898	9.19376	7.56814	5.25795
VTA1	59.6452	18.902	29.237	55.9086	47.9951	43.2993	15.8711	22.0823	30.7535	29.3838	23.9923	9.21833	28.1242	50.0687	44.9285	32.2154	21.7131	49.0663	23.9684	23.5414	19.8325	35.6384	31.0312	17.2105	46.5704	37.6248	37.0843	43.8844	33.4661	22.0059	37.028	44.4654	27.0573	25.2939	29.1479	43.6868	20.6766	39.9862	45.9268	28.2028	24.563	27.7328	59.8831	17.6285	44.7138	36.5171	73.269	26.0517	24.746
MLXIPL	1.51651	1.40265	1.32931	1.42834	2.04838	1.364	1.39074	1.28169	1.32023	3.35375	1.40857	1.53984	2.20093	1.61657	1.4406	1.28169	4.08717	1.32673	2.0234	1.28169	3.71324	1.32286	1.39077	1.41467	1.46762	2.56822	1.41852	1.72846	1.59852	2.82789	2.14449	1.45872	2.50061	1.52588	1.75835	1.84514	1.33912	1.57503	1.28169	1.64608	3.0626	2.20128	1.35394	1.28169	1.28169	2.6548	1.31087	1.37327	1.57424
BAZ1B	71.3453	37.4583	76.1348	55.9031	63.7089	49.6645	63.9702	60.1701	36.6172	36.949	49.0934	56.0273	59.2722	104.714	74.4033	67.032	42.9118	74.0364	42.9526	59.3032	69.237	118.42	72.6871	83.8331	73.23	35.7835	68.1909	74.1728	81.9692	49.2006	85.274	55.9934	55.575	62.2879	76.1921	51.8375	42.187	88.0253	71.1375	72.1162	67.8343	56.8554	32.3667	53.5628	56.0205	70.2446	29.1469	51.0947	54.2873
RANBP9	33.4672	26.6094	39.0936	48.4834	66.1646	60.0591	43.7437	46.9226	23.7938	29.0338	37.48	23.7933	44.4786	66.6224	56.6748	29.7514	35.0729	54.1819	35.6726	31.3697	32.9413	38.6211	33.8828	63.4268	32.282	125.191	39.884	64.7345	37.8731	39.1128	56.0773	56.9775	22.9837	42.9466	38.9682	37.2972	34.3004	97.1732	59.4813	29.0856	49.9861	42.1433	64.1161	38.9743	41.4396	44.8253	43.2206	50.6758	43.8353
ETV7	11.0098	5.75706	8.25197	3.36328	4.48632	8.20303	17.1728	14.1727	9.71352	6.2554	10.1476	11.915	6.28531	3.5679	11.0342	10.7767	5.60311	13.0242	10.2564	6.59971	9.53532	5.58417	13.8713	22.3196	8.3811	2.63588	24.2037	13.2137	15.6614	7.77161	9.26824	3.19008	7.99105	7.79518	23.9863	2.75523	4.96418	7.305	11.3906	12.3967	14.5535	7.21822	1.45324	7.33191	11.5361	12.8932	2.49071	2.89986	2.16849
SPRTN	22.5692	8.96691	27.2148	14.704	17.8718	14.22	13.285	13.4935	9.70333	8.33632	12.6511	11.9757	16.7124	23.8817	18.7264	26.6473	11.7643	13.5301	10.6345	12.6273	17.2946	26.8755	20.3875	35.6375	27.0566	11.6497	14.1964	32.5751	26.154	15.3953	22.8796	15.564	8.75989	15.0602	19.734	13.1135	16.3833	22.2407	18.3209	18.554	17.2577	16.8726	18.9717	17.93	17.536	14.807	18.5199	14.1502	11.8464
EEF1AKNMT	16.263	10.6723	16.3996	11.3066	9.95432	9.85299	16.1506	15.3786	12.3957	12.5281	12.1218	12.6439	13.3727	20.1091	19.9405	16.78	14.6186	14.1948	10.1245	15.3158	14.9804	24.6221	20.5381	30.1942	21.5999	6.50447	18.3171	13.5766	19.2469	10.4374	13.9409	11.2147	10.452	13.5512	21.4262	9.68247	10.3393	11.2164	20.9722	13.7291	15.2989	10.5775	8.03823	7.65791	18.3337	15.9826	11.7915	10.9297	12.4737
DYRK4	12.7144	10.3638	10.435	9.93291	18.0293	8.36899	12.7216	9.41813	10.3693	10.0145	8.57214	13.1424	13.2311	10.5673	10.7834	20.7969	18.6747	10.2936	9.85611	12.528	10.918	10.6681	9.68685	3.42896	10.0979	11.2899	3.07008	40.8636	12.4926	14.9416	14.5268	12.2515	12.7503	7.95943	14.2867	10.449	15.6714	8.82528	7.99524	11.7207	11.2033	16.0855	13.1514	14.7465	5.44917	13.6826	9.93411	15.5781	14.2103
ZNF207	163.552	87.4593	138.454	147.12	132.762	120.866	145.012	142.25	92.8403	89.1321	106.867	104.248	131.245	166.119	122.569	252.387	126.224	134.817	80.9368	117.822	120.174	193.157	170.809	194.376	151.764	148.475	126.125	125.479	201.954	121.964	167.677	169.266	100.197	172.044	143.131	156.482	121.452	200.425	172.125	139.58	143.774	115.546	173.595	162.693	128.01	177.262	152.647	189.644	131.458
UQCRC1	210.491	65.0862	73.5291	220.911	62.8364	131.549	101.553	84.8605	77.785	105.529	73.888	42.9358	131.154	173.895	127.465	165.388	83.7423	122.01	61.0527	69.2701	73.3466	250.957	192.803	108.16	88.0762	94.2713	99.7845	90.1887	60.6955	37.9404	125.45	111.797	183.558	108.384	178.921	63.7329	42.0795	128.998	192.881	112.014	97.7007	104.773	75.0386	56.6369	175.309	49.0265	151.606	61.2913	61.9072
STARD3NL	35.1649	18.9054	28.1701	16.0489	29.4609	21.3224	15.9287	25.2173	11.1421	29.2276	19.3944	24.6118	16.0614	13.5077	16.2526	5.79339	23.67	24.1449	28.3445	23.3621	27.341	11.3052	35.6953	10.4685	5.49368	13.8557	20.4534	46.6934	32.1193	26.3923	26.4575	22.5075	18.1383	17.3903	30.6582	16.8776	14.2947	15.5658	8.55634	20.5429	28.9089	14.6764	25.457	27.7591	9.88398	28.0514	39.4726	21.3133	22.0497
CD9	899.62	257.376	417.597	371	756.62	366.891	203.899	440.995	377.434	140.573	307.842	204.123	424.468	562.287	556.201	324.123	370.155	605.005	230.757	245.537	270.131	604.367	386.496	465.434	230.08	843.794	390.29	799.976	178.423	544.735	158.593	683.435	267.148	342.862	291.486	519.87	167.757	379.609	709.61	378.578	188.794	407.892	679.969	389.196	475.279	314.768	291.179	154.579	198.432
HHATL	1.57298	1.28007	0.978722	1.18779	2.19492	0.912979	1.78737	0.912979	1.1582	2.74055	1.00336	1.14841	3.11965	1.07318	0.912979	0.912979	5.04156	0.97531	3.76153	0.99836	1.81832	0.912979	0.912979	0.912979	1.0036	4.08442	0.936636	1.49026	0.99596	1.40338	1.29308	1.12022	2.14084	0.974842	1.57977	2.11691	1.68562	1.61692	0.912979	1.24318	1.02682	2.56353	1.00373	0.912979	0.912979	1.88343	1.14906	0.912979	1.22914
NCAPD2	44.4704	23.1027	38.5573	60.4553	28.3996	31.8342	27.1736	40.2717	29.9082	20.446	39.4343	29.3753	49.5524	80.2815	41.2431	56.5664	26.8388	57.4211	30.0055	53.7523	51.1792	85.516	97.3721	84.3124	53.6181	15.4268	85.3121	149.213	65.7439	51.2738	75.5946	58.4946	36.9687	44.7265	45.7599	24.9463	35.1327	41.988	56.5317	55.3034	45.9407	51.6049	11.4665	28.667	51.6459	41.7979	6.01295	33.2479	34.2046
IFFO1	4.58491	9.33766	8.56985	2.7335	8.49691	3.75447	14.8874	11.2072	5.23896	6.38522	11.0406	12.9944	8.03519	4.43865	5.73114	3.59996	12.3437	3.48387	8.27268	6.38878	5.24916	3.1187	6.08383	7.43057	6.18894	4.00881	5.40505	8.60514	6.72705	10.2782	8.87928	5.85917	6.66346	7.64547	9.21527	4.16332	7.62571	4.98551	3.58236	14.5555	16.7048	6.54539	2.97807	5.9801	4.18847	7.92876	2.94764	13.5851	12.3868
GIPR	10.0293	8.00514	18.2589	4.57834	9.72933	5.12043	14.6861	18.0622	4.1865	7.73289	11.7256	18.6552	15.5036	6.52286	17.5568	5.75566	28.7901	3.29939	7.21997	3.11906	17.8544	7.45702	14.2366	17.3768	10.4542	12.4563	5.60268	17.4632	4.79995	25.8588	8.47696	7.81885	10.8088	15.5309	12.652	8.10631	10.4614	12.842	7.93324	21.5543	20.1697	14.5846	6.94593	7.81064	4.4914	18.052	3.91069	15.7076	10.3219
PHF7	3.72016	3.56025	3.74615	5.58044	3.58192	4.45936	5.24224	3.84814	3.83935	4.02741	4.80351	4.25908	5.84113	6.6314	3.9787	5.37902	6.78327	3.90537	2.90542	4.41398	3.02751	6.54698	7.72296	7.01139	5.24881	6.05406	3.26375	3.99596	2.98395	5.35957	5.58401	3.87036	3.30905	5.31885	8.33066	3.2072	6.13932	5.2407	6.51702	5.91353	6.89158	3.61574	4.30091	2.44642	3.51025	4.0124	3.3854	4.98874	5.74164
SEMA3G	2.01605	3.16275	4.02242	1.61733	2.97508	1.72493	3.31809	1.61668	1.35884	3.94186	3.50758	2.0777	3.1092	9.44412	3.22167	2.30785	5.66292	2.47919	2.88356	2.20232	3.26696	3.5878	3.78812	2.61925	4.90803	4.0856	2.7783	3.09685	1.95405	2.76419	4.20909	2.91394	3.5907	3.44562	4.14121	2.01789	3.28727	2.34491	2.24675	3.84217	6.10444	4.16316	1.31102	3.55537	2.83718	3.07587	1.33491	2.13484	3.50262
NISCH	21.9915	16.4701	34.8322	14.0132	16.427	13.8375	31.2698	56.0822	13.043	15.8566	40.5133	35.0619	34.9381	27.5639	48.058	28.5637	38.4233	23.3852	12.9497	19.5093	16.2806	38.0508	69.2355	38.6779	29.9781	18.9418	20.4366	36.1176	24.8307	22.4273	29.8547	23.6046	14.3917	44.5378	62.8728	13.9959	22.4784	20.4939	39.1713	40.0713	53.485	30.1373	13.1478	21.1229	24.8603	34.9752	14.6761	35.3131	30.8723
STAB1	13.6281	18.4019	15.6021	5.78476	17.8405	23.3105	22.1699	40.2989	16.049	11.8511	34.6368	20.4316	30.0134	11.3968	21.1747	16.1294	25.3451	20.3197	19.9131	22.5545	14.9178	10.3601	18.2182	16.0198	24.9839	10.9788	22.3602	23.8392	18.9126	15.6212	13.5419	27.0654	16.5624	22.1086	35.5541	15.3521	11.5709	12.5368	11.8941	22.16	51.1955	11.3157	9.83626	12.0915	16.5522	30.3585	10.0552	12.229	18.0278
FUZ	17.1163	6.54937	5.32702	9.38897	8.73665	3.92502	13.6905	11.2691	5.43602	10.9383	12.6439	15.9779	11.7695	7.49313	14.5353	9.57038	14.8859	3.87854	8.53799	9.46914	30.4882	13.5578	5.72762	12.0214	13.906	6.60445	27.2232	15.0079	14.6686	6.63259	11.952	8.89492	10.277	12.0239	11.0079	6.26767	6.89089	4.17685	2.20268	11.132	11.9095	8.48871	3.78354	10.1269	6.51796	36.6966	3.21703	7.2652	8.76659
SLC6A13	1.92834	1.2686	1.12777	1.72033	2.79594	1.0524	0.984065	0.822961	1.02512	1.61011	0.989586	1.5409	2.00529	1.3813	1.37802	0.889706	7.47998	0.822961	0.822961	1.15591	5.45542	0.822961	1.48516	1.19849	1.0338	3.58336	0.911969	5.95624	1.03129	7.7932	2.90166	1.62598	2.02668	1.1095	1.08837	3.07242	3.59278	3.12199	1.04568	2.19613	1.61836	3.24974	1.47143	1.14552	0.922534	3.22752	0.997184	1.58134	1.83281
IDS	51.9977	87.2684	97.5158	24.8257	120.561	61.1958	95.4626	97.4723	46.4431	50.1199	68.6502	132.2	59.9436	91.3044	60.8199	90.4177	69.6463	80.7781	69.9218	117.874	57.4391	51.5442	66.5904	75.0563	79.1073	103.9	74.7747	78.6722	75.2942	92.6581	147.898	85.5026	75.6635	76.4027	128.779	110.29	105.56	97.8695	62.576	113.716	88.3097	91.8716	136.394	117.52	52.3509	86.9787	58.2812	88.7612	76.7115
PRSS3	1.29135	1.17658	2.3652	1.65789	6.04141	1.14353	5.59758	5.98485	1.92589	1.01615	1.33948	1.38293	1.55791	3.95529	1.76306	0.926396	24.717	2.71839	8.48533	2.73129	3.07855	2.61612	2.46672	1.22439	1.2664	16.8609	0.865587	1.08514	2.37749	2.74798	1.05632	13.0934	1.81712	12.8747	1.37853	24.1555	4.13601	2.09072	6.20492	9.76491	1.69257	3.12775	44.3776	6.58398	0.948066	7.10601	0.733349	11.9898	9.53243
ZNF200	8.31087	8.47352	11.4901	8.13145	8.1716	8.19504	13.1082	9.60664	7.23493	9.51441	7.4087	7.56425	8.03344	12.12	8.26444	11.632	8.19345	12.8758	7.23375	12.7417	7.73613	11.6876	8.52033	12.564	7.93086	4.22266	7.59685	12.1924	9.63823	6.36668	8.62269	8.7016	6.35003	7.74778	10.3957	7.71213	4.39487	12.1408	11.9154	8.32452	11.3913	6.32151	9.32383	5.76754	9.49257	9.94587	14.5831	8.1032	8.49197
CD4	23.5659	50.0245	12.2813	11.0658	29.2788	29.3266	63.5766	35.1454	29.1588	30.6717	38.4902	22.4052	20.1495	8.56081	15.9094	21.9724	25.8136	22.3759	24.1362	68.4884	24.9949	7.69365	21.4231	16.5675	10.686	10.5658	31.1659	19.9746	49.6165	31.2359	67.0351	15.1961	42.1886	16.8274	45.2046	9.31671	24.2342	13.848	13.9556	48.3407	33.8313	38.5348	9.7018	14.1672	13.7152	15.5484	13.1933	46.7481	44.4967
LRRC23	8.62829	3.84882	4.159	11.1968	9.16063	5.17724	5.09121	7.14861	6.07776	6.12045	7.7661	10.7693	8.86745	5.56918	12.0353	8.70089	10.4601	9.59473	6.64978	5.45709	8.37033	9.47983	9.11305	8.9223	6.12792	6.63019	12.1489	15.181	7.85756	18.7649	8.35782	7.78538	6.30819	7.32398	8.22963	6.88029	5.61122	7.21785	8.90177	12.8244	9.1236	7.20926	3.75019	7.56278	5.23588	10.2416	5.66539	7.67242	8.0154
BTK	6.59634	15.3354	6.22951	2.86939	7.37132	9.61528	11.9191	10.3555	19.6176	17.7805	8.42547	8.29593	4.31123	2.20996	2.61876	5.94915	16.7562	4.09233	5.59133	17.0827	7.33114	1.6002	5.42968	3.92595	3.8775	4.21207	4.25454	4.37959	13.7137	10.7665	15.111	5.18275	12.6085	6.44688	8.46647	5.82254	20.1504	4.00197	3.08299	12.7953	15.3381	11.3293	5.60425	4.40505	4.58129	3.71013	5.88634	38.553	37.2993
HFE	8.74722	9.92667	13.4296	20.8062	19.5853	9.11469	20.608	11.5061	10.7902	9.87593	14.2264	13.1002	15.3837	6.91915	27.586	8.62015	16.1526	32.8644	12.3635	13.0628	22.0486	14.1192	13.0073	19.8543	14.9796	8.4	24.2152	26.2424	11.2975	19.7139	15.9845	11.5337	8.27282	12.7799	12.6033	7.89035	11.3175	11.5982	12.8021	13.0771	15.0806	8.82392	8.27757	12.2027	11.0818	18.4086	22.4332	12.3641	10.0214
SCMH1	5.06226	6.43197	17.897	12.2169	15.2328	6.88823	12.8553	10.9677	6.84364	8.4143	11.0694	20.1273	10.4252	15.2859	17.0831	25.0284	15.3732	7.8496	7.46075	9.99955	13.1149	11.4297	17.7168	26.3538	15.9929	7.68848	10.7619	20.1224	30.1659	18.6383	16.3306	13.9112	9.56381	14.5141	14.1683	10.3518	19.6247	13.5802	13.3432	14.1795	18.2108	12.7016	7.93923	18.3851	8.63653	22.7511	16.0824	14.1613	11.1709
FYN	23.542	89.6137	45.135	22.8576	47.4629	36.7496	65.0906	92.0004	39.1516	50.443	74.0293	72.5934	50.2296	57.5214	64.4865	45.3893	81.433	23.608	25.4153	132.104	69.1359	18.2872	43.5726	35.3753	23.1836	25.2892	36.5833	45.8842	85.9755	74.7707	129.944	34.6105	51.1233	72.8724	48.2104	34.5494	89.0972	48.6845	32.1325	120.663	100.751	68.256	23.7132	88.2776	20.3616	55.6224	18.1759	120.901	87.4541
HIVEP2	21.9646	17.2684	25.6763	17.8195	29.0866	17.269	18.7383	25.0012	11.9102	14.3338	24.2823	15.0317	21.8237	29.5528	29.8707	15.7962	18.625	26.9238	12.8843	23.1803	14.1644	25.1713	20.1837	14.9377	32.9441	27.9648	27.5285	42.4088	19.1206	25.3938	32.311	25.477	19.5059	20.9443	20.5249	31.134	26.8287	28.2622	31.133	26.4683	26.6841	20.5869	15.3493	35.3079	17.4597	20.9428	9.30975	30.5887	31.2822
FMO1	1.96183	0.998246	3.33779	1.53099	8.83209	44.9223	3.48635	35.2104	2.79483	3.35682	1.25698	0.934999	2.25461	4.53352	2.58426	1.39255	7.66849	3.63595	2.15574	2.35523	1.09254	15.4734	3.99307	9.41159	2.48633	6.70626	0.7826	8.35953	2.68969	16.4934	1.00039	12.8774	3.75098	19.9533	2.64094	9.28857	4.56887	3.19283	2.15157	1.34329	5.80702	6.61283	7.99754	7.25845	1.48631	1.80376	1.20767	8.18001	8.20003
ELOA	34.9726	21.7502	37.4308	39.1328	37.8937	23.4353	33.6621	32.35	24.1441	29.2928	38.5577	24.5159	31.8016	42.0157	35.5906	47.5498	36.9217	44.24	22.0936	32.3985	24.8123	49.5305	39.8567	50.0169	55.7041	35.6729	27.5995	39.4109	43.1655	30.9566	28.0862	35.2937	16.1905	36.1358	39.1839	50.9075	23.469	34.368	50.2571	33.887	32.9145	34.7761	16.1902	34.6817	41.9193	43.9502	31.9952	28.9876	30.6549
LYPLA2	41.3673	18.4068	41.5801	51.6635	26.003	25.7656	37.4942	42.5675	27.7611	27.0591	34.8612	25.079	34.576	30.2996	29.8496	21.1941	35.967	35.263	23.5815	23.5205	23.7738	36.3529	36.5465	46.4166	53.0526	37.4043	36.9407	36.0594	26.8966	31.7992	26.2536	32.4805	17.9878	31.5867	27.0077	71.0102	16.7343	32.2535	42.2599	25.8357	29.8885	28.0723	22.2432	25.7657	41.8311	53.1537	39.1885	30.5923	23.7426
CLCN6	20.4499	22.0653	51.2921	13.6685	34.0873	13.615	38.2799	61.2702	10.7657	19.5539	36.869	51.2543	32.2736	22.367	47.4454	25.1412	70.5852	11.4453	21.9841	16.514	29.6148	23.2306	72.7184	83.5147	37.6235	21.0191	22.2678	47.8403	24.3057	68.2679	20.363	31.6211	28.9224	62.1505	45.7178	20.8669	42.1262	40.1803	28.383	64.9719	76.6444	30.0217	20.552	20.7388	25.9503	78.189	18.337	55.3905	32.8734
MRC2	38.4415	7.06229	14.475	30.1378	25.4293	6.8173	30.0516	7.75294	5.67967	11.808	21.5633	26.1927	27.293	35.7595	17.9101	5.56622	9.27295	17.7088	18.5281	8.07661	5.83451	11.6867	13.8662	18.8569	21.6277	23.1481	19.6658	38.5247	8.32382	22.1465	7.61992	30.1652	10.967	13.7976	40.1631	18.855	7.85105	42.0629	10.9176	19.2865	23.7758	14.7474	15.4184	22.1113	22.7416	25.0546	3.86213	4.44121	5.82999
NME1-NME2	26.1233	4.08357	4.49749	14.5184	10.6966	3.80139	8.14003	2.86541	4.54588	8.33523	6.07964	2.66752	4.21292	16.3192	7.19596	6.13272	5.19539	7.02216	8.36439	2.59357	8.98066	2.83544	5.84346	1.40911	8.22071	9.61635	12.4028	35.078	4.78854	5.90505	2.51462	6.81077	4.2984	6.08453	11.8029	6.9763	2.08143	6.01876	14.4035	5.41529	5.59897	7.27795	4.91978	9.17378	15.9294	4.47181	5.65091	4.40269	5.67864
SLC6A7	1.13349	1.18863	1.25586	1.12504	1.65411	1.03879	1.58171	1.16963	1.04418	1.31895	1.07668	1.07211	1.20885	1.0609	1.24824	0.963731	3.92574	1.03287	1.2624	1.06401	1.94042	1.11119	1.20902	1.06959	1.2347	1.96849	1.05115	1.08488	1.04953	1.77472	1.17158	1.06897	1.58683	1.10954	1.15998	1.25405	1.51607	1.3823	1.00273	1.45561	1.60643	1.53973	1.30737	1.31438	1.11737	1.43472	0.998446	1.22317	1.36669
TSPAN9	6.8625	8.17824	72.7472	21.1823	25.0621	8.44406	12.3163	24.133	14.6359	6.57074	19.637	26.4996	23.5196	30.7419	52.4647	31.4939	29.4975	8.63768	9.82611	14.4459	34.6859	14.7452	63.1726	35.8193	17.7163	13.207	33.4214	119.22	15.4082	18.7549	6.43235	24.5131	19.3282	24.1237	12.7121	18.4627	9.3276	19.8465	25.3428	17.9164	27.0195	19.6186	15.4116	34.9597	33.9624	23.4784	17.6559	6.89853	10.8232
BTBD7	18.0001	20.2144	30.3166	20.9988	29.4883	20.067	30.2484	35.8238	13.8182	26.8631	32.0964	32.4358	21.1791	47.107	33.6884	33.973	29.0918	19.9744	27.1207	23.1646	20.195	43.8336	37.8845	56.7361	44.6651	37.031	20.0295	33.845	31.0935	38.3613	21.5349	31.2011	22.9753	28.8956	43.4611	37.4508	38.553	45.2422	38.2692	36.9683	46.8748	19.6269	32.2065	18.7351	32.2687	30.8482	22.0012	32.5507	25.4979
APBA3	7.45239	6.47053	12.1591	7.61859	6.39006	5.26025	12.0762	11.4361	8.98668	11.9217	10.8311	7.15607	11.7767	5.51618	12.2431	7.99604	8.05989	7.72176	7.6568	8.85484	11.6163	10.0994	13.8255	10.1525	11.4426	4.00069	18.8937	15.7281	11.6739	8.07506	10.2114	5.97176	8.36052	9.71638	9.6699	5.40101	6.07336	5.83163	10.7743	8.59683	9.26475	5.89645	3.60621	9.06529	7.30975	11.2327	2.86927	7.81158	9.44
MKS1	11.6112	6.90737	20.3327	19.3095	7.69143	4.96845	15.3715	10.8983	7.65561	7.70672	9.72434	18.0527	10.3713	10.6011	18.5843	24.4381	15.3886	9.91785	7.09214	10.3801	14.9171	8.73607	14.694	24.0151	20.185	9.1307	11.7184	17.8791	25.7391	10.7835	10.6041	14.0441	9.40595	13.1416	14.0985	7.8589	6.3554	9.40635	19.2984	10.6683	18.3681	9.88365	7.2916	11.6187	10.7222	16.0453	15.5531	9.04505	10.3665
ABHD5	36.039	15.0844	33.5302	14.0987	16.9324	41.3768	28.1423	34.3542	16.2022	23.8673	17.8978	16.4576	28.451	53.1501	18.9103	29.0861	19.7443	24.9387	16.1391	21.7724	12.6336	50.8119	28.8563	18.6793	26.058	32.4894	17.606	20.3361	10.0357	10.6585	11.473	27.7445	10.1684	22.489	56.6447	22.1252	9.50028	55.2462	31.0679	26.9517	26.2385	17.8346	47.987	32.4797	33.5793	24.6485	41.9204	15.113	14.7521
ANOS1	4.94637	3.65901	4.91086	5.7917	11.7469	1.5755	2.87537	4.39353	3.6254	4.44374	7.32243	6.63977	9.07341	11.7024	6.41798	12.9346	2.44204	4.25102	3.47291	6.58472	3.60842	7.29024	8.29203	4.81545	2.95002	1.52333	3.26507	12.6985	12.6144	8.86612	4.36823	9.70719	4.6553	2.66985	3.61491	3.01384	1.88183	7.41513	7.19299	3.50905	6.52365	4.56742	5.08634	6.07365	3.32185	8.02505	15.7726	1.16192	1.59275
AKAP8L	39.4174	21.891	50.2394	27.2528	31.751	17.9528	33.1595	51.9227	18.9855	19.3931	40.8231	34.441	57.7181	55.3884	105.15	28.487	32.8303	26.0304	19.2007	26.1235	35.4932	35.7247	54.7863	44.0566	32.848	23.3346	33.198	62.3808	37.8494	28.2286	32.5654	26.492	21.7528	43.3743	39.5616	22.1548	27.2586	22.6735	50.3033	46.8532	51.6284	36.4893	14.3253	30.9933	39.5805	31.0225	17.9158	36.8014	34.9402
MBTD1	18.6534	12.0257	17.9025	10.9125	17.5963	16.3847	21.1493	19.9084	8.92466	10.026	13.594	24.451	17.3942	17.7594	32.3054	34.6989	17.8544	14.8106	14.7697	15.7035	16.3316	21.0359	24.6658	29.8695	16.5846	10.3408	14.7968	28.8355	36.877	17.9452	18.1443	18.7278	14.6404	24.517	21.8712	8.38349	13.284	23.7791	31.3834	25.7057	30.5834	13.7625	20.3853	17.203	15.8231	30.5361	14.347	25.9419	16.8205
UTP18	55.3719	29.0754	36.9282	43.1813	30.3277	40.845	36.8202	29.1021	34.9664	41.8841	30.7991	42.8435	41.4132	68.5973	35.8812	59.3888	36.536	36.8752	37.1428	40.4819	47.9457	48.9169	42.9104	42.5253	36.2831	20.0428	40.0363	57.7638	50.3089	22.9388	24.9437	36.0807	32.9257	41.9348	45.6251	26.163	23.9227	46.6362	59.7218	35.4565	41.7142	21.1913	31.954	30.2844	39.0241	52.0711	27.4267	44.6205	39.7876
RNF216	30.3009	29.8962	51.7324	26.71	45.1705	22.4058	43.2833	42.816	23.0954	24.8029	38.9887	49.6241	40.2103	41.0558	52.3135	41.0184	47.5617	25.3772	24.5237	38.8343	50.4218	30.9225	51.6926	58.4536	38.8072	29.1331	49.7316	81.5874	52.2001	41.7165	77.6001	41.7604	35.6218	52.5088	41.99	28.846	56.0415	34.2456	30.3353	46.9209	42.9822	34.5862	26.7263	47.1277	26.3578	52.8967	25.0922	58.6249	47.6677
TTC19	16.4494	26.2775	68.6847	23.3474	39.6685	33.6679	36.5918	53.6104	20.9926	17.5451	30.0621	33.4536	34.3027	23.6281	51.9154	85.1869	41.7065	30.2618	31.9476	36.4621	35.857	49.4475	68.8188	42.5896	35.3307	28.7322	35.2038	38.6232	56.0253	44.7993	32.4185	57.0307	29.5097	61.6726	33.1875	21.9088	41.7257	45.8836	44.271	46.2173	68.6177	20.2096	40.0851	53.5261	33.3755	68.2576	36.166	54.4989	34.1008
PTBP1	107.013	68.4865	193.407	160.448	102.951	61.4313	150.38	176.607	78.1643	104.041	150.83	97.309	205.816	180.218	219.736	71.9414	174.39	115.84	102.87	115.435	108.139	208.291	223.538	217.252	214.383	99.1618	190.844	184.082	132.237	88.2208	125.195	116.408	80.9059	157.688	164.7	146.642	105.905	119.662	184.691	107.877	140.406	120.508	46.1048	95.1556	162.557	116.258	40.8104	91.11	102.168
DPF1	1.73288	1.17868	1.70658	2.19339	2.69566	1.12362	1.04437	1.37402	1.86947	3.45836	1.61135	1.35603	2.59427	6.23693	1.49987	1.00228	4.65427	1.12201	1.593	1.08881	4.19342	1.66229	1.54124	1.54612	1.96112	3.18261	1.49666	2.3182	1.09226	2.80415	1.07926	1.44024	1.95354	1.43283	1.7101	2.10655	2.36922	4.18999	1.13747	5.4262	1.98008	3.92656	1.09574	1.54733	1.19685	3.25199	1.19249	1.16611	1.68716
SYT7	2.37297	2.29749	19.4874	1.96597	5.12793	1.79178	2.96882	2.29208	1.55366	3.97908	2.10756	2.63594	5.99106	3.16667	2.24726	1.58464	5.53226	3.15928	8.86341	2.58695	4.02544	5.96939	7.31083	4.86179	8.44878	2.71881	2.29475	7.21287	1.46643	8.93266	2.20391	3.60986	4.39758	1.79662	14.2209	9.26942	3.10192	3.21067	1.47784	3.77295	7.78144	3.89407	2.84457	3.9208	3.61876	3.2695	2.2607	1.69481	2.52071
LARS2	17.0931	8.983	26.4655	14.1206	8.27905	11.7405	16.1442	21.3	6.5487	11.5991	12.5272	12.1149	15.2603	18.5667	25.9842	14.2352	16.6248	12.5056	14.6586	12.4932	10.9138	33.6027	31.9159	16.7344	11.0733	11.1521	10.272	16.8565	15.3563	11.1512	18.5337	11.4927	20.2288	21.4603	26.7718	8.16029	9.99989	16.6726	22.9728	20.7616	20.8	17.3995	12.4559	11.3741	14.6682	9.87753	15.5601	16.9433	10.1575
PIK3C2A	67.4827	40.8194	98.3641	39.7743	65.3833	40.3664	46.428	49.7896	31.0077	19.9131	47.0087	54.1404	52.1716	99.9735	84.6319	66.146	40.0281	70.8946	36.7786	52.9498	73.6009	87.4446	93.1002	33.8695	32.2913	41.3706	63.7908	80.5956	77.8703	41.2007	62.6876	64.1165	41.5336	48.3522	33.6063	51.7127	38.8572	81.9351	67.8431	63.3834	79.8256	41.8647	74.7356	70.7542	44.7544	91.1753	64.6371	49.9257	39.6531
PLAUR	89.2196	48.4067	67.0939	144.729	85.8281	30.5915	100.477	98.3359	27.2489	53.1349	94.0458	85.4335	100.608	115.12	189.729	18.7504	90.1174	43.2435	79.3391	23.0799	50.8451	85.9576	84.5171	108.299	82.9379	132.6	42.951	99.5217	39.8507	149.874	47.5593	45.7357	42.3206	80.1646	80.2458	211.12	59.2066	101.584	64.6455	94.3483	73.1657	65.1955	43.1851	249.593	52.3265	106.907	21.87	36.1867	34.4741
ANLN	63.2382	12.9677	54.3607	158.514	68.0495	61.4746	37.8503	36.8427	33.7224	22.3272	35.1666	23.3009	37.3599	148.109	49.765	95.7287	29.4816	51.1942	49.7845	34.7345	88.476	139.815	61.517	102.372	60.7335	46.226	75.4694	67.1488	50.7009	60.002	75.8403	48.3235	44.0207	43.7361	66.0204	111.209	45.1357	90.6253	70.1718	54.7155	40.6117	55.9013	67.8535	37.5923	62.3395	53.0712	30.1433	21.8709	14.6174
WIZ	11.7732	8.33777	37.4924	11.7958	16.9098	6.10663	21.4087	21.6348	7.20725	12.2595	17.4357	12.1135	29.8409	32.0876	23.21	7.11129	21.6845	12.3296	12.1188	10.0062	11.7929	29.9721	22.2596	40.6249	27.7731	8.3745	24.5736	14.9644	10.3246	12.1097	18.6676	13.4894	9.65993	19.2408	30.4655	14.5888	14.7381	17.4482	22.2137	14.0221	16.8585	22.6172	5.03297	9.24479	16.3297	12.5848	3.99064	7.67462	9.56194
GPR21	77.101	34.4647	80.2167	78.3511	66.9134	50.5593	50.2477	77.7498	30.5431	30.3326	49.7657	60.6561	53.0991	71.9811	105.439	113.259	42.3636	44.4916	45.3913	53.5315	71.8852	62.8912	123.294	93.5533	86.207	60.8574	54.919	82.7973	70.6097	63.2475	63.5746	65.2513	48.1198	71.3982	71.4255	33.3432	60.0857	104.132	74.64	68.324	80.4895	55.3682	101.395	70.638	61.0265	115.079	12.9699	53.5846	37.5329
DCN	99.0563	257.283	114.666	167.711	659.792	145.633	220.753	65.9352	154.365	104.337	516.131	239.579	231.543	665.372	204.386	30.3528	230.097	135.49	164.48	152.556	134.097	55.6837	103.36	64.0429	132.82	407.838	24.5978	275.646	53.7226	548.712	47.0659	319.388	269.781	185.304	141.518	255.883	160.43	423.91	75.7258	287.318	207.109	154.554	578.306	736.249	70.9911	385.176	200.364	230.9	298.569
QPCTL	12.1452	10.7893	23.5324	9.79166	14.4937	7.56424	19.5605	26.9253	7.81459	15.7983	13.1933	28.997	18.6875	15.1327	22.9021	10.6154	37.9309	7.31982	15.5225	6.59832	21.597	18.7953	30.8731	36.0012	17.4259	10.438	15.3689	26.6707	11.5484	34.6862	12.4938	13.2784	15.7832	22.3878	18.1823	9.30751	17.3145	21.1973	13.9943	23.1335	34.0403	14.844	9.99784	8.78582	17.7467	33.0546	6.77551	27.4567	17.0925
PPP5C	51.2569	18.1091	40.8171	31.9354	27.6455	17.935	29.7332	26.0689	28.6527	24.5453	29.8804	40.2815	40.0304	47.0257	41.6225	24.8935	24.8594	24.2647	25.8522	24.7504	57.4025	50.5913	48.7284	48.0733	22.3864	18.8008	47.2759	56.3556	32.8746	19.0252	27.6585	25.194	27.894	32.9031	23.5521	28.7586	25.1289	27.9772	40.7315	44.5944	26.2689	27.6962	10.9466	21.4487	39.1321	32.7275	9.38587	16.7466	20.9761
CEP68	12.5492	12.1347	27.9711	20.6068	31.9105	17.3744	16.9403	23.4664	9.66884	15.8841	17.3863	18.7083	16.3351	13.5355	28.5033	38.2401	24.0674	9.19277	13.3426	16.8284	21.5309	29.7172	26.7221	50.6887	20.1148	17.017	18.3077	31.57	36.7674	23.5414	16.907	22.7624	12.817	24.2827	21.071	8.38089	18.5295	20.7668	20.7557	21.8734	27.7029	17.3236	14.4534	20.6904	16.4048	28.5503	7.97893	23.1593	19.7328
MAP4K3	27.4661	14.6092	31.5144	15.9262	34.4383	23.7129	31.1341	29.1617	15.0455	18.139	28.8518	35.7878	27.905	57.7741	43.8016	31.403	20.9632	21.286	21.186	19.9219	29.699	42.4115	32.2665	51.1863	30.769	22.7646	21.0033	42.9222	28.651	29.7519	21.1306	30.2978	16.9142	32.5	26.9101	26.9249	20.1377	48.1081	40.4039	40.8463	29.0691	17.6038	42.845	25.7277	24.813	58.2053	48.4563	25.0178	17.1642
ZBTB32	1.59426	3.48338	5.44956	1.70468	2.09436	1.60183	3.75653	4.82928	2.8105	4.51178	2.57421	3.33763	3.80709	1.58191	2.94799	1.32393	5.44848	1.54528	1.44951	2.57121	5.44849	2.01051	5.72384	5.5708	2.36277	2.8414	2.90329	5.62357	3.36596	4.80146	4.19208	2.03981	3.08988	3.73051	3.20185	2.36593	5.41942	3.20245	2.30902	4.30005	5.78919	3.88412	1.5243	2.7115	2.52905	3.06654	1.5034	7.65664	8.06879
TYROBP	96.8794	131.996	22.0767	47.9227	230.796	56.0503	195.054	70.9604	86.63	96.5876	84.1021	55.7325	60.6319	19.3645	30.303	87.1637	33.7501	59.0339	131.621	89.2407	46.5074	15.3264	43.7118	35.8484	39.5188	68.9059	72.7697	74.199	113.345	212.016	254.174	46.558	93.2517	28.5489	172.72	107.285	103.286	46.0406	40.8975	84.448	34.8155	286.463	60.6692	33.4324	41.9056	50.1721	112.608	54.5989	56.6917
TMEM159	41.0422	19.0994	27.6757	38.3138	30.7776	33.1432	37.437	38.9188	31.2144	26.9496	27.4509	19.4291	30.8928	41.2469	39.9985	21.6641	56.9126	35.5025	38.2386	22.1624	25.7127	41.2147	33.963	43.5866	38.9058	24.0905	36.7984	35.1318	25.1032	37.2486	13.8164	36.9231	28.2466	26.9631	36.7825	28.5361	18.0901	55.0029	74.3164	33.6295	30.3414	17.057	25.8976	51.8673	31.4159	47.8906	17.7536	30.1027	31.3309
GABRA3	5.79424	5.11556	6.71379	5.25314	13.1354	4.08385	9.15362	6.30237	5.19026	8.65628	6.20343	6.79853	4.69735	9.27696	7.7069	6.44055	12.9082	8.94816	4.73387	4.29595	7.45145	8.46692	6.8116	10.5108	7.89531	7.91416	4.09373	7.44913	5.51575	13.062	7.0542	8.86512	8.33981	5.41716	5.00736	5.68611	7.83787	6.97751	14.4939	8.36032	6.24521	14.0178	5.07919	5.42759	7.66316	6.91139	4.18062	5.90706	6.53434
BRCA1	60.1271	13.1364	29.3349	67.948	28.8718	33.475	20.7308	34.3132	17.3763	19.1625	25.8123	39.5662	36.4839	38.5108	49.3708	87.3357	22.1943	43.9622	20.7695	34.4187	42.5381	79.1255	48.4107	78.9979	42.677	14.4526	50.5338	41.8572	53.5808	22.8038	63.1144	33.8533	36.0683	30.3381	47.5136	28.2471	20.8606	45.7993	54.7288	38.8397	23.8559	26.0148	31.1462	30.4879	40.673	63.1493	11.771	22.3003	19.0586
ERCC1	79.1107	35.3583	57.489	133.58	69.0317	24.9186	46.8151	50.1239	43.6273	46.0914	69.8669	59.225	83.6519	56.3213	78.6573	41.6164	59.5324	45.511	42.587	51.717	72.1427	68.6091	76.3574	88.5938	38.4418	59.6571	60.4743	72.4298	58.6585	64.0491	57.6168	51.1314	35.4152	62.6494	44.0392	62.8821	45.5196	38.5307	45.6664	47.1362	61.2383	45.847	27.5411	45.5414	66.4716	56.75	44.829	48.4743	43.9199
CD22	6.41649	23.9129	35.0982	2.28715	6.18047	13.3467	8.19494	32.6768	40.2262	26.9646	16.4561	6.05289	5.65226	2.04643	3.0475	7.04469	97.807	2.47766	5.48839	35.0626	18.1598	1.48815	3.82739	12.8103	4.6964	3.39283	2.42819	2.10872	13.2638	10.5644	21.7707	5.33978	21.1819	16.7409	8.50783	2.92323	45.3624	3.24738	2.98032	31.3106	66.3231	11.955	2.06143	3.41917	4.23159	5.20873	2.67688	180.545	133.074
MBTPS2	7.46252	7.95961	17.0843	4.48976	9.93678	6.70977	9.65205	9.67461	4.71912	7.28499	7.86813	18.5095	7.54275	12.1874	9.06184	26.1235	9.38203	7.70421	10.5415	11.063	8.52709	13.1388	10.8804	14.2108	9.31778	5.26677	8.62147	12.4766	11.228	10.0127	11.3441	28.0897	11.12	8.84948	8.7575	6.10377	8.42133	13.8881	9.36018	10.8212	9.83809	7.17055	17.8152	10.9945	10.9194	11.47	17.7248	8.66678	6.86054
PRICKLE3	12.363	8.0044	23.9747	11.2676	10.84	7.75365	17.1991	23.4687	5.45344	7.5996	11.7727	23.2399	16.023	13.8639	26.8566	10.9612	21.8149	9.84393	11.8451	6.95594	12.6279	20.095	17.9033	53.3784	15.3648	8.11209	16.3301	17.0776	5.43753	23.2925	9.00177	25.8751	13.3565	19.8754	16.9138	8.84807	8.70882	22.6407	28.7244	18.7821	20.9859	9.4698	6.1736	19.8057	17.4518	21.2486	3.58487	12.5734	10.7483
LTF	1.15616	1.21428	172.351	131.566	3.88941	4.62919	0.876905	144.86	324.526	1.30687	0.778734	2.41233	20.3458	0.966397	1.91279	1.47086	24.1124	9.89581	408.745	74.1028	1284.59	1.29573	545.366	0.809315	3.10367	1.65521	228.986	0.873729	38.7143	3.44453	1.44753	51.2909	2.89633	24.9012	18.4897	9.1583	25.8645	0.790844	2.59396	0.918573	69.4792	2.32511	5.15918	34.3173	1.01537	4.86873	309.371	65.7464	127.448
EXTL3	11.2974	14.4035	17.4148	11.0144	9.73488	8.55446	15.1827	17.1346	6.62475	12.3927	14.184	12.9274	15.1357	18.4279	18.4184	13.4285	21.5769	16.1571	11.5681	7.81522	16.3352	70.2103	23.5149	38.4903	34.5831	9.76762	9.55286	20.6596	45.7109	18.427	10.2073	16.9522	10.9718	13.9313	24.9805	18.105	9.06913	21.1813	12.188	12.6248	19.0537	18.2092	10.8506	13.6301	20.1827	12.9504	5.96126	8.34822	9.77572
NR1H4	2.95624	1.91049	1.10619	1.88007	4.67916	0.940918	0.9449	1.20898	0.893369	1.58203	0.978508	0.86622	2.83472	2.4808	1.04579	0.915228	7.23026	0.981573	1.17157	1.6869	7.38717	0.9254	0.86622	0.929869	0.917673	2.72925	0.893075	0.86622	0.909775	6.83048	2.25784	2.18633	3.16818	0.936316	1.05956	2.29675	3.44023	3.09995	0.994041	1.31095	1.27538	8.80986	1.28744	0.912832	0.86622	4.51931	8.56882	1.48597	2.41824
ELOVL5	77.1807	50.4444	83.8878	41.2582	88.4094	52.9631	48.6796	61.4511	57.2177	48.0902	61.3664	36.4965	68.6377	113.114	168.366	50.6433	58.844	40.7104	35.5799	73.8079	73.6705	52.3603	66.3017	64.6535	44.5308	42.5293	72.2735	117.276	66.1588	90.2263	97.7966	45.9495	57.4973	55.3564	41.1381	80.5142	74.777	53.7433	40.9704	76.2695	90.114	46.6102	59.2887	96.5041	36.632	69.5454	238.947	102.87	103.763
ALOX5	12.7403	14.7127	12.8637	4.7848	20.4169	10.2958	30.6137	15.4792	19.2486	14.5255	19.8752	17.1556	18.0827	5.35655	6.86805	11.4588	15.5968	7.96507	18.5615	20.2397	10.426	3.31863	13.1741	9.61138	9.88281	10.28	13.983	15.1274	28.6448	16.1399	20.9514	10.6204	14.4659	10.2338	21.94	15.197	24.7149	10.0128	7.15934	26.7061	22.3877	15.3262	7.38328	7.63155	8.35809	9.60014	7.86109	32.5079	32.2152
KDM5D	40.565	41.0735	67.1583	23.8715	22.8746	1.69929	1.87815	72.7348	1.68498	16.3101	73.8345	65.1108	66.5143	76.381	63.5163	168.587	66.0357	26.8878	11.6071	40.4704	51.9511	45.0305	88.1971	83.2117	19.6113	33.594	41.7329	80.1389	85.7478	83.2568	51.0929	37.2783	1.81705	72.8709	38.9915	29.1504	53.9988	2.06162	45.5723	63.0431	80.045	63.8888	35.6747	65.8406	50.5887	65.7936	50.844	1.93214	1.74926
CALCOCO1	32.6751	21.6458	31.8817	20.5761	55.7778	17.7952	43.56	36.6062	24.5546	20.9965	45.713	50.2862	34.4946	23.5812	48.288	43.4119	33.7332	37.7898	23.4894	24.3765	36.4589	24.1918	28.9358	35.3228	39.967	40.5763	48.097	45.6963	37.425	47.8755	38.1751	33.4201	25.7736	37.0281	39.3731	27.4287	28.9508	30.8925	26.6575	52.7718	50.4148	32.9067	36.1213	40.1152	23.6558	58.5661	29.5513	35.0355	36.5282
UBR7	22.9226	19.2141	23.8395	19.8422	35.2097	20.068	29.1963	28.8903	34.6478	27.6751	23.0208	29.425	22.9071	69.6875	38.3499	41.3956	24.4819	24.4406	19.9045	41.5687	28.1284	44.5877	54.4593	35.2513	44.9982	21.1647	32.1538	28.2646	43.8298	25.557	26.2754	23.2339	25.5225	23.2375	29.1408	28.0641	23.6846	35.7397	43.6426	38.284	27.8311	18.9531	20.7198	25.2603	39.8499	26.2123	53.7674	23.1277	29.0402
MAP4K5	24.9211	26.3807	29.7508	31.0903	56.678	24.332	46.5793	40.424	24.996	24.8744	42.5382	37.6317	39.6139	73.827	44.346	50.0795	42.7569	26.8227	43.4317	35.1712	37.2512	65.2243	38.0554	51.5597	46.7214	48.601	29.4434	60.0627	50.4453	62.6202	27.1689	59.6978	21.1406	42.0769	39.3794	62.6015	46.4832	76.8294	43.8308	52.8439	53.7168	27.7577	56.7378	55.6391	42.6304	54.1164	45.8781	44.8255	29.9604
EHD3	27.9144	5.73299	8.40349	4.77838	8.92302	4.74402	10.9694	8.6334	6.83551	11.303	6.64773	7.57815	5.20946	5.834	5.48818	4.84991	13.2267	4.82098	5.56784	11.2653	4.15698	14.2773	3.99455	12.5149	6.51418	36.7778	2.7318	5.90145	4.71599	6.71121	4.35132	18.1319	6.57704	9.27418	4.4585	24.3509	5.35897	22.0611	5.56989	6.59505	9.40662	6.67898	5.20046	10.0098	7.95362	8.61857	2.11535	11.0253	12.7963
PSMC4	102.882	35.7175	51.5739	95.6	60.9342	44.3882	50.7327	51.8702	59.5047	57.2329	51.0561	46.9755	75.8014	79.4105	65.7484	39.5717	42.4441	68.2477	34.1263	50.4374	81.1656	102.262	73.2628	64.4862	58.498	47.4187	82.3843	106.942	57.7482	35.1923	63.3368	62.2459	40.3383	59.125	41.0159	92.0253	45.2192	47.4496	74.6142	48.8887	39.7	62.1924	24.8405	50.294	83.3894	75.3903	43.6595	35.164	37.9459
MAN2B2	11.4361	11.7626	28.7521	11.1292	15.9114	7.31905	17.9004	15.8519	9.80878	14.3518	14.879	20.9858	12.5683	11.4027	17.8732	14.4874	20.1022	17.8913	9.66268	12.5464	15.1194	14.2539	18.4152	17.2349	11.5412	12.217	18.8261	15.2975	9.72379	17.9965	21.217	17.1112	11.6911	15.1139	20.6441	12.4374	12.2962	12.4581	14.5803	14.796	19.0066	12.4403	5.88786	13.528	8.6407	15.1081	6.53688	14.5299	16.9679
SLC7A14	3.46068	2.60989	3.76005	2.32437	6.06906	1.98369	3.09219	5.03431	1.7595	2.87829	2.85491	5.17751	4.17658	3.03886	5.09761	2.13115	9.58549	1.91089	3.27382	2.06505	6.38392	3.03291	4.64439	5.8899	3.29207	4.88121	2.34339	4.68038	2.21472	10.7729	2.69547	3.02604	4.16308	4.15447	3.67899	3.02888	4.32477	5.61348	2.94681	6.23956	6.82355	5.01534	2.31079	2.34893	2.31969	7.39938	2.11202	4.42306	3.655
CLDN11	17.6023	21.0252	29.5447	8.92214	32.6916	14.6102	28.9191	39.8625	6.46114	12.0669	36.3124	42.898	23.1931	20.2013	35.7809	26.8169	66.204	9.18719	14.7687	15.7531	34.2772	17.5367	39.5579	50.9097	19.9883	44.9705	9.95967	41.4917	23.518	58.8491	26.9899	34.7211	23.4006	36.4561	23.161	18.3013	27.7167	43.3119	23.7338	44.2878	47.0796	30.8789	21.4105	23.5123	16.3972	63.6787	17.5447	41.6255	26.9995
SLC25A39	39.8169	29.371	65.6238	51.7971	32.7155	24.943	53.8638	70.8253	45.2976	58.1683	41.9908	65.6396	57.974	53.7473	68.2214	37.5172	79.8895	48.1294	49.2561	31.6243	42.6696	68.7514	48.9838	105.916	75.7232	65.4043	68.501	79.9621	45.4808	36.8053	33.576	53.8257	26.6534	72.2947	62.7915	65.6421	27.0206	37.1911	64.5653	54.2836	62.5679	25.6066	21.9598	34.3	40.0626	50.4022	15.026	54.9197	41.0757
MVP	95.4745	69.9508	75.2708	71.3913	73.8055	69.1536	113.62	141.264	63.0884	72.8404	128.51	85.5701	76.467	37.9351	59.3804	47.5762	135.319	107.715	90.8172	89.2848	38.8587	95.1979	67.6199	155.34	127.179	54.0918	95.8571	83.6889	51.1287	96.2989	111.252	90.4317	72.6811	92.4365	113.398	145.669	50.8347	90.6293	70.1845	99.764	107.758	73.6749	19.5085	65.1466	85.7171	60.6407	23.9533	80.6909	75.5581
NUB1	142.921	76.7381	72.9773	70.8262	153.478	87.8935	80.2915	80.9994	85.1366	48.5401	96.0854	77.394	71.5	55.9061	100.417	96.8067	71.4461	78.1114	69.3957	131.76	102.578	83.5092	158.745	104.18	84.6611	75.3329	97.285	61.4954	174.563	140.306	284.075	64.205	101.245	80.1692	105.446	74.7341	128.156	76.7471	39.2304	99.6729	65.6988	173.085	54.8441	93.622	54.8636	74.4178	57.1605	83.1721	76.5698
PGM3	32.5612	22.3841	38.6051	21.7205	27.2025	41.8944	48.0969	36.5315	20.6724	14.9474	48.573	55.9915	40.8925	51.0267	40.493	45.225	55.14	26.6416	35.8118	18.1934	27.3418	27.8716	63.1879	29.5938	40.1204	30.9052	32.059	60.8187	33.1955	48.6053	33.4959	57.6308	34.4214	41.7327	27.2121	47.8339	51.6401	52.3981	56.1053	39.1683	62.1187	29.4529	72.7566	61.0931	35.8015	51.2026	80.8156	47.1053	22.2044
RWDD2A	5.03272	5.59911	6.36641	4.25464	6.82794	5.39587	7.66713	5.11024	5.58539	4.16629	6.92374	7.47643	5.41916	6.49765	6.43397	7.44601	6.13838	4.31428	5.1518	5.25235	5.23584	4.2202	4.47631	5.24695	3.73777	4.09201	3.7353	5.78945	5.64359	8.15817	4.31392	7.53725	5.37295	4.91276	3.9165	4.86467	7.09027	6.5714	8.00201	6.28989	9.11791	4.99561	7.75899	4.56936	4.96405	6.94666	8.33961	6.51701	5.73135
CLK1	67.682	92.6961	96.8148	77.4711	110.777	101.519	104.655	116.126	68.0301	48.398	102.254	85.3332	78.9948	61.0256	207.475	160.07	92.1751	94.9597	81.2813	136.363	139.343	114.699	114.9	77.2864	98.772	79.5387	69.0675	158.522	105.252	73.2373	85.0986	139.761	92.6557	131.224	102.939	81.1917	94.8243	149.873	106.564	107.735	137.058	62.3048	184.22	158.317	76.6158	130.156	206.043	163.926	132.104
POLR3B	17.6735	7.62965	15.0077	12.1795	16.4983	11.6051	11.1853	15.5821	6.72034	5.49755	8.65881	6.97546	13.8674	17.8078	16.8596	15.9939	23.6983	9.33872	7.74098	9.41424	19.4785	18.2775	25.5417	19.6028	10.7868	24.8764	15.3548	17.6671	20.8882	19.1887	12.7544	17.5031	12.2798	18.352	9.33811	11.4994	14.9205	15.8931	17.8454	16.8911	14.8433	18.3117	16.0043	12.0007	12.871	22.5328	16.8072	15.6537	11.0836
ANGEL1	10.3154	14.3697	14.6163	9.61002	13.9197	7.06229	28.1282	23.8473	7.858	9.07885	15.9359	25.9994	15.6464	16.0766	18.8241	19.4376	30.8239	6.22962	15.0717	9.32605	16.6314	19.2501	16.885	37.3506	22.6371	10.2853	11.6372	22.4911	20.0706	27.65	13.3681	18.9091	13.7869	17.1227	21.5176	10.2715	18.4867	18.5658	23.8931	28.4259	33.8741	14.0512	11.1652	12.6756	15.4024	29.7573	12.0124	22.357	16.5619
RNF14	49.2014	33.7676	51.9133	45.5832	37.8718	40.1392	42.5857	31.8249	37.7702	33.6822	36.8782	45.6547	43.5424	32.393	42.4735	48.5863	36.0075	45.7094	30.4947	54.0719	52.5052	44.6262	52.1303	41.2955	50.0418	27.6097	42.4093	53.4135	55.5174	31.0408	47.7655	51.2446	45.3262	42.8357	45.8102	24.2224	34.6329	39.5862	30.9568	35.5309	48.1276	42.0514	46.2868	32.2294	35.7239	55.3179	98.92	44.0273	42.9791
DNASE1L1	11.3899	12.8324	14.22	7.81378	11.343	10.7538	13.4327	15.7195	11.8527	12.7935	12.3081	14.6232	10.2716	14.4989	10.1597	16.3214	17.4653	32.4204	11.6286	21.6925	9.43017	17.1196	10.7198	23.8753	15.5245	10.7419	12.1625	11.9184	10.7613	9.10415	11.5621	11.5928	15.3687	12.8112	19.2198	13.4013	6.6335	11.1878	15.3915	15.5207	11.9875	10.0696	13.2846	14.2331	9.0825	9.04069	11.5159	12.9998	14.7132
DDX11	61.7432	31.5366	121.343	46.5266	54.741	24.1295	69.7654	162.07	26.0757	23.7409	74.6756	165.918	161.081	76.5063	149.846	128.16	91.435	43.0646	42.3049	35.1954	78.9718	110.898	276.059	295.186	118.419	34.5556	114.571	250.263	93.8175	90.0096	63.7323	69.283	55.256	146.737	136.939	40.7531	52.2669	57.5617	108.541	137.816	163.514	79.6437	22.6924	81.6686	111.446	161.13	12.9866	66.4993	53.3781
HEBP1	25.9248	12.5285	17.2418	15.3437	30.1356	17.1849	19.1611	20.1018	10.9898	9.90089	17.0437	20.4619	19.4603	38.3495	20.5759	30.572	24.4361	17.504	26.377	15.8111	28.2584	30.5505	31.1724	48.5682	22.6937	14.7907	22.509	41.6132	20.9314	22.8548	20.8669	39.9154	15.0511	19.0521	25.7817	21.2452	13.4592	62.6001	25.102	28.5678	27.3124	18.0245	39.3619	25.4813	22.2488	30.2579	28.6348	10.7664	13.1097
GPRC5A	27.3652	9.2296	16.5195	28.2437	37.768	38.9262	17.6329	114.958	7.91269	29.3659	36.6191	58.4277	52.6001	33.4565	30.4266	3.61974	57.1351	8.91453	112.372	20.0178	39.7148	119.283	24.6666	91.503	65.2231	68.7832	13.4969	20.7422	3.80226	105.656	12.0131	45.0672	20.0852	27.0082	15.7228	283.146	21.2987	60.1394	44.8858	33.2252	30.5151	23.7879	20.9363	125.493	25.6796	64.6484	34.8216	8.90521	13.8324
MAMLD1	5.44696	4.59119	10.2705	4.102	8.20804	5.07931	11.8787	15.1612	2.65015	4.42744	5.94948	12.7415	13.5043	8.88649	12.8885	8.10325	21.0133	3.47473	4.86801	4.81635	12.829	10.2034	18.1522	27.9308	6.94884	7.55834	11.6645	17.4073	13.2124	16.4716	10.2372	8.3746	11.9041	9.73595	9.21416	8.1813	10.6094	11.1588	10.4156	12.7291	17.4309	9.7442	7.85631	11.5455	5.26305	19.7299	8.10208	8.36171	4.68401
CD6	3.46322	16.5652	7.7929	3.69057	4.75014	6.38102	15.0991	19.3508	7.36954	17.099	10.4382	9.60705	8.21635	1.8228	6.46769	2.6043	22.1787	3.7821	6.69058	16.0753	9.87874	3.92673	8.19212	7.26996	3.63501	2.48122	9.55087	6.35944	5.21925	6.83238	19.7564	4.22736	12.941	11.417	11.4021	4.31218	15.0485	4.59487	4.68344	15.7202	19.8268	8.18412	1.57302	5.01263	4.0543	3.97736	1.38263	20.7554	27.7263
TACC3	34.6682	19.1378	86.5533	19.092	16.3515	15.335	40.0294	39.2801	27.7847	28.9585	31.2604	45.1449	22.6508	34.6858	34.4039	26.0708	29.1331	45.3092	31.8539	37.0136	40.2879	34.0055	50.2818	55.3402	29.2391	8.66062	80.6672	23.4399	21.3807	19.3527	41.576	90.6907	30.1562	40.8011	43.35	16.4898	15.9636	35.063	45.8399	35.6447	34.3985	26.8708	7.01575	15.2059	29.36	30.6673	4.52153	29.2704	33.6204
UFL1	22.1045	19.1728	22.0208	21.7151	22.6259	32.3072	22.2082	17.846	20.0009	15.6559	21.1174	12.6685	19.8228	22.8242	18.0002	40.8421	23.0167	29.0477	12.7302	25.9538	17.0701	20.8801	18.0723	11.2073	20.6332	28.2308	20.13	23.09	32.2524	17.1703	26.1577	37.4158	16.8199	21.5935	18.9882	20.8274	21.3436	22.6564	32.6252	18.9943	23.9852	16.9559	40.5409	21.2864	22.46	24.6445	69.2037	30.9084	29.7266
POLA2	45.3445	15.1815	46.22	42.5793	37.2068	15.1313	31.7516	40.2844	25.5304	31.1136	27.8854	34.3239	24.9281	54.7905	52.7262	67.9523	17.2873	27.6154	30.2448	39.1675	35.7859	51.0537	58.3171	81.9216	36.6662	14.6328	42.7271	48.5638	49.0146	29.1866	53.8067	34.3428	23.5953	29.2663	32.1361	33.3104	25.4859	28.8631	27.4115	46.9476	25.9624	23.3941	25.4693	36.8194	33.5192	44.9042	7.86483	29.7604	19.6112
ZC3H3	10.2392	6.54126	19.1674	6.42411	8.63073	4.81363	16.6429	19.0576	4.56571	7.44495	9.12766	12.7723	17.4333	8.60907	10.5783	7.98827	18.1069	8.1652	8.0349	6.35751	9.01134	12.2473	20.8985	25.5112	23.9606	7.08231	14.763	14.6999	8.6302	9.84806	9.67964	10.6169	8.37531	13.9919	21.5996	9.95532	10.1434	18.858	11.6938	13.4937	14.1363	11.1513	4.9015	12.969	8.73663	12.1744	4.46167	8.89222	9.31842
CAPN1	108.745	38.6064	246.188	89.0979	70.9204	46.7774	138.072	167.608	56.267	90.6287	79.0723	72.8883	87.6939	87.8044	59.762	40.3758	162.83	130.685	172.006	72.2723	69.3355	161.819	99.0247	158.529	122.336	153.674	146.519	102.22	33.1184	54.0965	51.575	140.558	55.4183	142.437	92.2194	192.455	32.8751	89.0598	84.5817	85.1176	79.2569	51.6202	34.5209	61.8935	86.7647	57.4824	6.26067	60.2002	77.2428
ACPP	36.6288	3.90732	8.18494	5.95547	22.7475	6.81931	10.4644	18.6368	8.34609	1.43983	9.31868	2.82523	5.7602	8.28632	16.4213	9.49893	25.3679	10.8777	9.42473	9.33848	7.00257	21.3335	5.32156	8.79317	5.89241	53.1671	6.85003	6.99257	1.80277	7.32508	2.45004	34.5583	9.65144	11.2911	5.29188	5.91033	4.45458	6.26348	15.3634	31.7954	8.95871	15.2856	16.7456	6.43125	11.4355	10.034	17.8609	10.7675	9.48406
MDH1	260.869	93.3104	143.146	127.07	99.0712	192.105	120.155	108.158	139.295	157.1	128.947	91.1008	133.354	147.937	163.613	165.118	97.6738	238.932	206.124	167.253	167.146	243.432	191.23	211.503	129.507	69.1311	181.528	304.5	153.705	59.0456	82.9255	193.063	149.928	119.884	115.517	77.9813	44.4418	137.931	199.334	122.394	116.017	61.3794	181.179	102.137	165.479	172.441	346.927	114.183	112.93
SLC30A9	67.5099	29.8754	71.601	47.2884	56.7679	29.9335	35.9857	30.7023	29.6569	33.881	36.5467	43.342	41.8068	34.804	45.724	72.694	33.5605	64.4538	41.7326	52.8409	46.821	42.1742	42.4801	26.9839	22.4561	41.5636	50.6995	50.1726	52.1219	30.8023	45.4663	52.0981	39.07	38.5378	36.2714	47.1851	21.9127	43.6097	60.155	26.9355	32.3429	42.6848	65.9211	36.0044	34.6631	55.63	52.5856	39.2083	35.3411
MTMR11	4.74271	2.38142	7.71708	3.79288	10.1553	2.61335	6.31972	9.03691	2.60804	3.60023	6.71354	5.95442	6.24683	6.41695	6.74907	9.00099	9.78071	3.91833	6.46707	3.3841	5.48801	5.99055	11.8994	11.0678	14.1774	6.42658	8.1762	9.31996	5.56515	9.49383	5.90016	6.36758	4.31576	4.30566	20.6912	9.90947	5.16308	9.47791	2.66716	7.12917	7.43438	5.46518	8.57456	13.7316	2.84588	12.7683	3.74164	3.42139	3.93416
COX15	26.8072	19.1727	21.3986	14.7905	24.0165	25.3607	31.4846	28.1314	17.4677	25.9701	26.5068	31.6636	20.9441	26.1938	19.6961	42.7455	36.5118	33.2114	25.2925	33.3298	33.5067	34.5791	40.5092	61.1337	37.4173	19.2751	33.9618	25.2184	31.8412	23.5122	31.3259	28.9964	26.0145	32.0443	34.4608	22.9784	20.5292	40.6686	44.8946	35.3718	39.8006	23.7415	20.0304	33.8536	27.8688	45.9731	20.3335	38.0053	34.0347
CCDC88C	14.0084	24.0829	41.8867	31.7524	25.8414	14.2182	35.9272	49.0419	16.7517	23.409	29.3585	39.8288	23.576	20.9725	44.2322	22.8322	40.4948	15.4292	22.9528	35.3338	20.0995	50.3047	42.6387	70.1415	22.7901	12.0718	27.0358	24.823	36.2513	24.9864	28.2909	17.8496	30.5108	32.7799	37.012	19.6774	45.153	28.8219	46.7766	44.0268	49.1247	21.3849	7.96637	17.1682	29.5789	15.6691	15.121	40.7208	38.7272
YAF2	33.4054	28.94	39.4797	16.5434	34.8874	27.4463	37.9586	41.4045	19.5922	29.6585	33.036	49.6337	37.7823	41.8342	43.5846	30.1948	42.3515	24.2877	30.4966	34.8779	35.5745	27.5093	49.2868	52.06	24.6643	21.2983	25.6508	57.4162	28.0582	39.3815	38.0144	33.1016	33.4724	39.9687	37.482	21.2935	30.571	47.9805	32.9413	52.2704	55.49	32.0522	33.2911	41.2285	25.3452	45.1817	63.6877	64.5414	36.1144
ZMYND11	25.4181	29.2822	50.6897	32.6708	76.3197	29.9749	29.2026	30.6059	30.7146	24.5027	37.6784	43.0874	41.481	52.0106	33.2461	58.857	34.516	39.0603	23.0355	48.7585	43.9157	66.5167	46.3582	60.4094	32.0335	60.0533	28.1355	48.2544	70.5756	45.3535	53.659	33.8082	33.5235	39.7026	33.605	52.5941	46.0002	44.0299	53.9104	33.8809	47.9202	44.42	39.2086	44.286	32.2428	52.2258	44.0786	40.4965	37.4216
WAS	8.7863	14.7357	12.3216	5.2926	8.97468	6.39763	19.4973	19.3862	10.0466	15.8914	12.7226	13.6701	11.5765	2.71541	6.26126	3.94675	25.5808	5.50186	9.58213	16.4292	9.64675	4.91304	8.47676	11.162	9.28811	6.61018	11.6191	8.75112	9.91051	12.8014	29.4326	6.47616	13.3366	12.4076	14.1089	8.8316	21.4101	5.40696	5.04687	18.8183	17.5031	16.9995	2.02931	6.05159	6.049	8.81406	2.0965	19.8716	29.0761
DPEP1	0.849886	6.81176	0.7709	0.743392	1.26953	2.58895	1.87516	1.58101	1.74848	3.58584	5.96307	3.23311	2.95097	1.32347	0.890791	1.12779	2.47664	1.92794	1.06909	2.97957	2.77612	0.712935	0.972192	0.861463	1.74891	1.4096	1.02609	1.00226	1.87071	5.42026	3.13003	1.1415	4.55554	3.52573	1.51125	2.36424	1.44991	0.885017	0.786202	2.86093	1.62354	4.25749	0.836533	5.05073	3.92032	5.23095	1.47648	1.55077	4.56912
BID	14.8557	20.8007	35.4862	27.0448	26.9413	24.0631	32.9471	12.5134	29.558	44.6038	29.9559	23.8186	21.9104	30.5378	18.0041	24.5137	9.9108	33.4791	46.7255	21.9015	24.9367	31.3584	26.9807	29.9354	17.7373	8.44173	39.3792	16.0865	25.2811	14.27	20.9295	10.515	42.4823	25.7888	12.4609	32.1477	11.3639	24.6272	44.4084	38.7151	32.0362	13.9491	12.5394	20.1992	35.2506	19.571	9.90225	19.1456	17.1274
MATR3	314.809	184.813	267.059	304.488	513.124	290.785	211.404	197.14	241.371	218.584	256.634	185.778	303.234	296.593	453.447	390.95	182.125	280.247	188.795	386.837	305.821	382.446	426.975	261.816	219.306	281.744	253.309	361.415	477.458	337.487	436.48	271.099	240.293	235.825	251.364	287.115	243.354	318.283	220.334	257.21	261.775	366.763	323.877	292.772	299.716	400.894	457.515	297.824	286.376
NPC1L1	1.85272	1.22992	1.38891	1.27481	1.80786	1.0723	1.43101	1.54603	1.05019	1.45146	1.23719	1.69603	1.57619	1.36213	1.82258	1.09676	4.49214	1.07385	1.30202	1.10371	2.69429	1.34535	1.6322	1.70276	1.26703	2.84869	1.10018	1.78056	1.14051	3.63357	1.32897	1.60264	2.085	1.60525	1.56369	1.53933	1.56961	1.57875	1.18558	1.88799	1.80981	1.81942	1.29182	1.19183	1.21925	2.12169	1.25506	1.40336	1.72439
XYLT2	20.4012	21.4045	49.2331	39.6165	25.4334	14.3437	25.503	28.0498	16.2513	19.6708	20.2573	38.8619	26.2809	24.7671	38.6782	27.301	33.7709	19.146	15.8301	22.7172	33.8229	32.6238	37.6082	61.4403	23.8104	12.6221	29.8246	61.5614	22.2092	31.9157	20.7422	33.4171	30.906	27.6577	31.9165	13.5942	15.3599	29.2883	36.3331	28.6396	36.4312	20.5944	14.0159	24.6704	20.8177	32.924	30.7837	36.9318	18.1731
RGPD5	6.5115	7.18428	27.63	10.6808	38.0967	11.6082	14.6534	26.0618	8.67356	16.5705	15.566	33.5641	29.5334	25.9626	24.614	38.9913	40.1803	6.62852	9.11887	8.84071	20.6156	11.7565	29.0241	37.0994	21.9447	13.6557	27.3201	46.9492	32.5391	22.1516	12.8119	21.7359	17.4408	21.3244	15.4148	11.7377	34.0869	46.2005	14.3433	27.2419	23.6799	13.8538	21.2524	37.2304	14.4921	46.1446	28.0273	28.215	25.0748
STMN4	1.58809	1.29404	1.54762	1.36332	2.92423	1.08745	1.79705	1.49828	0.900761	1.25163	1.24476	1.73974	2.05716	1.23546	1.6854	1.38402	7.8212	0.948265	1.12606	1.09689	3.11068	1.06773	1.67264	2.19409	1.69341	2.61265	1.07732	1.69831	1.81989	4.83539	2.09426	1.62241	2.09115	1.24172	1.25395	1.6499	1.83688	3.36454	1.2915	2.10417	1.85725	3.27898	1.16275	1.36783	1.03721	4.20327	1.12462	1.66438	1.84867
NUDCD3	12.9452	7.86582	14.2312	12.1277	10.0904	8.1337	12.7682	12.5673	9.72745	10.3525	10.4841	12.6548	12.8423	14.2714	14.4286	14.8332	16.2142	13.643	8.94973	12.8316	12.4499	18.7181	12.4563	19.6992	13.4833	9.50417	14.1355	14.9449	14.9855	10.0471	10.469	13.5853	9.4962	14.2007	15.6535	10.8641	8.12187	11.628	16.9263	13.3241	13.7456	8.87586	6.2453	10.8829	13.7518	16.237	8.00998	12.277	11.8261
ISL1	3.39328	2.74563	4.16705	3.40475	2.98698	1.87247	1.11336	4.30591	1.80905	1.58292	1.96719	8.68821	5.87642	1.49271	1.16368	1.14506	3.47338	1.97566	1.21404	5.00181	14.9071	1.11336	28.6554	1.53443	1.32773	1.81551	14.8695	5.85047	7.73946	4.07391	8.65763	4.31468	2.58258	6.77969	1.26965	1.56694	1.82305	1.8988	1.4069	1.28116	1.15403	2.80683	1.14774	10.8469	1.11336	5.53337	2.22718	1.4185	2.07716
CHDH	6.17698	3.97385	10.0578	5.74518	7.51345	4.23175	7.45592	9.82019	3.64483	6.40712	6.61347	9.38604	14.5698	7.39623	9.6426	7.5495	14.483	4.00824	6.0731	4.16227	15.0139	14.3061	24.6409	13.824	5.48565	5.90591	47.8394	7.42048	14.7187	13.0291	8.75722	6.94691	7.30192	13.5874	12.2525	4.37681	8.83085	8.33101	8.84125	10.913	17.2279	10.5819	3.42103	6.72673	7.84488	12.0251	9.23132	6.70915	6.67545
IL20RA	4.92385	3.52397	5.1685	6.25112	8.30939	7.10803	3.41923	8.88474	5.0843	5.10102	5.86423	1.56606	6.77863	7.81951	2.72543	15.1623	8.45226	3.70064	4.77221	4.31629	5.45926	8.74035	6.38389	6.55918	10.3136	8.22397	6.6696	4.38184	2.21084	5.64866	1.38336	9.37303	6.54886	8.02907	12.2537	6.76132	3.67952	8.56584	11.7368	10.2053	5.55532	3.46016	6.33102	3.94746	8.29599	18.2477	21.7355	3.16836	3.87618
CLCA1	1.26288	1.04447	0.937756	1.15498	1.58989	0.969719	1.1476	1.25118	0.904759	1.00553	1.03307	0.929363	1.31567	1.02607	1.33545	0.927312	2.56603	0.954611	1.19193	1.00123	1.69283	0.932657	0.941716	1.26522	0.995335	1.35232	0.904759	0.96297	0.924819	2.82099	1.2374	1.09218	1.43694	0.970949	0.932619	1.40468	1.2701	2.02842	1.08192	1.02108	1.02079	1.80458	1.06539	0.968833	1.10817	1.60406	1.12725	1.09077	1.21642
CLCA4	36.1259	3.9243	4.49571	7.44476	2.0376	53.8861	145.127	108.276	4.48185	42.366	71.8878	0.577396	4.34957	0.694735	4.21016	7.21575	29.8197	47.8547	55.1096	50.7202	1.04945	34.9106	0.815273	21.379	3.66383	206.329	1.47672	0.671639	1.04003	47.6706	0.652775	91.7289	1.3792	90.0279	1.92353	157.911	6.07454	61.5568	119	3.48555	5.20438	2.18762	72.1366	21.5385	20.3704	3.22527	0.489025	20.0351	21.241
GLT8D1	50.5865	42.2795	40.8789	52.0429	52.6972	48.525	44.7635	36.445	40.5506	31.8126	55.331	39.9502	55.7596	75.067	62.807	71.5215	40.9525	51.5644	29.4856	42.3218	43.798	69.1552	98.213	36.5041	34.282	24.8698	28.4664	53.4994	50.3913	41.1045	61.3433	54.3892	41.3243	50.3336	69.6368	28.7827	43.5156	65.0288	60.8582	51.6652	65.1631	39.0936	56.8562	47.7145	41.0906	58.2289	90.3485	54.1016	49.4045
ATP2C1	246.375	63.3174	231.897	71.6097	351.576	96.6369	131.8	127.275	61.1696	50.3889	129.107	104.411	141.61	166.215	375.29	171.381	61.8288	149.702	102.076	102.054	182.755	350.579	288.587	133.957	97.4193	46.9166	141.745	250.728	191.952	105.33	137.18	126.095	130.192	101.526	135.168	91.0988	71.1862	157.964	113.968	180.856	166.572	144.979	127.036	197.946	139.233	183.83	316.715	110.56	62.6324
IGF1	4.99061	14.5624	5.40974	2.55461	18.0064	8.36848	6.91243	4.37228	4.87708	6.11318	10.6858	7.11944	44.5922	4.86333	3.79163	4.37163	13.4961	4.01693	6.41227	10.1944	14.2793	3.44935	9.19914	4.26792	8.85458	10.2856	2.33912	9.37072	5.18278	25.0335	6.46783	11.9123	9.70912	5.06031	7.69779	6.11039	11.785	5.92945	2.77862	8.554	16.5102	9.66649	3.28108	5.80061	2.40527	72.3284	6.78204	9.84638	10.5003
SLC38A5	3.16847	11.1501	7.32729	4.44693	10.0611	4.05531	12.196	12.3686	8.40299	17.1585	18.9532	13.7058	8.0775	10.422	2.6309	2.51122	14.4021	2.9924	13.2028	6.52965	4.51018	3.47434	4.51984	25.1245	24.1445	11.8486	3.67121	10.2508	6.46488	9.06927	10.66	9.29249	9.47854	15.6829	3.73968	11.3394	8.76047	17.1872	5.43573	9.28834	19.055	7.93329	3.84601	27.557	5.97523	5.13162	2.38372	7.63565	10.3342
RALBP1	75.6008	35.7642	85.7072	66.4769	97.9824	60.5749	60.0151	70.8487	39.4374	63.3377	57.2658	49.4582	117.409	66.9418	72.9703	123.395	93.2987	72.8732	53.4088	54.2185	65.6682	136.834	103.269	100.526	100.079	101.021	73.5169	69.2689	140.453	88.4595	91.27	71.5355	43.1521	86.068	85.9227	100.617	50.6351	105.153	91.2076	61.7516	68.6988	73.1553	68.6747	72.0276	73.1545	72.7242	29.147	53.6929	53.3364
RUFY3	41.8894	33.6772	90.7489	21.5561	53.0475	25.162	64.406	74.6643	25.3989	21.485	50.58	69.4019	47.7003	49.9483	78.2703	77.7528	71.028	36.0235	47.8965	34.5004	42.3865	31.3446	55.8149	56.5099	34.4721	56.44	91.117	88.2164	93.9432	53.8118	85.7114	71.8952	40.0288	85.5478	86.0013	46.8309	46.4036	59.3833	51.5341	72.944	91.9561	42.5838	97.0577	93.4916	28.2529	77.9028	41.9994	85.8554	42.6755
CNTN1	54.3288	7.41198	13.735	13.6771	51.7017	9.92158	2.81416	12.0262	17.1001	6.13276	15.5717	6.46143	28.4401	989.179	14.2791	1.4619	27.3468	5.61754	21.0807	5.40792	14.3543	48.2035	27.7393	16.5471	33.3098	21.5617	2.49819	15.8644	2.98302	22.8721	12.9232	24.3376	7.394	11.9855	8.29684	25.8957	11.828	42.9556	49.8744	67.8685	28.8042	32.5284	26.0894	18.5021	47.3156	15.647	6.22644	21.583	20.4366
SLC11A1	7.65149	7.59496	8.07732	3.57158	5.59622	1.75866	12.9447	4.84413	4.60903	3.0109	6.86781	27.9965	13.9805	7.08121	11.2874	5.75124	7.78421	3.40612	11.8555	2.04105	5.48914	5.66038	4.48541	6.72419	11.9637	18.4635	2.82361	14.8913	3.72297	10.4155	3.78163	3.22308	2.14699	3.77353	10.0915	17.3619	6.74452	12.8456	4.34937	9.52469	5.78521	6.81959	7.64225	5.06439	4.4737	12.5335	4.42529	2.53455	3.76647
WWTR1	31.7569	13.1456	39.8011	24.8358	108.467	14.0024	50.0751	37.3005	16.1384	21.9711	40.5472	31.0096	63.1463	46.6175	92.6519	20.6808	32.7192	40.0066	36.2735	16.8139	30.4415	32.7474	54.8185	37.4496	42.9138	38.3801	25.266	51.5018	35.37	46.9301	22.7657	47.4097	36.2034	38.0808	58.5352	52.2472	31.2302	52.5443	25.0381	76.1275	41.4101	22.8853	73.5776	56.464	38	55.3726	27.8621	14.2744	15.6967
AGPS	19.4908	13.9231	16.2777	19.1402	24.9107	28.2573	27.7863	17.1355	20.6702	17.6952	22.3765	13.369	23.4085	41.6259	19.3127	26.4573	20.191	26.3986	22.628	21.0863	17.7811	50.987	20.4058	22.8894	28.9738	16.5659	16.778	28.3217	21.0905	13.6113	19.0351	34.4232	17.4186	21.902	32.6755	28.5969	13.3031	40.79	38.1732	26.6562	23.0781	15.4251	35.0246	11.58	25.6301	26.7245	11.7024	20.3739	18.9198
CXorf56	63.7039	33.8216	65.5129	37.0793	42.1537	29.7544	30.5298	38.6267	30.9297	32.8486	27.8101	49.8356	33.7797	50.6036	59.3746	59.5118	46.7713	84.7252	28.9674	53.4934	47.6547	67.4957	42.2384	46.4904	40.541	33.509	38.8016	55.9094	28.3963	47.3606	36.9346	26.7814	40.2481	37.2135	40.1625	32.0274	27.599	34.6758	43.0776	43.6054	41.888	48.7496	64.3781	27.8467	46.6921	50.1357	59.2029	36.7211	29.6721
ATP1A2	2.9852	2.74544	2.4228	2.34375	7.65448	2.1379	2.71477	2.76841	2.97967	2.6664	2.49985	2.54827	3.54847	2.8289	3.1852	2.19061	7.95572	2.41899	10.5084	2.15486	5.05546	2.56042	3.27875	3.38246	3.82598	13.1491	2.65921	4.62784	2.25707	7.20051	2.41482	6.60509	4.21284	3.3879	2.98989	3.08643	3.75902	4.32417	2.43013	3.74807	4.24432	4.63666	2.328	1.96467	2.22274	4.70306	2.98479	3.07971	4.12044
TTC27	25.794	12.2047	24.7707	18.4057	22.1412	13.8424	15.7403	19.5222	10.983	11.1449	12.642	18.4413	15.7389	18.3667	26.5667	22.0264	30.8862	14.4162	16.4352	19.2407	19.8114	27.185	26.4901	34.3388	20.299	15.7063	18.3868	26.2255	25.7701	17.1286	22.276	23.8895	15.3002	30.0176	21.6399	21.6811	22.7163	21.6989	21.8602	22.2664	27.8875	18.174	16.2305	9.8001	16.8789	32.9928	29.1631	37.0129	21.2668
ZNF582	2.4039	3.21307	2.26842	1.42358	2.60598	2.42053	2.53191	1.86023	2.18141	2.21077	2.51573	1.55287	2.2442	1.30943	1.21786	1.28216	3.42129	1.20108	1.46409	2.58417	3.36813	1.37234	1.91962	1.23546	1.19765	2.61602	1.10583	0.938343	2.72956	4.65142	6.9424	2.35014	2.45502	1.88889	2.04363	2.23774	3.48831	2.61453	5.61028	2.58864	3.51908	3.94176	2.00165	1.56777	0.715923	3.74437	6.60764	5.57864	4.26364
VSIG2	1.36004	1.06879	1.60684	0.730084	1.48453	1.05023	0.973082	4.15027	1.58324	0.821417	2.19979	1.59158	1.14935	1.0196	3.40897	0.754453	3.93975	1.9696	0.96329	0.912849	1.64073	1.12369	0.653708	1.04001	1.17221	8.44593	0.894099	1.15747	1.00671	2.68124	1.15636	7.69547	1.24858	3.74706	1.0073	5.68726	2.59646	1.10933	1.55461	1.92792	3.74575	1.56146	3.64436	2.22823	1.24817	2.64183	2.40774	8.52996	4.99949
PHLDB1	9.26488	8.79941	22.857	9.19722	32.4615	6.00343	14.4937	9.76346	5.22387	7.07604	26.4503	30.454	22.4089	21.383	20.5971	9.04048	18.9022	9.35431	9.6167	9.14563	17.873	9.26371	13.1165	14.4781	12.3866	12.7679	9.19107	29.1558	16.1602	36.1162	17.4989	15.3272	12.4932	14.0034	8.20289	16.9105	9.93947	18.4739	7.5137	26.1289	18.559	15.524	8.00178	16.2144	9.03854	27.0419	8.87572	6.31784	7.95592
MARCO	11.7715	16.6811	3.67324	4.59833	14.475	1.33475	31.6709	1.72646	4.85873	3.35374	1.21616	2.2682	3.06977	1.89971	9.00109	8.11368	6.27262	1.8758	15.0208	8.45273	5.36246	2.9554	2.4966	1.53223	1.37743	5.39789	11.3999	10.0243	26.0717	6.36277	15.5156	2.07237	2.56222	1.96257	2.6475	10.1618	4.70828	4.02041	1.30158	9.71697	2.33267	7.4022	2.46082	2.60281	1.82268	3.02118	2.58471	1.56032	2.9101
CYP24A1	16.7782	22.0939	20.4557	29.6438	56.3474	14.6037	7.38235	79.0549	7.63975	9.8369	13.9462	120.563	13.4708	1.52716	11.9892	39.8037	49.2358	48.7223	112.592	9.46272	108.981	14.9267	153.635	6.39838	18.3371	3.75764	5.6896	13.8581	78.009	135.316	22.7833	59.9988	21.5007	129.729	30.9308	15.1839	13.0104	9.27594	5.59571	5.24851	34.3881	6.2668	29.9474	5.9714	15.8933	240.117	0.719508	15.7393	10.9301
PRDM11	8.10753	3.07566	14.8136	6.77315	10.5672	4.46228	11.358	7.21717	7.1199	4.94344	3.20326	8.70901	10.1302	15.1173	11.1087	4.24441	11.2328	6.76538	4.9386	5.14899	6.84003	16.7494	6.02022	12.881	13.2516	4.75809	13.2137	12.4869	6.45326	5.65291	2.59847	9.52434	7.22339	12.8753	7.69981	9.66392	3.30475	5.58278	16.9836	11.3374	13.8557	5.13767	2.99234	6.86233	6.56094	10.0057	3.12482	5.30899	5.98995
SYT13	1.73738	1.48038	2.34487	1.43127	3.04879	1.34164	1.41653	1.92595	1.26105	2.17391	1.36791	2.62936	1.84877	1.59023	1.60985	1.43347	3.78245	1.60581	3.29027	1.31708	3.89181	1.57336	2.01326	2.23051	1.58118	2.8856	1.35246	1.74629	1.32597	3.53785	1.73959	1.63254	1.73549	1.5938	1.67021	1.76055	2.0095	2.03864	1.39286	2.60681	2.63064	2.6145	1.51877	1.28277	1.25328	2.81094	2.35228	1.61905	2.32239
SNAI2	39.3057	10.0762	38.2535	111.141	75.7054	25.0454	28.6119	15.5196	11.9727	41.194	27.777	36.4663	55.0874	67.264	35.4671	17.9107	21.4471	34.7327	32.5543	26.6922	31.2154	67.8814	26.1074	61.3989	71.2777	17.1922	27.4122	46.7761	73.5142	52.6377	39.794	41.7555	21.2275	25.6465	36.4827	78.6048	37.6072	84.4896	51.6477	25.0217	27.1698	34.8306	56.3607	82.5142	30.3358	34.7555	13.8109	10.6198	11.8161
CD74	841.763	1933.48	528.229	1395.9	1611.64	1264.89	1791.22	2211.24	1728.09	1736.93	1480.1	1119.79	786.492	214.789	482.333	1990.94	1030.43	1500.74	1113.87	3528.98	1239.99	198.165	1151.23	969.013	476.711	319.096	1172.2	1841.94	2682.13	1921.71	3051.48	602.304	1445.84	1183.66	3387.41	635.192	1779.22	840.114	591.539	1291.33	1047.01	2538.04	179.081	734.167	686.407	1020.63	403.849	2089.86	2623.04
HGF	4.60298	8.93197	2.953	2.20131	13.1521	4.11997	5.44429	3.50191	2.91086	3.1104	7.99159	4.58641	4.64814	5.42234	6.07299	16.6502	10.1179	3.34355	3.57978	5.09146	6.85157	1.91163	2.48505	1.98535	4.97272	9.20322	1.15001	3.8151	5.18347	13.2685	5.55037	8.44857	6.91786	2.99995	6.57933	7.84512	5.51621	5.88075	3.01028	6.58496	7.74278	7.68607	5.28676	4.94114	4.22669	8.19423	11.1571	4.68742	8.51548
ZRANB1	13.9664	15.1912	14.2479	11.7522	27.984	22.5955	18.4984	26.2304	11.1979	17.9268	20.0647	18.3512	22.4051	36.3372	19.6101	25.6538	17.5284	20.5117	16.9635	23.377	26.7246	16.885	23.9768	26.1169	18.442	30.0474	24.491	22.321	29.309	14.6392	25.5965	18.559	18.6025	26.141	19.5231	22.2024	17.5917	36.1515	28.2337	25.4837	25.2812	17.829	22.9689	25.4291	21.1709	35.3203	11.081	19.2505	19.6158
NCDN	13.5733	14.8535	33.8129	11.1885	26.7512	9.1713	30.8694	32.0167	11.2846	17.2268	24.1993	23.375	27.7747	22.0944	24.9809	17.7228	31.0629	16.9516	22.4993	11.7652	18.4076	36.3902	28.4917	35.3262	36.0782	13.3419	22.7601	26.8876	19.3736	29.2383	25.287	15.4064	17.9194	22.0064	28.3222	20.1328	21.5316	20.5287	22.3028	38.1878	32.4985	21.4534	8.82559	19.9722	19.5528	30.9556	13.6682	19.9734	20.6339
ADGRA2	5.25612	6.42695	11.3657	4.04945	11.2175	3.12692	6.46934	3.5356	2.85674	5.47264	16.3946	7.30329	14.2329	10.0571	8.20629	1.64888	19.4533	4.63329	5.14405	6.41671	7.35478	3.50748	4.59987	3.33278	6.49981	10.572	2.73929	7.72856	6.57987	13.1979	5.28021	11.3618	6.00788	6.6965	6.98163	6.77207	5.28394	8.13253	3.6454	14.0006	9.88233	5.90775	3.31022	7.89906	3.07751	7.09902	3.26633	4.55649	8.70312
ZFP64	20.5128	13.5286	44.2626	19.9458	35.2799	7.00254	24.9406	28.4153	9.43278	12.9294	18.5684	39.2917	26.3355	30.7497	31.8201	27.6356	40.0438	13.6662	17.8598	10.5081	43.681	39.7964	58.0162	65.7218	38.8784	14.3453	23.6395	39.023	24.851	37.0476	17.0145	19.1892	21.2887	26.9389	26.686	14.7957	29.3966	26.6743	38.8918	32.5258	34.6815	30.5339	9.37662	21.2614	31.1136	63.2581	8.26497	18.8344	16.5725
MNAT1	55.0621	28.5039	38.9493	56.8732	77.1832	40.0859	41.7533	37.094	45.0087	43.0491	52.8542	45.146	57.5768	89.0909	91.8833	61.3326	34.9503	38.2916	40.1756	48.3325	80.1302	90.973	78.8344	78.5893	48.8027	36.0564	50.1832	86.9355	56.2977	46.106	29.1215	45.8738	32.5649	31.4847	45.3079	53.382	41.8331	72.7894	70.4397	48.7286	54.7392	23.1766	72.7714	55.3315	74.8252	71.9792	106.219	34.6598	25.7243
SAMD4A	5.90611	11.499	12.8796	5.87662	15.0088	4.38734	16.0189	9.5653	7.58298	8.0758	22.2758	14.121	15.0794	19.2155	21.4265	3.54587	15.8798	6.22657	11.3053	10.2224	14.961	9.51893	10.1454	10.9282	6.62411	12.3206	3.81165	14.7845	8.86349	18.8081	14.6778	13.0631	9.53579	11.9044	10.3435	22.72	12.1628	15.1686	5.59614	38.151	14.0117	9.60289	6.91784	18.9011	10.2305	10.3235	5.1783	13.5497	11.028
RUNX3	9.34419	16.6227	24.6954	8.85626	12.011	11.9326	26.2567	31.2839	12.3046	22.7506	17.8088	20.3362	16.2989	14.6301	17.4073	13.7365	29.6553	12.0405	10.8277	25.8817	25.0173	10.1977	33.6725	24.376	10.0615	4.25116	34.1662	16.6116	41.7991	16.5456	62.5181	11.1186	22.2338	22.962	21.6569	9.80984	32.0655	11.3171	10.7238	25.8192	21.4658	17.8993	3.73705	17.4504	7.52092	18.2965	2.72659	24.5784	31.4687
MRE11	28.0433	21.1235	24.9659	16.5629	20.0045	23.5564	18.7643	29.6446	15.3912	21.9	21.8665	30.0099	35.9203	40.2528	49.4404	72.5232	23.0593	19.5595	33.5473	27.1284	49.1902	30.8742	35.5342	41.5184	19.8717	17.2866	17.3833	29.5058	33.8718	20.6465	29.2358	23.4224	31.8838	28.5609	23.8819	11.9042	29.5408	26.3734	36.1119	26.4909	29.5235	31.3893	46.8374	23.8873	27.5653	29.3926	37.3218	37.9625	29.7774
PLEKHB1	3.87136	3.20921	4.66066	1.4136	4.44323	1.74664	2.97381	4.22572	3.15412	5.00435	1.68293	3.45344	4.50341	1.98707	2.48634	1.43935	12.2639	2.31266	3.79201	4.57485	7.57526	1.91065	2.04136	1.27703	2.48931	3.58977	2.57095	2.74393	2.28311	4.3412	3.53771	2.46523	4.4487	2.69749	2.38291	2.21289	5.24192	2.38761	1.52458	2.66459	7.32535	4.32876	1.16821	1.40856	0.887282	2.90355	1.2969	7.50106	9.08841
SERPINB1	41.1864	70.1612	107.99	113.373	48.3433	158.957	205.678	360.812	71.3854	74.156	114.241	29.5146	97.7589	28.2041	71.7647	25.2955	406.621	294.995	410.59	95.0256	23.9791	280.532	33.3468	73.4042	89.1084	580.308	65.3457	87.8585	29.6342	192.799	42.9416	416.867	27.8101	343.211	212.25	830.416	54.1543	95.9687	113.772	35.2708	97.236	35.645	486.479	297.457	29.3781	82.9841	33.2041	166.553	170.917
CYP3A43	3.90142	3.04399	5.52316	2.6836	8.33683	3.13938	5.37059	11.035	2.69376	2.7948	4.81109	8.27887	6.80048	3.71676	6.09592	3.68841	19.3844	3.0159	3.88673	2.77849	10.5974	2.99852	9.88173	11.9568	6.28723	8.66707	3.41421	9.43334	3.27578	16.9305	5.64884	4.54181	5.55868	9.61627	5.57378	7.58678	7.51411	7.04392	5.26603	9.85386	8.11823	8.46787	3.19014	3.81214	3.72999	13.0936	2.79276	7.20532	6.1619
SLC7A9	5.877	3.46699	6.7123	3.29931	6.18536	2.86516	5.11305	9.24816	2.30557	4.01545	3.39505	8.65331	7.51843	3.95609	7.08772	2.68412	20.6167	2.68657	5.89309	2.35389	10.2964	4.6248	9.20946	12.8342	5.55164	6.41455	3.36942	13.2435	4.81747	18.418	4.0406	4.97751	5.52324	8.79946	8.88721	4.4006	6.12078	8.09998	4.62223	7.75267	9.11261	6.38217	3.33039	3.06908	3.7211	12.7542	2.7608	7.57531	5.30169
SPAST	28.4155	14.8266	34.0739	22.6652	40.9086	25.1022	15.9055	16.3956	23.4774	16.7162	23.5801	18.9404	26.3215	114.342	55.1492	26.868	15.821	21.2767	17.1186	20.0121	23.7938	38.5723	26.0335	35.5516	16.9762	16.3945	20.7469	27.9351	32.7237	16.7313	25.6189	27.0444	23.3551	20.0484	19.2134	20.5423	16.9687	25.2467	30.6017	30.654	21.3437	17.3104	44.1304	20.5084	22.8062	32.7332	24.553	21.5084	20.6725
NRXN3	8.89987	2.22065	1.50427	1.78469	6.79725	1.13912	1.2925	3.0322	1.95248	1.84082	2.07289	2.00676	4.82084	2.78588	5.4644	1.08415	5.71396	1.22753	2.09348	3.51592	4.37389	5.54034	1.58156	1.90026	1.18329	5.15286	2.23473	1.51203	8.41521	8.81349	2.74131	2.8397	4.52577	2.20401	1.40127	3.56199	3.81387	3.62571	1.43482	5.92115	2.53925	4.54766	1.22518	1.35047	1.22518	8.8995	3.30119	2.70832	2.64651
OSBPL5	6.40089	6.05046	28.0382	7.13275	18.8622	2.69151	12.5034	10.3395	6.5354	6.2261	15.703	18.8199	17.0717	12.6204	11.7921	2.95598	35.0421	4.6891	14.4628	7.75268	11.4771	5.62067	17.6599	7.70756	15.7459	17.5706	10.7943	17.9896	9.7943	14.6027	9.26162	12.664	8.00115	15.9048	12.3354	10.5766	12.6559	14.4936	16.9473	13.4023	23.5398	6.30678	6.96084	10.5603	4.16428	15.3961	12.9675	6.55453	9.45776
AQR	29.485	20.8931	28.5002	15.2965	34.9446	28.8304	21.7736	24.5696	17.2166	12.7289	22.7232	21.1288	23.0199	38.2388	20.7245	44.2048	24.3292	27.2987	18.5974	28.5789	15.88	40.1187	29.3975	34.8018	28.4093	29.7135	17.1644	31.8267	38.836	26.6324	27.7602	32.6538	20.963	30.6217	25.7443	30.483	26.7536	33.7795	37.8809	26.9013	31.9275	36.0629	39.1172	27.9645	33.5624	49.4554	49.7585	39.3846	27.2098
CPS1	2.51328	1.83683	1.31611	1.7942	3.87843	1.51241	1.23994	1.75472	1.63987	1.46383	2.47406	2.42741	10.8909	1.65688	2.93418	14.2408	4.98131	1.81531	2.00058	1.63051	6.46822	1.12168	8.15973	1.23587	1.85994	5.90895	1.19363	2.65505	1.90178	6.25959	3.58445	4.32477	3.7796	2.74035	1.48689	2.72828	3.02725	2.65377	1.37415	2.23435	8.0827	4.63865	2.5537	2.16244	1.37796	4.24958	2.53716	3.32117	1.7551
C8B	1.78631	1.2923	1.18843	1.33449	2.1198	1.16259	1.12098	1.12098	1.60013	1.65222	1.18269	1.12098	1.58727	1.55936	1.12098	1.12098	4.90467	1.1534	1.12098	1.12098	2.51	1.55582	1.12098	1.12098	1.12098	2.34003	1.14522	1.12098	1.16049	3.13211	1.38743	1.27602	1.69712	1.18541	1.12098	1.73871	1.92476	1.82064	1.15754	1.61357	1.38736	2.33763	1.16842	1.12098	1.32228	2.04543	1.58735	1.12098	1.95032
FHL1	12.5006	10.805	12.1656	12.2452	53.191	7.30278	8.36908	8.87901	27.3303	6.31657	14.5407	19.7203	16.1136	19.3186	14.8236	15.5894	23.0498	7.74142	45.1392	30.3634	32.8233	6.83594	6.00768	12.2472	22.4651	154.719	16.1428	24.261	16.6204	13.3433	24.6784	47.2228	15.8227	15.6485	6.68621	10.395	11.9548	38.3948	3.40161	43.6368	24.4086	10.2998	22.3277	19.8866	3.08814	24.2116	11.6736	22.2858	34.9437
RTF2	104.388	53.9506	69.1769	77.0525	83.7274	43.4908	52.8102	68.9215	71.2944	61.4374	57.4127	59.2066	57.7958	74.047	99.3778	71.4829	64.5971	96.0993	59.6666	72.2885	111.606	89.7977	85.6162	67.9518	97.1754	69.7373	88.4293	80.1592	72.5785	55.3992	69.7715	67.8757	44.9162	52.9488	64.5437	75.7342	30.9049	54.3526	71.3417	71.6615	61.7076	48.1661	65.8856	44.2634	93.4876	79.4309	70.9875	60.2369	63.6567
GABRA1	1.52633	1.04532	0.883124	1.59657	3.31757	0.883124	0.910288	0.919708	0.993893	1.40091	1.10812	0.919988	2.34413	1.10909	0.989285	0.883124	3.9248	0.883124	0.883124	1.14708	4.67654	0.903759	0.883124	0.928113	0.967298	2.31379	0.883124	0.883124	0.91292	4.87864	2.60535	1.09349	3.07118	1.10237	1.25625	1.41441	1.34806	2.81622	1.37886	1.59059	1.2643	1.89907	0.901134	0.883124	0.883124	3.32341	1.80914	1.35517	1.44077
NLRP2	15.7105	30.3774	28.7717	9.02345	26.3631	9.13986	39.1666	36.6549	16.9315	12.115	38.9171	23.1001	21.8486	10.9158	75.009	20.4267	79.8571	6.3799	13.8542	23.4846	39.0037	12.0425	58.2823	26.9304	20.3536	30.5787	8.83544	37.3487	19.026	61.397	25.5219	25.1358	25.6807	48.7002	17.0304	20.2541	43.3116	25.9312	19.1334	51.4403	44.9961	37.3651	9.31498	24.4057	10.5643	42.7858	8.17686	65.5688	38.7428
SLC45A4	11.1133	9.32845	30.4281	6.79889	11.4228	9.77988	17.7314	22.557	7.02677	12.3563	14.0514	35.7899	18.5552	9.72868	19.0916	18.9239	17.5914	11.1375	14.6282	12.1298	32.4252	16.5205	24.8734	34.8113	14.3714	8.81626	45.4362	72.8574	15.7135	10.219	17.3851	16.3634	13.8547	20.9276	14.1557	15.937	10.1482	11.871	17.5499	13.7492	30.9399	12.108	5.10875	15.5799	7.04748	21.4169	6.48952	9.76257	10.8526
RNF10	66.6598	53.4619	86.919	32.2416	49.6721	60.6073	90.7288	94.2047	34.6003	49.67	65.0648	94.7431	73.2897	80.9534	73.512	55.6776	103.967	65.0655	67.6795	47.4496	65.0468	115.438	95.5137	129.58	91.7093	77.1242	70.7161	94.8187	60.5515	37.9205	51.5055	88.7228	57.7124	94.2664	72.5323	50.4103	39.8378	103.57	110.837	112.35	88.9253	46.9176	76.6012	93.2479	58.8878	72.9151	78.5463	77.1799	77.7052
ZNF839	6.34361	6.67712	35.8016	25.8099	16.5427	6.39286	17.7665	25.0872	13.1664	8.64617	13.8775	21.1903	16.3539	18.8342	16.6139	20.7173	16.9184	7.68773	12.4769	13.3374	13.7369	13.8896	19.2426	28.5804	16.3514	8.48895	8.39554	11.7505	21.2726	13.3298	14.1916	23.4182	16.3749	21.3623	19.6944	8.39521	9.03929	27.8966	21.1081	11.6952	23.2165	6.08918	5.23351	12.487	21.683	15.337	11.522	18.6353	15.8085
ZDHHC6	18.7634	20.4082	23.4391	18.3974	28.2735	28.9603	36.4743	35.7582	19.9142	21.7828	25.5329	27.6026	23.9498	44.0674	20.0889	39.1206	29.955	30.8531	32.2041	31.2358	27.2339	30.7282	37.7654	43.0944	35.4496	20.9758	29.2092	46.124	58.3442	18.9481	30.5763	28.8096	23.3609	31.2619	32.8198	45.7283	23.9275	51.0811	36.9208	39.1608	34.7722	19.5702	43.5041	33.0366	27.5457	39.5719	34.4873	37.2387	32.2979
GRAMD1B	10.2832	22.7323	10.9704	8.03334	14.545	8.11586	16.5821	19.5802	9.18141	11.9242	16.5418	17.1502	14.4124	8.55154	15.8499	7.38805	33.2397	6.76005	13.5271	16.8275	18.0638	11.369	16.4528	10.7255	9.82687	12.8243	7.0363	18.5307	16.7781	18.7153	22.4324	9.35884	17.6017	15.4039	21.3832	8.53711	14.6896	11.7051	10.3386	23.9754	29.2183	18.942	7.74266	9.75535	7.73825	14.1055	9.49242	24.2225	20.9435
RNH1	77.8382	50.797	105.863	54.1745	62.9127	32.452	95.3064	52.2887	60.7181	44.086	78.3818	63.5032	72.5154	109.114	64.54	52.7382	102.944	75.4981	77.1841	61.4673	53.1265	104.151	103.313	53.0922	68.3552	94.0564	110.5	71.1667	50.5317	43.3367	50.8611	73.718	42.7604	86.4369	68.9157	84.878	30.6932	67.8763	92.1979	60.1224	73.806	38.6825	28.454	64.2407	50.9631	77.6305	76.8363	55.6169	56.2517
NDUFS1	49.2545	33.2691	73.9246	76.1376	52.8036	60.0049	61.2856	51.8941	51.9557	27.624	47.3609	45.7122	65.7898	42.1193	74.5056	83.541	45.8429	84.8968	50.6629	70.6847	63.7197	135.359	75.1159	74.8706	70.5536	59.9312	69.8788	117.1	59.5595	37.0166	50.343	88.0481	45.7205	58.6151	53.2909	55.2798	25.1662	66.1816	75.9123	56.8298	70.7735	41.4161	70.1564	50.0393	76.9176	77.5278	115.008	49.5236	43.5441
RB1CC1	209.593	46.5743	70.174	44.1501	94.4321	66.7161	73.6788	63.0638	53.1551	47.8652	58.0411	53.9865	78.7334	146.601	105.355	103.664	41.1267	64.7753	46.6095	62.5216	72.5115	101.635	130.317	71.6428	53.6086	54.2973	58.1554	111.731	76.8013	50.2009	54.7813	65.5069	53.2009	58.1487	71.9216	51.6549	47.9547	133.538	85.3112	96.2256	76.0436	64.8983	119.964	111.905	75.3782	97.8602	71.8955	64.6914	50.6894
ERP44	18.2121	13.3422	17.4903	27.9703	21.8892	18.0845	17.4755	18.4403	14.5909	11.5399	12.1188	12.8923	13.5772	25.4433	15.8586	30.8641	17.767	20.53	26.527	19.7595	14.125	21.0204	23.2536	20.9024	23.9312	18.3774	17.4628	27.8318	22.6247	18.3544	23.7849	24.2903	17.1107	18.0826	30.0761	27.6168	19.2119	28.4221	18.7888	16.6336	19.2016	16.5593	39.0954	21.5239	14.2545	21.0634	19.1978	19.7247	16.8213
ALAS1	37.4962	23.6217	25.7838	27.2498	30.7388	21.6149	45.7105	29.0134	16.919	17.1414	18.9433	12.5919	28.6348	25.9238	38.4856	16.9686	22.5487	30.064	12.9967	15.6983	13.021	66.9903	58.8295	17.1436	17.9172	32.9876	18.6796	23.4218	18.8072	15.9854	41.5	25.2523	18.8639	22.8034	38.1367	24.2634	22.3616	26.305	39.3259	27.622	21.5935	24.4318	14.7312	23.5682	34.7008	12.3259	9.04478	16.5718	20.124
BIRC3	60.9249	81.707	62.7803	66.6795	93.2734	78.0149	44.5908	63.645	122.42	100.038	53.7082	193.53	97.8176	7.83075	56.7034	375.423	55.9117	33.4492	93.5565	200.201	695.498	27.7628	160.999	24.5561	12.2694	19.8075	196.982	79.5218	61.5793	52.1913	143.928	28.1664	84.7345	72.2419	41.7232	24.2735	71.6583	22.8386	29.6231	55.7786	61.8158	72.0115	22.0573	262.364	19.4113	185.853	23.5411	147.067	135.706
AKAP11	18.8442	22.0559	36.5876	13.7565	25.0202	33.3122	23.4784	32.5895	14.523	15.7905	27.8899	26.4808	16.144	23.6137	30.0666	48.9782	26.9918	27.8847	17.9013	29.2467	31.1955	28.0784	25.4034	22.0682	16.9109	14.0241	16.6937	23.1549	46.2588	23.4131	30.1651	18.0678	24.8181	31.1891	26.8961	13.7404	27.8017	35.4093	23.1686	31.5772	34.7753	18.2091	38.9776	33.0027	19.6604	23.4908	23.5998	43.8171	37.0837
GLRX2	24.8618	14.8148	26.2677	18.2608	12.8039	28.144	15.7588	14.3676	17.4716	16.0491	17.332	11.9176	19.2596	25.1501	22.1556	29.5256	14.0428	21.6571	18.1956	19.4434	20.5388	28.0216	22.7673	27.2557	29.4727	16.7248	17.91	22.009	18.3754	9.25782	9.69332	22.2972	13.0095	18.4528	35.4208	19.0703	7.28368	23.2124	24.1254	15.196	12.2026	12.6152	24.3507	15.3063	25.6801	20.9522	40.3286	16.0035	13.8156
SNAPC1	14.6517	10.3629	16.8022	33.5418	47.1204	9.13142	13.462	16.4697	12.0693	27.2872	18.9847	21.377	18.0627	17.4493	45.0337	11.1211	22.7376	9.88466	20.2365	11.0317	22.0001	58.4797	24.3476	32.1104	34.9069	12.0985	11.0734	37.8909	14.8209	27.3361	10.2195	22.4617	9.86858	17.6228	20.8693	17.9193	12.2231	17.4591	17.8972	17.6445	20.6281	9.26327	18.5318	16.9788	12.6779	24.2069	23.2909	16.9787	13.9976
DERA	61.1539	22.5397	26.957	37.6057	40.794	46.5758	23.7178	44.0853	36.7916	22.7093	35.4243	36.9422	53.4812	58.3882	41.9807	53.8362	32.1202	48.651	55.3292	35.6762	38.2765	65.5356	50.3586	62.3968	52.0065	31.5714	25.2576	76.2466	30.6382	37.1222	33.2893	60.1855	33.1107	32.9612	40.8707	50.4341	23.2163	51.5519	70.5639	44.1653	49.8672	39.8067	64.524	33.3612	56.6833	45.7817	29.7126	29.267	25.2018
STRAP	114.936	43.1394	100.472	105.765	88.9373	82.1451	31.2794	62.6032	53.791	48.4148	48.516	58.1787	97.8589	150.094	82.8137	62.8511	68.1342	100.955	74.1645	62.5861	64.8346	127.788	96.8081	67.4538	69.4941	68.2596	50.7183	273.062	90.7728	56.602	75.7413	119.387	50.6242	64.3821	59.1567	99.1601	38.1934	115.119	90.1831	65.4657	69.739	71.2428	114.321	71.0289	87.7589	95.5692	84.4045	54.6987	58.9436
ABCC2	1.6077	1.88953	1.34014	1.29651	2.84889	1.38147	1.85779	1.7893	1.43954	1.66467	1.45088	2.42156	1.77254	1.34174	1.35858	1.82918	6.06411	1.20301	1.37012	1.62693	3.34285	1.37015	1.3606	1.81348	2.06807	2.33863	1.32522	1.69998	2.03298	3.07781	2.2822	1.80148	2.2477	1.70558	2.01683	2.14733	2.36804	2.41354	1.40573	2.59865	4.12781	3.75801	1.55737	1.82056	2.02875	2.85013	22.9048	2.67774	2.66317
DEF6	23.9232	30.0712	23.7368	24.4398	16.2025	24.0649	38.7356	38.0499	37.5782	35.2226	33.3378	28.7693	23.5023	22.2273	44.0165	25.1553	36.2652	25.207	19.603	41.1881	24.7487	17.8591	31.0613	51.4915	18.8326	18.3435	34.7462	33.9297	38.5282	19.6668	31.2854	18.1944	28.4152	31.4056	31.0195	22.6196	22.7964	21.9471	40.1253	45.1025	50.3067	20.7786	7.36816	20.6978	30.1132	26.4666	8.06525	55.0868	45.8646
PLEKHO1	29.8676	56.6995	29.2822	11.6075	33.1097	23.5253	65.6823	44.1393	44.8586	52.9045	53.4164	24.7315	31.5592	28.7316	25.2569	15.8125	38.5611	21.8009	29.0518	45.2264	24.6778	13.0042	27.2312	15.6183	11.128	15.564	27.1844	26.6417	47.8667	33.3569	67.4467	16.928	44.4194	23.6264	52.7755	20.5761	30.1932	14.9375	18.2963	46.3137	43.0877	36.113	12.0348	23.4612	13.3083	20.4795	9.87313	63.3541	59.2698
GCLM	120.306	35.3407	106.42	19.2483	33.0482	24.8941	18.9009	29.8085	20.9161	18.764	71.4149	17.9878	24.3851	19.5812	29.8446	10.7812	21.6358	28.5453	13.4786	22.7233	17.5404	310.069	63.0667	35.8583	19.9786	16.6122	33.7596	18.2825	13.537	19.0262	12.19	22.5191	18.5233	28.6439	24.791	15.6912	19.3417	24.9444	18.8661	14.5306	13.3254	20.7035	15.7811	26.4541	140.773	11.7579	10.3109	15.4788	22.3657
UBR2	43.6298	36.3834	40.6576	25.3437	33.4672	44.7834	51.0998	54.9858	23.9118	27.854	41.0981	44.4703	40.1408	33.2068	76.0419	48.3425	45.9197	37.2898	42.5789	29.2067	43.3532	40.1806	44.0857	72.4506	55.5681	29.1547	37.9192	78.3403	38.1011	44.6609	40.8122	35.4562	36.5843	51.458	49.1029	31.3221	37.2897	55.1734	42.4544	57.228	88.6107	33.3994	37.8923	35.7346	39.4614	59.9123	42.6598	55.4021	37.1436
EHD2	21.9792	12.2306	39.4346	20.872	34.0197	11.3915	59.0337	25.9586	6.8878	14.6225	36.2121	55.2838	40.3681	29.9406	20.1733	8.34527	54.5302	25.1911	43.1858	13.9068	22.7335	43.3872	35.089	54.4064	35.7057	14.2374	25.3857	35.1275	11.6313	36.2641	13.9011	36.7525	24.0102	41.545	49.3078	44.4498	18.4141	58.0182	23.6441	35.2308	47.0566	23.1668	11.1072	35.0287	21.1342	35.8122	5.52879	10.8742	12.9572
DEPDC1	16.4122	5.86707	18.1749	17.1471	15.2588	13.5508	10.1823	11.5181	11.4909	9.17907	11.1022	7.9835	17.1756	35.6141	16.0048	44.6713	7.63544	24.0951	17.2193	16.2153	16.8329	26.7647	34.6636	19.5583	24.5483	5.43392	18.2182	21.3234	21.988	11.2111	14.4655	13.4087	8.48665	9.07452	14.4829	10.0833	10.8749	18.4901	17.1788	22.9407	15.1374	10.8278	15.82	10.6038	19.1197	21.3633	11.2477	9.92038	7.39885
CCDC28A	32.3875	19.5345	22.67	20.6736	22.8042	21.4103	12.945	12.4292	24.0242	25.52	18.1168	12.6057	18.0321	15.3863	27.2124	26.3458	12.1291	32.1782	11.1295	24.0051	15.4813	20.0756	18.3925	10.9866	18.1201	10.2082	26.71	35.3433	21.6229	13.2277	18.9988	17.4918	19.5809	10.8902	21.5557	11.3497	10.0045	13.1572	23.6687	19.5677	19.6259	14.8532	18.4969	13.3342	19.5223	25.6537	20.9784	20.2583	21.9807
RRAGD	11.8988	5.92403	9.66001	7.46531	8.42313	8.41256	9.20842	9.40614	5.00029	3.98967	8.29237	5.19193	5.45882	3.37208	11.972	10.3087	10.7244	8.65096	5.91342	6.14302	3.67982	6.9808	4.87566	4.91451	5.60583	13.522	2.84979	10.8798	5.77981	5.55627	3.77706	12.127	3.90784	6.62931	11.7133	4.62178	2.89418	5.7745	10.9901	7.49141	4.9954	6.03922	7.32377	4.52745	8.06589	5.41175	4.64471	4.907	4.95936
HSF2	15.9097	6.11031	12.8678	10.4341	15.2148	11.599	5.75636	9.19442	8.37186	10.9543	9.3748	6.93349	12.5676	21.3833	20.1773	21.0797	7.25089	9.64604	4.88102	10.0626	10.9966	12.8566	12.8914	8.3437	13.9116	13.5557	13.8675	15.8582	22.3422	11.181	11.3385	14.0406	9.92446	11.2464	7.7104	8.01603	7.33938	16.3778	18.5219	10.7656	13.8155	11.7079	17.3919	13.7349	12.1612	14.9061	18.1118	14.0466	12.3591
PHF20	59.1126	30.6667	52.6503	24.6529	44.1083	28.4447	31.8382	68.1159	24.5509	29.2826	39.7422	67.1134	65.2634	45.4565	61.8894	49.9407	52.8961	31.8607	30.2677	38.764	71.7377	36.478	61.8783	63.9631	36.8721	26.3418	20.079	67.3816	54.7804	47.1985	27.7307	40.9825	47.6124	71.6634	45.2638	21.4415	37.6577	64.4099	30.9318	57.8533	76.9076	42.139	44.4753	29.7326	39.0018	137.262	47.6978	58.1468	42.4676
HSD17B6	5.60507	2.40551	1.69576	2.81947	9.06951	2.69928	3.83371	4.38712	2.75204	3.01527	5.02225	5.11313	4.31923	6.6141	3.08062	5.47149	2.24965	2.4138	1.92195	1.65217	4.61081	9.09945	4.42136	14.5807	4.86656	1.90461	1.89569	7.82444	2.52317	8.32407	1.82211	2.63565	2.07135	1.70301	1.31611	4.35189	1.63534	8.10497	6.48561	3.88936	2.58769	4.46383	1.82705	6.63495	5.12455	5.47114	7.21743	1.73309	1.36752
NR1H3	18.6763	52.0046	11.0974	7.52397	16.4063	8.8564	79.3063	23.4848	22.5851	32.9587	18.9714	19.0545	14.7899	6.51664	12.7398	7.04332	18.5219	11.9477	22.0533	19.095	14.1333	9.27907	14.7552	12.5274	10.5168	7.38084	16.2802	13.7362	23.017	16.1841	57.0689	9.09933	24.9707	12.229	32.1645	6.06611	19.7095	6.99724	10.2024	41.886	13.8773	28.0672	11.5264	9.90438	11.9371	11.0596	16.0083	20.1963	16.6028
TYMP	136.737	74.2061	197.53	200.279	61.9336	140.796	566.176	370.966	187.231	334.282	398.268	216.046	193.936	42.6257	90.202	213.397	134.028	475.849	326.787	216.521	77.8388	366.111	347.666	548.392	341.311	26.5796	262.289	127.673	153.255	118.203	121.482	57.5841	189.235	191.666	762.736	236.975	82.4685	268.696	207.802	146.411	106.829	144.571	37.0248	171.05	129.276	203.101	26.565	64.4022	57.5644
NCAPH2	22.3282	12.9573	43.0598	19.4753	16.7813	25.2092	42.7727	25.7361	38.9337	43.9005	47.9163	39.2056	45.9055	61.9309	29.3311	35.4647	26.2976	36.6663	33.4589	28.4915	20.8662	46.1612	63.7372	56.694	60.3499	16.1056	77.8677	25.2844	34.3807	12.8142	32.0269	18.6802	34.4786	34.4305	43.2831	18.0918	17.1453	35.2971	29.9598	54.0498	27.5646	17.8603	14.7449	26.7366	39.3056	37.4089	8.61438	23.574	26.0083
TOMM34	13.56	7.74507	19.2481	14.5565	11.132	6.97895	10.0813	11.4532	14.984	9.43446	11.524	16.8917	12.9734	26.048	15.6853	15.516	12.5592	12.6858	8.17165	17.2198	24.9021	24.1406	24.7263	17.9019	8.70233	14.8635	10.3919	12.3844	17.2685	15.3869	14.3995	13.362	7.57988	14.1225	10.8142	26.5195	9.60611	15.8759	16.1933	15.9156	15.497	10.6284	9.56864	12.023	22.0902	22.1537	12.061	12.9772	12.7163
SEC63	34.7705	24.7502	43.8252	15.4001	37.4413	33.5221	35.7879	40.2255	17.1758	15.7481	32.0931	32.472	34.6506	49.68	57.6922	32.5116	25.4627	27.9231	25.3553	24.1369	24.7452	30.8238	43.9959	30.6602	49.6527	19.9258	27.4919	46.413	43.5896	38.5146	31.4619	42.691	26.8105	37.9975	37.6567	26.074	31.6718	56.1862	40.3577	41.6848	51.1563	25.7786	45.2772	36.7638	29.0221	45.7446	63.2381	38.3782	25.7307
KPNA6	49.5948	27.9533	53.6577	31.9648	31.3642	34.0344	47.9652	39.0951	25.9218	26.4203	39.8085	32.1243	42.0273	55.0951	45.0072	57.2287	42.2787	42.8993	30.4206	35.6636	37.9541	81.2889	61.651	59.3588	44.3293	29.0725	55.8706	70.5418	47.9524	37.7223	40.4041	44.5933	26.2647	46.0978	42.4741	39.8043	26.6784	48.2136	49.3731	46.5732	39.6039	31.2259	36.7294	47.4915	39.9181	52.3632	34.444	32.5165	31.0984
VIM	267.662	431.614	301.688	160.904	979.527	270.184	481.867	236.402	294.839	346.643	555.179	375.873	564.192	623.091	388.366	107.451	366.814	235.684	373.091	476.419	266.858	118.467	260.109	97.4134	224.059	407.35	614.847	489.423	2052.17	574.199	1755.49	572.613	392.858	326.34	384.538	545.067	407.629	459.508	148.326	536.356	429.452	377.534	378.818	912.267	141.114	285.803	285.428	436.346	639.903
RTEL1-TNFRSF6B	1.26184	1.87291	4.85384	1.77535	3.49577	1.27834	3.39957	5.22841	1.42773	1.90538	2.79699	3.9914	3.16905	1.61863	4.21216	1.39786	2.20466	1.45707	1.26184	1.53108	2.57805	2.78037	4.6404	3.91338	2.91702	1.26184	2.58612	2.6932	1.26184	3.65316	2.03596	2.55036	2.31089	4.44912	2.72832	2.54185	2.97359	1.26184	4.29688	2.47196	4.92076	1.97653	1.76007	1.52365	2.42579	2.73681	1.51154	1.58001	2.59341
FAS	51.1325	32.2553	9.44892	19.2742	36.4657	38.578	39.0999	46.8245	16.6461	25.5837	49.9751	43.1512	32.517	10.268	53.0328	73.5059	29.6752	67.9393	40.0194	42.5155	88.4924	24.6155	43.1275	32.0734	27.9529	31.64	80.3537	38.0183	81.4096	27.2431	77.2909	41.0128	51.5829	43.1335	38.6115	14.2365	26.1965	45.3196	36.9334	34.5634	30.5579	35.0233	42.4355	99.3665	30.1533	78.3393	11.529	34.6734	35.1134
RNASET2	45.2266	74.2701	25.6872	31.4791	35.6197	41.0534	50.5223	46.4422	69.0231	62.9769	45.5194	42.9122	28.4066	22.3217	26.3554	53.899	47.9219	23.7793	28.7844	87.145	45.7439	40.1499	24.4283	28.1408	27.1591	24.0234	42.6569	24.7499	41.6936	35.346	63.8018	35.4743	38.8827	41.3124	60.3697	35.5452	44.5346	20.482	63.3216	56.0031	73.7015	60.0075	16.8205	15.4126	44.4808	21.9237	61.9787	86.2989	102.42
CD44	246.715	343.021	647.006	965.659	849.798	224.136	476.644	429.357	226	179.099	268.976	168.855	303.99	835.381	382.914	279.37	369.241	280.38	515.469	341.634	157.082	964.384	499.217	1463.01	608.747	455.313	262.988	400.816	854.1	523.255	871.371	684.399	349.568	456.543	1073.12	986.329	526.728	1121.06	353.474	706.69	527.498	423.622	919.518	1122.69	302.152	409.875	673.166	412.549	328.788
KCNG1	1.95792	2.14866	3.15916	3.47066	4.55327	1.21018	1.28261	1.51115	1.7207	5.0807	1.62903	4.39525	6.04911	10.3805	2.13049	1.18281	4.86392	1.58462	1.32682	2.70144	6.83955	7.99138	1.65144	10.0585	1.93717	3.91448	2.61192	2.6406	1.44554	2.10409	2.75029	2.33262	3.3898	2.1637	2.33514	4.91957	3.7362	2.25548	20.5609	5.02227	3.34797	2.59965	1.52502	1.24794	1.83331	5.07837	1.34985	3.26953	3.37994
AGPAT4	10.3522	6.48817	11.5331	5.37374	11.0486	6.15242	10.6699	14.1339	3.36711	3.71527	13.4847	11.8586	12.8619	10.5505	22.2094	2.9292	17.2759	8.16946	23.7767	4.60284	6.31857	12.0337	6.63102	11.4759	21.5473	14.1734	3.52227	52.3721	9.57034	18.0172	5.74878	21.2794	5.02629	13.4471	16.9349	13.3392	8.59441	27.3296	3.35887	14.5897	9.74468	5.16433	17.4053	27.6682	3.97933	9.71048	3.82542	8.39013	7.01738
SLAMF7	24.925	127.722	15.2978	10.1463	13.5315	65.2704	87.0807	47.6465	56.7711	31.3595	51.2794	58.6057	26.2761	4.2482	7.37649	13.36	19.051	23.1087	23.9385	31.5225	10.2372	14.0622	15.8247	16.1259	32.9812	4.41027	18.4806	10.0327	27.9742	29.7623	70.4932	17.4516	86.28	32.8552	45.7957	12.104	98.5254	8.18353	12.5448	45.5864	44.7472	64.4758	14.1385	32.2578	33.704	12.9338	10.5448	50.4519	44.6289
BTN3A1	17.4772	49.1542	20.7767	16.8839	26.5238	40.7821	55.8649	77.2914	35.8364	28.8796	78.5919	71.2859	23.5195	11.2638	59.9602	82.5874	45.4924	57.393	34.4494	45.146	35.0512	9.10093	35.1303	90.5785	38.6196	11.9967	19.0076	68.1428	65.1448	55.7658	41.4647	19.5068	35.9384	49.2327	81.6796	17.0126	51.0884	23.5142	25.694	78.2638	86.0294	43.646	13.3582	30.734	34.1037	34.1353	24.09	75.1126	56.0728
MIPEP	13.5467	6.92802	13.654	10.4224	7.69755	10.6857	6.73219	9.69379	5.64078	7.39212	8.49458	10.162	16.0729	7.06302	10.0476	13.8256	11.6086	10.5845	5.9396	8.42597	16.9003	13.3973	10.1086	9.11634	11.5084	10.7403	17.0319	11.0744	24.5685	7.64125	7.45038	18.692	8.44835	13.161	9.71511	4.53936	9.62008	10.9679	7.34746	11.4269	15.7634	7.04116	11.358	8.45613	10.7002	19.7995	13.5009	8.86546	7.83015
PRKCH	46.6106	66.0245	33.1674	33.2663	66.063	40.832	94.5405	105.175	38.1388	43.6086	63.6022	75.3494	61.6707	49.9101	109.763	45.7201	89.63	34.8686	38.6576	103.21	73.2564	53.5968	61.9145	94.681	55.5081	74.1391	55.9455	81.5162	51.1347	74.2866	101.414	67.6716	50.1075	97.2258	54.5822	53.3033	76.2543	71.0242	64.8935	147.612	85.6101	46.6602	54.3354	74.6939	45.0135	81.7647	58.1346	125.38	83.0783
INSRR	1.2027	1.12137	1.2743	1.09326	1.4972	1.00543	1.1754	1.09921	1.00974	1.33965	1.01464	1.12929	1.71492	1.11955	1.14657	0.958492	3.41412	0.975654	1.16897	1.00485	2.45939	0.944486	1.01388	1.05733	1.12526	1.58483	1.77917	1.25369	2.34012	2.30036	1.23942	1.01894	1.40567	1.15173	1.13609	1.2183	1.33328	1.49443	0.97218	1.2654	1.21668	1.63141	1.08124	1.15641	0.966303	1.92457	0.981344	1.0022	1.3833
IFNGR1	97.7742	79.6654	161.152	195.193	131.83	124.226	54.4858	87.2787	112.014	129.673	84.2918	53.8775	85.5666	55.8559	94.0846	171.899	71.8053	82.3341	79.9687	148.937	159.052	101.536	86.7372	38.2767	174.459	46.6018	153.473	162.069	179.18	89.1434	150.127	89.3199	75.5854	102.403	123.748	102.147	61.9184	94.8697	97.8468	71.8477	87.6753	79.8627	147.311	99.7882	69.5547	255.907	285.032	95.6952	105.965
B4GALT7	26.9264	16.5544	18.0082	23.2413	19.78	9.4715	27.3239	28.0236	17.7707	18.8427	17.7094	21.782	27.7189	20.8691	17.9546	15.0251	28.3014	16.0783	14.1467	14.9044	21.4453	22.285	32.0616	37.606	18.4011	9.44421	20.3088	30.2426	15.8996	29.5091	14.6873	20.6807	14.0666	20.7573	25.8544	10.7034	19.1933	18.077	15.3503	21.7507	24.9195	15.7117	7.5958	17.9678	16.6041	23.4825	7.65302	23.6084	13.5666
SH2D2A	4.6426	10.0011	7.4404	5.34683	7.61328	5.89609	15.6513	13.3632	5.51334	8.41475	8.81407	8.73738	8.96717	2.52131	9.10625	4.54916	9.75333	5.11359	8.00649	7.56911	7.91691	5.98711	8.67338	8.68145	18.8643	3.66286	10.5287	5.79052	9.9804	10.2966	15.5136	4.80322	9.60054	9.67265	15.0461	7.33996	9.5395	3.95844	4.91633	11.8376	11.9597	11.4125	3.3822	10.6901	5.52	5.96357	2.26201	7.95086	8.951
VRK2	54.2629	29.8471	56.2912	35.9768	38.0762	53.226	36.9006	54.6617	37.5079	28.4211	42.9868	36.1472	58.7574	72.3958	61.8212	68.0566	33.9208	47.7871	38.5263	67.3969	145.642	68.3973	203.576	53.1911	33.6775	25.6307	192.325	71.4126	98.454	36.3196	164.019	46.4413	46.7506	60.2447	46.603	40.7881	43.8636	60.8345	58.4487	44.8363	38.6739	52.7477	66.7648	77.818	38.0533	109.49	52.96	41.9857	31.7864
TNFRSF1B	19.0643	40.8709	29.3253	18.6373	20.5324	17.4137	42.6993	36.8635	24.4482	45.6171	36.1098	32.3014	30.6588	8.96098	26.1359	25.3632	36.2207	18.797	26.481	40.3471	29.596	14.0111	26.8607	30.4372	18.5772	16.1536	38.4522	34.0865	38.3523	31.1663	51.4997	14.4173	35.0548	27.8324	37.5705	24.1294	27.865	16.9106	19.9844	35.1345	36.1183	30.028	7.50904	38.4826	11.4209	24.2186	5.74385	37.3859	44.6277
VEZT	65.2618	36.0794	60.0253	43.1174	82.1361	54.8559	61.2052	57.8156	44.2561	36.9089	46.9528	73.8176	50.2523	100.072	128.577	54.545	45.714	55.1053	53.5501	45.417	62.7526	73.3277	102.115	70.7092	94.1737	54.1177	59.3175	97.3887	87.8186	55.9993	71.9689	63.4749	46.4292	62.0255	41.4915	71.3273	54.242	113.898	57.6306	78.5412	73.8866	47.2514	81.7632	132.042	55.5286	98.5439	96.0235	86.9808	56.9055
POU2F2	6.05702	18.3283	14.7852	10.5847	20.8138	6.6443	12.2736	19.5608	10.2069	18.6541	10.4903	14.0956	9.70409	4.64717	4.62081	6.37887	56.0141	4.30263	4.07232	16.8191	20.5683	2.45619	5.86021	10.6476	8.08729	10.4863	2.94881	7.4063	10.0165	25.3983	19.3708	9.91321	13.8229	14.455	16.3653	23.8975	53.4243	12.4109	4.96799	18.4081	20.1564	28.1323	3.52809	11.716	4.12967	11.6352	3.346	61.9955	35.6878
BRD9	39.5563	24.9228	45.9264	22.2807	40.2036	18.4782	35.6356	44.2358	23.416	21.1658	30.2831	40.647	58.513	38.0143	51.9132	43.3959	58.633	22.6293	30.0592	31.2178	47.5959	44.1057	69.0828	147.92	97.7816	27.1469	40.0415	48.4897	43.0034	64.4499	31.1075	36.6091	31.0165	39.4237	58.3266	40.7869	38.2893	42.7481	54.9707	44.5895	76.94	39.7787	17.5813	47.7186	36.275	59.5817	30.6688	34.7477	29.9029
SNX1	70.7431	58.5337	84.1584	37.7738	70.3598	55.4465	75.9859	82.9946	52.9086	55.4175	66.1321	66.1215	61.683	74.2742	66.2319	70.5039	75.3541	71.3974	45.1021	70.7774	53.7822	82.4511	92.6814	108.061	61.9978	40.7855	52.8239	119.244	72.1099	67.4868	54.9943	65.792	59.7129	82.0788	61.3	50.2071	47.7534	63.4445	71.8955	85.8178	101.194	67.8163	44.1951	70.0097	64.7788	69.7299	55.8509	76.4363	66.956
TBPL1	29.764	13.1395	34.3404	20.3622	20.0365	21.7421	17.4534	16.5751	15.5657	16.6414	17.3328	13.4666	21.9678	31.3375	26.5345	28.0892	22.1981	18.0551	9.97897	14.7722	16.4288	15.445	32.1594	16.6966	28.3379	15.5831	24.1707	27.8489	26.2042	17.051	22.1389	21.9114	19.4644	17.5267	28.2946	15.4947	18.8885	25.5326	22.8904	24.6062	22.9066	13.4339	21.7708	29.5192	29.9608	29.5044	19.1953	28.2796	18.0542
ARNTL2	93.3366	45.3122	130.737	58.7894	85.4762	127.686	74.8229	121.546	58.2678	32.7568	61.2989	70.0759	94.2178	67.8552	36.7331	57.3026	74.3874	125.168	154.389	75.8856	146.875	289.357	167.195	70.3094	108.953	56.6735	153.537	65.6253	47.472	52.9345	65.3984	145.438	76.4693	93.9178	89.0673	177.575	35.5392	115.728	32.2078	81.0492	30.52	35.7847	117.057	136.271	35.1024	72.6032	5.47734	55.2438	50.0824
BCLAF1	158.974	92.3346	104.678	170.567	254.532	121.34	94.7348	107.448	87.3392	61.0561	114.918	66.679	133.19	157.544	177.367	183.273	119.214	178.18	56.366	133.338	123.204	189.078	174.062	101.958	104.009	194.133	95.6	116.217	169.073	207.391	229.335	124.949	103.231	139.546	109.174	160.125	161.016	147.581	157.515	124.797	122.245	211.452	153.15	91.782	160.236	152.914	226.185	136.173	115.592
SLC39A9	33.1689	25.7024	29.0412	66.7153	32.0905	20.4395	31.1968	31.0647	28.9735	33.4869	30.2404	33.4981	35.0727	53.4563	39.9171	51.7783	31.3198	23.1723	31.913	34.8309	27.9865	57.8389	38.15	43.028	47.4356	39.5783	39.6606	48.4422	46.5149	27.1	29.5659	48.345	26.3445	29.5276	27.8985	52.9599	23.8748	43.4703	49.0693	34.7217	32.923	21.5545	43.7618	38.8637	38.8025	53.6175	70.1627	31.3699	30.2608
ANK1	2.50403	2.96077	2.40742	2.63985	4.55823	2.6173	3.69465	2.56419	2.83379	2.67966	1.75155	2.23682	3.38094	1.99234	2.81031	1.28857	8.18561	1.90123	13.2953	3.99795	4.1326	3.53949	1.5353	3.03787	2.22975	7.74618	1.58843	2.7407	2.29942	4.69944	2.35456	2.74826	5.87095	3.27419	3.97784	5.05022	2.82335	2.48457	2.15447	2.54517	5.26312	3.86815	1.16549	2.19565	1.57003	3.93654	1.5198	4.6501	4.75691
IBSP	2.24383	0.90437	2.30162	6.66628	11.0351	1.3074	1.71496	0.814462	1.17338	1.21508	1.0592	0.963163	2.51694	9.62865	3.42537	0.814462	3.36659	3.74652	0.814462	1.03342	2.49994	1.0675	5.95443	1.17694	1.69931	1.05837	0.929795	1.61361	4.43284	4.90345	1.2673	1.0042	1.41243	0.914221	1.40769	3.22614	1.76794	12.6653	1.0838	1.59134	1.34227	2.66694	2.98081	4.09203	1.55783	2.05531	3.67335	0.814462	1.53775
TFB1M	12.294	9.12063	11.2908	9.10983	13.4405	11.3338	8.79539	11.6232	14.3753	6.65927	9.42441	8.90808	8.79279	24.5911	9.77729	17.401	12.0592	9.00618	10.5762	10.8001	7.51701	17.9193	19.8395	13.2006	16.1632	7.08852	13.1304	17.5859	18.2268	5.78062	11.6386	10.5389	14.6789	13.9128	10.2879	8.0085	10.4898	13.2371	13.6902	21.6602	17.4793	6.82237	16.7659	6.10927	14.2294	13.0861	18.3002	15.9594	9.96649
RABEP1	27.7569	43.1552	58.8379	43.5881	61.0046	37.7902	46.3999	52.7608	31.7259	24.2231	35.1095	39.2049	38.7905	36.5153	36.9497	61.7091	59.0806	44.6914	36.3944	52.6317	56.0267	54.3553	52.2169	33.953	42.3386	35.1136	38.6492	39.9967	55.2843	44.9457	57.749	43.3474	39.9552	57.3828	51.2127	54.3981	48.1533	61.0328	46.9111	66.1551	60.7351	41.5731	47.9935	43.4749	27.7114	62.229	71.8281	86.58	60.2011
HMGB3	141.675	95.3672	140.699	110.379	138.596	68.5957	95.7664	57.07	124.66	83.186	89.526	83.7742	132.554	353.996	146.491	123.501	117.471	190.91	65.5639	125.804	138.811	233.164	151.768	194.116	127.683	65.231	91.6389	72.2183	159.938	97.0708	82.1118	89.6412	132.404	140.85	133.984	119.357	67.5388	106.097	159.556	153.252	184.279	146.924	100.066	78.9332	226.317	104.123	262.292	45.3913	64.9601
NUP160	53.635	27.0229	94.9705	31.8647	36.7226	33.0669	46.5425	57.7152	28.8564	28.2567	34.2095	52.1105	44.7146	77.1472	72.3267	67.7061	39.6114	46.3151	20.9477	51.7284	45.7886	39.1339	101.614	69.1778	62.728	22.4546	58.5939	68.6997	65.9452	35.0075	58.2315	50.6442	35.9571	56.5668	65.1584	23.6751	37.4568	67.4306	60.1169	55.0127	64.8285	34.1371	40.8467	44.5341	42.2953	84.5893	41.3314	51.4087	36.8921
BAK1	23.0095	18.3435	26.3218	29.4445	16.3228	16.8644	53.2557	25.6519	18.1547	35.5192	27.0127	20.688	13.6941	18.908	20.6054	17.4675	34.4306	42.5191	37.4026	14.6423	18.6272	22.6868	16.5633	52.973	33.9586	10.9367	38.6764	37.6665	22.9609	18.6439	18.4932	22.9521	15.5779	27.7671	38.4407	34.6552	12.166	28.8332	31.2655	28.2931	35.9688	17.5132	22.5603	26.1818	17.8869	26.8518	11.6059	15.9164	18.1659
MUSK	1.50515	1.87462	1.98049	1.41352	5.2077	1.96284	1.52903	4.02926	1.13768	1.36223	1.77356	2.33838	1.50783	3.4358	2.47329	1.06251	5.17289	0.889816	2.21297	1.94361	2.44845	1.81382	2.27992	1.54422	2.13153	2.38717	0.848496	6.1112	5.65236	5.98812	2.33304	2.72542	2.53091	3.04007	1.05178	1.08412	4.18711	4.94432	1.80755	2.50272	3.57874	3.72982	2.92391	0.961942	1.47591	2.81774	1.03599	4.46678	5.70456
IKZF2	54.3826	22.7608	29.1839	22.3809	19.8602	61.0546	78.8948	93.6834	13.8836	20.0602	46.3859	32.1974	28.7847	16.511	76.8767	96.5835	54.4679	39.8445	18.8544	53.2551	27.0772	50.8293	38.379	101.249	31.1088	83.103	32.1241	60.6937	25.6594	53.7366	32.0552	93.2455	28.8995	79.377	19.5734	55.9738	18.7072	73.6492	97.5868	43.1943	38.2427	31.8531	40.4976	43.0763	64.3651	47.6762	19.6663	53.3909	35.92
GRN	88.2017	142.285	66.9795	204.077	139.549	101.093	369.362	170.882	91.4838	127.45	154.369	101.168	107.629	100.369	97.7786	77.8786	209.723	201.527	155.926	140.226	62.4359	263.195	88.1667	187.853	166.912	155.954	179.23	151.798	130.883	110.673	195.839	174.91	98.5985	181.487	226.284	236.683	113.479	129.949	164.753	173.367	110.916	125.543	52.1877	138.049	103.101	80.4712	36.7374	101.748	122.663
FAM13B	28.7712	27.2725	37.3174	20.0362	30.3761	33.852	29.7402	36.7596	19.3257	28.8872	21.1812	36.807	26.1259	19.3463	50.7643	35.8842	42.6097	30.2895	22.1203	37.1199	27.2868	40.8067	51.0573	56.6774	27.2936	15.8473	29.6287	45.0875	39.0255	36.1424	30.9363	30.3075	38.0481	51.5099	42.1737	14.1209	27.2314	35.2534	31.297	49.9324	50.2921	28.4404	37.6413	25.5549	17.1366	49.9239	31.2877	63.59	45.7612
ARHGAP31	13.8891	14.2405	12.0622	7.45172	37.3687	8.90208	19.294	12.9564	10.6085	7.56981	16.4986	14.642	14.7467	17.6404	13.7504	6.46129	19.7556	8.7778	11.1255	17.7192	19.4994	4.4991	13.9319	7.39634	9.59263	8.74318	18.0127	14.1901	45.1201	18.0387	30.0562	13.8594	16.4661	16.0327	14.3015	11.4804	17.1729	10.1742	7.92229	31.4236	20.5903	11.3859	8.36099	14.0896	4.76488	19.1441	6.33525	17.5595	14.0998
CENPQ	18.8057	7.17312	15.3179	13.3077	13.6487	15.3364	12.8209	7.86307	10.0054	17.1466	12.7427	4.16467	12.9546	18.4553	27.6848	18.8487	5.80657	30.3718	15.4373	6.99426	13.1957	13.623	19.7611	17.8271	19.2842	4.7638	20.0441	29.6089	14.9631	6.48937	12.4569	8.51024	6.44247	9.04779	19.4226	7.52138	6.17582	25.7356	18.3232	10.6991	19.5363	10.5999	14.0849	11.046	18.5811	20.162	12.8758	9.22045	6.35022
SARS1	105.353	62.0413	90.3109	103.976	92.5052	64.5045	68.4704	66.3392	87.9761	50.8093	79.0115	60.1249	90.7682	130.568	88.3503	83.2909	73.8135	134.697	55.6216	92.1395	88.716	122.396	116.84	51.1127	88.2356	116.792	103.717	103.236	84.3797	72.1068	88.246	82.1765	56.9348	67.392	78.1583	113.501	46.6396	102.174	103.639	106.914	67.2653	89.1987	80.8416	78.7598	65.6992	86.4348	95.3592	61.2095	64.6412
RANBP3	81.8086	55.6845	115.939	87.1298	91.3843	40.3541	90.539	120.756	46.3821	51.0192	87.0466	74.0232	108.672	91.8533	111.257	61.3961	93.7162	71.4125	48.9988	62.1253	83.6928	96.1713	127.622	166.545	99.5011	53.1161	78.6069	178.321	77.921	79.7652	103.843	75.8345	60.5666	101.503	96.2265	70.9703	88.4548	75.9213	96.6654	122.41	108.356	92.6597	43.93	90.4868	94.7037	96.7414	34.9066	82.3546	71.7453
ARID4A	20.6343	33.0304	21.871	13.4972	32.4118	31.7451	47.1101	46.9576	17.2104	23.5526	38.1086	40.6745	25.199	25.5045	59.5635	37.459	36.8763	18.4687	33.3659	42.7019	38.5775	39.4597	35.2174	48.1348	36.7383	22.6969	24.5377	44.5235	37.0644	35.4331	38.8287	36.1687	35.2737	38.8701	35.6368	18.5873	40.242	49.4015	34.5129	50.7571	53.3884	19.5781	35.5362	38.8105	32.3495	52.4837	41.0009	65.8168	40.6024
EIPR1	34.1899	15.2923	21.8982	22.9477	22.7505	17.8355	29.1234	24.8567	23.5981	22.7648	20.4567	18.852	20.1209	22.4462	32.3187	25.9481	31.162	26.6414	25.885	26.055	22.75	27.3951	13.2051	52.7654	28.5555	19.9293	28.6969	22.7624	17.7902	14.6579	18.9953	28.903	16.6718	26.0989	21.5338	21.04	14.1101	17.3907	43.4667	31.5249	26.1603	12.2166	16.7375	15.2767	24.1771	19.9686	30.112	20.0713	18.1975
PNPLA6	16.1717	19.7573	40.1329	18.1357	23.9108	15.8164	45.5734	33.0285	16.4156	27.7534	30.624	25.9029	35.3845	21.7385	26.4995	14.258	47.536	19.2828	28.4852	19.6254	22.7534	37.9217	34.3192	43.8077	52.8288	19.1669	42.2267	48.9854	17.3744	28.6466	31.3465	19.9464	22.6399	24.1143	40.6138	19.6246	29.4217	15.8378	28.646	33.5616	33.2469	24.8332	8.99555	16.1701	24.1821	19.333	5.58298	19.1891	23.1068
IFT88	12.0086	6.15683	10.3104	6.82814	11.0032	9.83025	6.18629	7.54443	5.36443	6.61087	8.08964	10.7011	12.2546	5.40033	16.2664	13.1454	10.7358	7.95794	5.46699	8.85414	16.6993	10.5653	13.4148	12.0869	13.4876	6.16261	11.9458	12.0111	22.187	11.1054	8.57389	12.2469	8.8134	9.95281	9.14491	5.76048	7.98846	11.3265	6.30059	14.742	12.2398	7.03136	12.4706	11.1354	8.00431	18.2499	15.0336	16.1657	10.0848
ALG1	21.3754	13.4069	14.3825	13.8723	12.8935	10.0734	13.4257	10.7587	14.1374	13.8317	12.4645	12.3173	13.2062	14.774	17.6655	11.5998	20.1933	13.8774	16.8897	12.9611	10.3737	23.2925	15.7148	21.0712	14.5656	9.87619	15.0595	12.9049	12.8246	10.7235	14.8071	15.1761	10.9866	14.0809	14.2307	13.2884	8.29912	18.725	15.3384	16.114	15.626	12.0091	10.7182	9.80664	18.3857	15.8011	20.9545	12.6882	11.8594
ZCCHC8	31.3796	22.8806	38.9036	24.6089	40.9896	30.8281	41.9411	58.4049	20.5127	22.3863	33.1683	52.3227	45.4255	41.4757	59.8984	45.413	46.6384	32.2887	30.6032	29.3056	35.2362	45.4781	67.505	67.5924	49.0579	34.0285	33.8219	72.8055	42.9561	49.1323	31.1734	41.8157	31.3462	50.6037	50.0878	36.0165	31.3439	59.1434	61.8656	60.0493	56.8264	29.9908	34.483	54.6625	34.2131	68.801	33.7685	50.8905	35.2099
ABCF2	46.5039	19.8151	46.8824	26.0853	29.1666	28.7566	19.6316	29.7342	27.8998	19.872	26.4182	29.3939	44.0551	55.9712	37.7932	30.208	44.6717	26.2194	35.0623	37.4191	44.1361	72.4816	41.5069	51.9668	70.7228	31.6332	43.7785	26.1837	42.4358	32.1637	43.6254	37.9813	30.2876	40.7675	32.2445	47.1077	19.5559	42.8002	25.8162	34.4978	27.6081	30.7918	23.6327	29.3655	34.3625	42.1635	17.7696	28.4795	31.198
CHPF2	21.6794	18.5448	50.7386	9.79964	18.9401	13.6677	30.642	38.1576	17.6699	16.6113	37.659	42.7385	32.8626	35.9483	30.554	20.1429	34.6733	13.515	25.7015	19.9375	25.1409	28.8911	34.1232	36.4511	43.5715	11.2203	34.3228	32.1765	37.6146	28.011	25.6022	25.7539	21.5037	28.1645	25.4871	30.3131	22.7767	27.0123	16.3875	42.059	41.6989	19.3317	19.337	40.7082	13.5077	41.0605	13.0829	35.473	30.5445
LRRC7	2.07339	1.55423	10.486	1.55253	3.86618	1.68624	2.24773	4.3193	0.866287	1.24963	2.14408	2.48845	4.00127	2.69615	6.78891	14.3826	4.75528	0.992911	1.55608	2.29848	3.61908	3.38609	10.3344	4.95482	2.92838	2.56626	1.24313	4.70377	2.84698	5.64342	3.14786	3.57557	2.04463	3.103	2.02589	2.26563	2.84509	4.55679	2.52601	3.4614	3.88256	4.36668	2.42744	4.9322	1.96624	5.63224	3.19532	4.01724	2.49588
FUT8	28.3968	48.5074	28.9781	14.3272	35.4778	37.4006	53.1546	47.6998	36.6499	33.7049	46.2237	65.8079	27.9193	68.4451	32.3304	35.2708	36.9695	19.2068	26.1923	36.9786	32.2045	43.5374	24.5963	44.5544	28.3071	14.5315	23.3752	41.544	37.3478	47.8888	45.6665	37.592	60.2638	34.482	32.1879	44.34	62.7898	31.4471	38.2259	74.4453	64.008	33.8217	36.6838	46.5459	26.9084	37.6985	73.8533	83.082	55.0726
UBA6	92.9196	36.3254	100.47	128.35	80.6979	61.9021	111.527	101.419	52.5132	43.4282	67.0536	62.1557	52.7901	101.4	111.623	63.0988	33.789	129.047	114.753	55.043	49.5684	118.511	87.3678	45.9029	51.1509	45.8881	47.6241	88.6665	57.4499	92.7908	78.4591	105.583	60.4978	70.456	105.66	431.153	38.9179	137.911	109.333	80.086	70.7572	71.6214	91.0124	80.2894	57.2894	109.488	84.0991	52.3749	32.1821
GAB2	6.0856	9.00301	6.85628	3.51719	10.7865	4.65895	14.0585	11.4609	4.9902	6.23318	11.7611	10.9227	13.1031	11.5522	7.76713	4.73848	12.2171	3.74973	7.3773	9.72992	9.13683	2.95421	5.35026	6.05955	7.61869	14.1723	4.17908	6.4617	8.26238	15.9837	9.82995	9.45429	9.3903	9.1389	11.8641	14.2141	11.3391	7.32258	4.18516	13.2797	14.5145	9.23751	7.4714	9.53446	3.15677	7.24555	4.42534	11.4675	12.2634
ATP6V0A1	51.8739	32.6001	55.3232	20.8318	55.4586	25.0074	59.9522	55.5254	17.2558	16.4566	35.9953	63.4853	32.9696	44.7609	56.9375	40.396	57.7368	25.2248	37.6115	23.0461	38.1688	50.4026	58.7042	78.644	49.379	36.7193	31.7881	96.806	35.2704	57.6353	25.3312	46.2345	27.3699	48.1224	46.8076	33.702	35.2572	74.4015	43.6635	64.6553	57.3508	40.1777	48.8947	70.4414	30.2708	76.0529	32.6353	47.1083	29.9748
PIAS1	46.5716	46.7456	60.3054	28.7705	82.5943	41.8221	55.6608	52.1882	28.2144	27.5998	46.0083	45.4306	46.1855	48.6505	39.8797	71.8874	47.646	37.4196	26.2046	61.8765	52.3918	48.6533	60.4561	56.434	39.506	49.6277	33.6026	70.0413	68.2539	59.3023	125.076	57.9341	51.0902	66.3054	44.7731	61.223	107.267	72.2615	54.5155	60.2515	64.5212	78.3588	62.0416	84.9444	39.6752	50.5674	197.299	85.4113	60.2848
SLC4A7	24.508	26.3845	18.5951	41.0587	26.2891	23.7485	36.0135	30.1494	21.4687	21.0112	25.6	27.3771	29.637	41.8307	35.0909	36.624	19.429	14.3019	17.0111	40.4003	25.8175	56.4728	46.9451	11.2221	12.0398	11.1718	16.1385	23.7365	31.8974	17.3059	33.0882	17.0938	17.9377	32.8549	20.8097	23.0861	21.7537	57.4428	36.2045	31.9366	36.5572	24.6492	33.5868	19.1834	23.9411	20.1528	51.9701	46.9988	32.1805
APBA2	3.10415	5.46544	5.66692	1.88904	12.2312	2.07189	4.55525	4.6176	3.56647	6.5796	4.99391	7.85248	6.19895	5.95094	3.64089	2.51948	16.2975	2.06539	3.0979	8.30974	12.6575	2.03004	4.20598	4.0286	3.6011	2.85354	2.20763	6.2931	7.4978	9.81686	6.56117	2.24844	4.72701	3.33633	4.21151	7.02743	5.80064	7.99281	2.63157	6.80533	10.0564	8.86561	2.98074	5.45759	2.31941	7.17736	1.69285	10.8671	7.58588
MAP2K3	16.1177	21.7609	57.4246	18.9045	19.9505	16.2969	38.5359	68.9994	15.909	14.5273	24.0219	32.1214	31.6712	53.6982	30.1392	9.84993	54.6559	26.5692	28.7974	21.2548	25.3449	34.2107	28.6662	22.8682	37.7789	33.9588	34.938	30.4353	19.601	20.7096	23.3076	40.27	19.6527	59.6924	26.8271	33.5017	15.3467	28.4211	26.8097	30.5136	44.5096	11.4467	14.7491	77.4965	15.4029	37.0591	7.2073	22.5474	34.4654
EFCAB1	6.03907	2.08988	2.41908	1.94064	4.60476	1.13689	2.73283	4.23817	1.19509	6.24843	2.16113	5.28366	5.4725	2.17317	2.79469	2.42754	6.40529	1.0686	3.83309	1.97128	8.8843	3.59057	4.02836	5.34347	1.80454	3.04118	4.23459	7.40966	5.16536	6.40277	2.08888	2.65513	3.24709	3.66232	2.64385	3.65958	2.53554	6.05979	3.37864	3.6458	2.46145	3.32232	1.85353	2.06808	1.90208	9.56746	1.44154	1.96129	2.47767
TMSB10	3601.64	1977.73	1642.77	4028.31	2324.4	2094.09	2605.24	1615.41	2217.54	2524.44	3241.74	1112.61	2356.42	2104.17	2170.43	1097.07	1705.93	3519.32	2731.61	2438.66	1748.89	1761.07	2795.86	1964.89	2190.31	1487.21	2839.05	2290.7	2317.44	2128.82	4402.31	1817.58	1908.58	1491.22	2964.76	4404.7	977.986	1901.11	1970.75	2198.59	1418.97	2484.51	3135.99	2087.39	1430.54	1114.34	4255.47	1156.1	1590.92
ASTE1	18.8642	8.07569	11.3711	8.15771	17.4211	10.2463	15.0852	11.3634	9.02051	6.49564	10.8565	11.1399	14.0024	12.0235	33.1571	22.2393	10.5052	13.803	8.12915	13.3792	17.367	25.5417	24.3939	17.3295	14.8901	8.34275	12.1365	15.9912	17.5686	16.5053	14.2525	20.6504	12.7816	8.0801	18.0826	9.6966	12.0275	8.29455	19.366	19.4857	16.516	14.8503	13.3127	15.795	21.5373	16.0118	19.4908	15.0078	13.1554
RNF19A	111.351	77.2625	543.826	51.2089	148.743	94.3841	108	172.157	57.1211	66.9362	102.054	84.9398	143.698	47.0187	391.638	143.759	98.3763	81.053	57.1687	147.691	154.193	71.7431	384.69	104.748	50.5737	69.0315	179.539	247.786	574.757	94.4301	495.686	67.0591	96.028	179.76	129.288	72.7353	151.048	103.122	74.9032	99.4024	130.106	97.1461	75.2503	325.969	72.7425	160.816	103.323	145.677	123.537
PEX3	22.6179	10.9339	19.1731	17.2878	13.9913	17.2392	9.8968	17.5055	13.9035	11.7693	13.905	9.51119	17.3248	22.6263	24.7349	21.3772	14.5789	22.3796	11.5659	15.3664	10.6373	15.765	23.856	11.6731	23.5681	13.9737	21.8561	30.36	20.1132	10.9205	21.5776	21.4038	14.3095	16.7066	15.5881	12.5155	11.5007	15.953	25.869	13.5263	18.0932	12.0709	23.6527	9.57247	21.6712	19.7102	47.6679	21.0434	15.9422
GABARAPL2	63.8398	47.1128	79.9168	27.1111	103.962	69.3953	58.5496	55.5148	58.2555	69.6735	73.559	38.6164	54.81	63.4166	50.4499	60.5703	53.1932	108.086	92.5512	63.1348	43.9133	53.1473	58.5452	55.9705	51.1975	61.8279	58.0954	63.5502	54.2185	41.6639	36.3961	62.3038	62.1811	42.8818	62.4568	49.4655	26.3276	47.309	49.8657	56.9764	62.4244	43.9298	142.099	66.3164	52.7589	58.9536	146.03	68.3061	81.1153
MYOC	1.08197	0.926774	0.835073	0.910625	1.20612	0.831585	0.788368	0.788368	1.72777	0.877251	0.8311	0.821073	0.947416	1.01748	1.02708	0.788368	2.10683	0.876855	1.07501	0.852504	1.48763	0.825456	0.788368	1.10768	1.97754	13.9398	0.838724	0.788368	0.788368	1.79598	0.906496	1.67367	2.25625	0.788368	0.788368	1.00399	1.30714	1.01697	0.876801	0.924803	1.32863	1.4986	0.854049	0.874592	0.881289	1.14965	0.814865	0.830047	0.983665
SH3YL1	46.6859	24.1333	77.7568	61.8495	59.5811	61.8952	57.8022	59.4953	17.91	31.0167	46.0105	58.2121	46.9969	61.9479	79.5528	78.3687	62.674	57.2965	29.4334	49.5209	73.6867	74.2718	67.4295	123.865	81.5628	21.3492	66.2765	68.9636	89.0242	48.9706	22.6674	78.1834	45.7817	52.3522	48.7708	33.6297	33.6059	116.156	88.6291	71.3018	80.0098	32.2914	73.7982	78.925	62.7675	122.789	105.319	78.07	61.7145
FAM136A	27.6777	19.5875	34.7783	30.3517	31.1225	28.3236	32.401	26.5237	28.8024	30.3199	20.7566	29.4257	32.2251	57.0671	31.0408	33.4265	36.0766	33.1326	32.7588	23.5229	27.0949	51.2003	28.0547	43.4137	43.1401	27.1038	26.7979	33.3453	48.9204	22.3135	32.4153	38.3753	21.8961	31.2673	35.4947	34.8075	24.9291	32.9352	43.0341	44.4555	35.2493	20.8076	31.9641	23.5114	30.5237	39.8206	32.0623	35.8606	24.0593
VCL	36.3296	29.6433	58.7791	35.7194	91.818	41.8017	51.8419	51.837	25.2424	19.3827	70.8768	49.4556	85.1468	146.367	31.4055	34.4788	59.0461	58.0879	45.4059	56.978	66.1994	67.4341	64.8565	75.7728	82.4514	73.7136	72.4619	95.4271	63.1719	51.5672	53.1538	58.8211	27.2426	89.0518	41.6718	127.603	38.7739	98.4561	56.8223	66.8921	56.3048	32.2948	52.2314	124.492	50.853	55.1431	30.8065	28.6993	37.4764
DEPDC1B	33.8711	10.9668	19.7294	27.6737	19.4429	20.1024	21.5392	11.313	18.1799	21.9412	15.8443	17.7381	28.5149	31.3852	29.3261	25.1643	20.2779	24.6243	23.1409	18.6794	29.6842	38.7891	50.7731	16.3052	21.674	10.2529	33.8088	34.1513	33.5071	23.3992	31.735	18.0894	18.8659	23.6766	31.1973	9.79722	18.6035	23.8175	13.4088	27.2299	17.9856	19.2142	16.9969	11.2111	17.9447	20.1782	8.59676	13.4866	14.0035
DAPK2	26.4373	37.5909	77.4072	18.9396	75.5183	23.3561	55.6319	81.5948	19.8611	39.3053	35.9482	106.167	57.3368	39.7348	50.5535	28.5606	118.462	21.068	37.727	18.8001	70.4229	35.2684	64.7913	99.6135	43.2471	41.1046	34.4701	95.9837	29.0504	108.947	25.3083	32.5267	38.7745	74.2797	51.1713	31.2816	42.0943	65.3612	47.2528	60.5593	92.9323	41.1597	18.613	22.6683	51.4082	84.4766	16.3162	51.1514	29.8311
NSMAF	21.309	19.8648	20.5406	20.3883	26.8318	18.293	24.0049	22.5764	17.9316	15.3462	15.0906	24.7681	13.637	25.1808	23.1644	27.4284	20.5614	12.7092	13.1801	26.8461	17.2729	28.6746	18.5348	31.014	11.0442	21.7739	12.8495	33.582	24.1495	23.0974	26.9687	27.6555	20.3905	18.1179	19.0664	17.1287	27.8466	41.5976	21.2421	35.2235	26.0203	23.3502	21.0047	19.3853	19.4852	23.8071	20.376	38.5195	25.4092
ADSS2	52.1532	24.3131	39.983	28.7327	32.1866	43.4738	27.1722	36.1573	28.6218	28.845	38.1033	26.9834	50.5419	75.2443	49.2927	91.8277	30.1584	35.3566	27.6765	41.6483	46.2049	62.0865	66.5852	68.7342	60.8949	22.6722	46.4227	52.9952	53.3827	28.342	35.4724	38.7343	30.6354	32.2532	64.4626	34.268	26.6466	56.9769	42.9274	37.1727	31.5413	34.3575	47.5451	45.5851	63.4545	45.4111	68.8216	33.963	29.5159
STAP1	3.11953	12.455	7.18117	0.925351	2.69427	11.2291	2.37758	8.62676	21.8088	17.9777	6.42376	3.78181	2.37444	1.07478	1.8307	4.5741	16.5293	2.08039	2.03541	20.9631	8.27142	1.77719	2.50478	4.7049	2.9667	2.17916	1.9921	1.62971	9.70791	4.51038	12.0001	2.63516	9.10114	5.90682	3.97187	2.4559	13.4721	1.47992	2.26352	8.75513	12.9846	5.78246	1.39159	3.28703	3.13192	2.2095	1.81962	40.421	35.8435
TIMP2	26.6123	30.4374	81.2766	10.9842	123.83	15.7839	60.2561	16.2521	17.8366	16.6138	94.7569	72.7457	59.674	110.647	30.9627	8.29265	29.7779	31.79	40.4853	29.0028	21.768	8.01503	24.5663	11.0961	22.3824	37.2342	12.181	95.153	31.8249	101.517	27.1568	78.1494	27.6817	26.6915	35.6591	75.6643	28.9385	110.883	15.1677	48.9556	34.8337	31.1528	69.8952	92.7967	16.6135	51.1205	20.5872	16.4603	29.151
RFC1	98.1328	38.3466	99.7298	88.1598	100.406	37.9989	55.027	42.8602	35.1402	36.7725	60.5172	70.9425	52.3407	50.2519	96.2511	129.116	40.2409	79.8308	39.1152	64.6737	74.3922	46.3589	79.6962	50.9991	39.44	40.754	69.1593	106.791	80.6588	79.2787	109.935	52.5745	58.2499	47.2402	72.0677	60.7868	57.3744	76.1214	86.6386	59.8736	47.4955	105.985	47.967	57.536	47.2669	78.6083	40.3766	63.9026	48.7038
TBC1D23	74.1763	20.1324	33.0479	26.0479	68.8847	38.5525	31.3801	25.1793	30.9769	20.8049	27.1033	26.6768	29.1064	54.616	97.4565	29.564	23.6772	73.3267	46.6188	27.1819	38.1754	44.8105	44.3428	23.8881	34.4242	31.2424	35.2636	81.6559	38.0939	35.2309	22.7715	34.249	21.4704	24.5969	55.4126	29.4864	17.8084	33.953	35.2037	62.3552	40.8542	23.2888	53.4299	35.1306	26.4597	32.5117	52.3393	32.5012	22.6623
CUL3	42.1966	34.7306	76.3476	43.0835	43.1876	72.3457	68.4307	58.3193	40.1836	49.2602	48.1569	46.6822	64.6759	48.9642	77.6322	60.0759	73.4263	69.9589	60.5676	72.4576	69.1633	50.8493	55.4197	76.1775	33.9798	65.9442	77.7039	59.3454	52.0127	42.1709	51.2783	75.4935	50.2767	75.3967	56.5535	40.141	38.2856	102.744	84.331	45.0436	52.3833	40.6247	50.554	40.3098	58.3267	82.6336	74.0984	84.7039	73.177
MYOM2	1.74069	1.5942	0.969195	1.13655	3.23658	1.19664	1.96688	1.31572	2.1836	1.45222	1.29003	1.48612	1.80474	1.6368	2.62083	2.23113	3.44708	1.93327	2.75127	1.21047	2.31225	1.52741	2.39467	1.24422	1.51995	2.89083	1.42291	1.43498	1.08946	2.48611	2.23879	1.92732	1.53605	1.13476	1.47081	1.34554	1.51398	1.54759	1.14641	2.06386	1.20135	2.99369	1.77573	1.89636	1.45789	1.742	6.02446	1.65058	2.09028
OTC	1.4226	1.15439	1.08092	1.35445	1.53588	1.08092	1.08092	1.08092	1.08092	1.27856	1.08092	1.08092	1.37718	1.34717	1.16967	1.08092	2.11563	1.16324	1.08092	1.61729	1.80359	1.08092	1.08092	1.08092	1.20066	1.27788	1.08092	1.08092	1.13149	1.8831	1.22773	1.2824	1.57015	1.08092	1.28794	1.42557	1.46763	1.76758	1.13576	1.29226	1.43967	1.52233	1.20422	1.08092	1.08092	1.38315	1.27963	1.08092	1.55234
CYP46A1	7.7249	5.65194	11.1592	7.28778	22.5417	5.58659	9.8555	14.1581	2.1214	6.09813	5.79025	12.1831	12.7382	10.6937	16.3201	11.2711	24.9069	3.11771	7.63528	4.7929	29.9682	8.26418	15.1837	19.2543	8.84902	9.61932	3.47919	17.6392	12.2997	25.1719	14.8582	12.2082	10.4284	11.4462	13.276	12.9013	21.6495	29.4975	10.0659	17.7053	16.5757	25.4636	10.1386	8.98472	5.95184	35.3115	8.83074	15.1905	9.99574
ZZZ3	57.1866	28.4562	81.8298	40.1376	45.436	51.4054	40.8893	40.5517	28.9575	27.7664	41.8209	29.9185	44.5115	55.1608	67.6689	78.8909	39.1412	55.1512	44.0646	37.7811	37.3297	67.5544	75.2621	65.0387	53.5405	26.4404	38.3281	51.5098	48.1461	41.8954	36.5074	40.1016	29.9916	38.571	67.6101	29.5241	36.4185	53.7479	68.7054	47.4537	56.8169	45.3057	36.7189	34.1257	62.1238	61.0161	34.9003	47.2565	31.371
SLC18A1	1.15722	1.32659	0.899682	1.07773	1.95236	0.995365	0.899682	1.23425	1.02633	1.48024	1.08709	1.29635	1.66158	1.03864	1.29662	0.899682	8.08675	0.899682	1.16507	1.2825	2.93604	0.899682	0.985597	0.899682	0.927041	2.10051	1.06023	0.899682	1.1389	2.49048	1.67999	1.09527	2.07965	1.21961	1.2091	1.48317	1.66356	1.47819	0.949265	1.72801	1.27416	3.0234	1.01633	0.950911	1.02892	1.73351	0.975678	1.05165	1.57481
USP2	1.84101	1.37518	1.48068	1.84271	3.03785	1.30662	1.47623	2.5279	1.44223	1.73206	1.35088	1.30583	2.24814	1.92128	3.19806	1.11265	7.46863	1.3843	4.11773	1.41447	3.17468	1.84895	2.16114	3.13712	3.2202	8.86123	1.23593	2.88655	1.13016	3.04167	1.38483	2.48391	1.95186	2.7693	1.9076	2.39967	2.16157	2.34875	2.0782	1.4747	1.88033	1.76393	2.21336	2.1113	1.32346	2.21848	1.17522	1.53397	2.19581
CASR	1.49451	1.0658	1.25573	1.07827	1.89983	0.994825	0.959766	0.991808	1.11304	1.35363	1.03241	1.03214	1.24284	1.14997	1.30851	0.959766	3.2243	0.992348	1.03015	1.078	2.0999	0.983945	0.996005	0.959766	1.02242	1.43583	1.16865	1.01018	1.52592	2.11797	1.57057	1.04972	1.54852	1.10321	1.09633	1.24231	1.26486	1.46359	1.03146	1.42357	1.09129	1.75515	1.00698	0.996632	0.982357	1.47687	0.993914	1.18233	1.2936
TUBG2	6.47103	3.25492	15.9908	18.6484	7.2198	2.80288	8.90293	11.2855	4.04105	4.97049	6.56756	21.7596	6.69995	5.4881	14.7596	6.3486	10.7421	3.5155	3.41837	3.23522	7.47204	6.61639	8.56032	26.7831	10.6669	4.51013	7.85586	19.4341	6.17632	16.5449	9.78894	11.8351	5.59411	9.68064	9.703	5.73882	8.55588	6.85386	7.98872	9.59215	9.59181	6.46936	3.21741	7.28545	3.9906	15.1731	3.37386	8.18966	6.23944
RPL26L1	86.1322	35.1245	57.3505	66.2037	66.1029	43.1924	39.6961	32.6653	42.4976	74.3283	35.6074	33.3214	55.2968	38.247	52.0609	53.7287	52.5004	64.2823	84.1912	62.3196	50.8146	56.7845	87.8199	57.031	65.3954	44.7362	60.1266	87.8869	51.1466	35.6727	44.5084	44.4368	50.7085	39.7666	56.9604	37.9727	17.2005	43.4593	42.6121	38.2394	44.4172	43.2322	67.4583	33.6793	48.8666	54.7148	108.23	25.3151	33.133
FLT4	3.42729	3.56038	6.28473	2.65572	6.33264	1.82269	2.99553	3.62252	1.82482	5.17902	5.10216	3.5021	5.99244	4.39679	6.24353	2.47262	15.6336	2.2419	4.69384	4.65948	7.70333	2.34911	4.93058	4.81232	4.48608	6.55608	2.70187	4.94401	4.10695	4.84302	5.26548	5.34969	5.04064	4.62873	3.97278	3.29573	4.3089	5.28142	3.23088	5.50389	6.43402	4.24372	2.5304	5.08423	2.01606	5.30996	3.07072	4.85814	5.40853
NSUN2	41.025	32.5548	54.2018	35.4484	31.2759	34.6184	42.7223	37.5372	33.8487	30.7424	33.9001	44.1632	46.9556	49.6945	56.1804	32.7539	46.6867	37.0533	38.7974	47.7294	51.1668	71.1957	77.6386	93.4526	91.6717	29.7813	42.4024	53.3031	33.3368	38.9486	45.3267	43.7759	37.4103	46.199	50.899	73.897	30.8357	60.664	61.2044	48.8592	80.7423	27.99	24.267	27.9743	46.2001	55.3825	37.4419	44.1475	36.6167
FBXO42	11.569	9.27983	17.7476	11.5111	11.967	7.52814	19.5077	17.0588	9.08128	9.2138	15.6304	15.9511	17.0963	15.4865	22.1867	25.0723	16.9871	13.3842	10.3384	9.19601	11.5564	17.3577	19.7253	19.8167	16.1765	10.0197	16.7992	22.2449	17.6146	11.2876	10.4975	16.9304	9.51886	14.2861	15.8045	5.64254	7.47805	15.4031	18.1877	15.9762	19.8411	11.2638	9.51545	17.8542	14.6296	15.8122	9.31142	14.7487	13.6449
MFAP3	30.6131	22.6222	37.0504	34.8164	22.7433	29.648	29.1364	17.8707	15.5793	18.1465	19.9772	16.8907	25.3233	29.8127	30.8687	42.7413	21.8665	38.6921	21.5929	33.4577	21.4194	44.5879	31.0543	18.8039	33.7304	27.0702	23.4057	55.0227	37.5616	24.9952	24.4327	37.7557	28.1133	26.2144	32.8588	20.8759	13.8102	30.3862	19.1644	20.4477	20.3872	17.632	51.6091	24.7099	23.1563	41.6973	37.6079	22.557	20.498
MRI1	23.836	25.2961	74.375	22.6589	34.2597	16.9518	50.1725	50.1709	19.8101	25.2405	50.6692	41.9094	48.3622	69.9766	68.4328	21.6948	56.8434	14.7403	33.2454	24.5473	41.9483	43.4881	57.3252	78.5031	45.3221	25.6799	32.2725	67.2712	26.7934	48.5466	29.3264	36.0925	29.5761	44.7836	55.5957	27.525	23.1179	28.0899	31.7624	43.7278	57.9536	31.9295	16.9005	35.5988	37.8755	54.5787	18.6715	45.7326	35.7938
METTL1	22.58	9.10264	12.6392	13.4648	13.6511	7.93377	14.77	9.69904	13.1153	9.79545	8.42781	14.6386	14.4297	27.6266	16.5189	10.1826	11.8136	11.8466	14.0351	10.3224	12.284	23.6396	25.0069	24.5298	11.7793	5.63383	12.274	9.40213	13.8387	16.4163	13.8187	11.9488	10.9711	17.2313	7.27843	14.8724	8.12694	8.54988	13.2828	14.8564	17.5723	13.2173	8.51886	14.3991	19.805	13.6483	18.475	5.87274	6.23983
HOXC8	1.9753	1.8116	3.1315	1.83141	2.97635	1.85022	1.44265	1.53048	1.40883	1.90313	2.16229	3.68984	3.47392	3.98123	2.00018	1.96433	4.48391	1.39035	2.00023	2.17578	3.95437	1.8249	2.48935	5.94196	3.54089	2.17269	2.38926	2.58521	2.07109	5.60779	2.43503	2.26696	2.51363	1.53096	3.32302	2.10922	1.99617	2.8347	1.79794	2.72184	1.59572	2.49559	1.77079	4.22812	1.98322	6.28015	2.78757	1.39035	1.88978
AGA	11.1709	13.9494	12.8432	22.9927	31.6159	21.9978	13.8764	10.0575	20.4739	11.6166	12.189	11.122	11.5613	13.5588	15.0399	44.633	14.1061	18.1518	18.2668	15.3959	10.1248	15.1476	6.20745	10.2911	12.2165	36.7742	11.1386	10.3245	12.0899	23.3928	26.2663	23.8747	20.2092	9.61666	14.2658	30.3243	9.84155	16.6797	28.2207	15.2072	14.7229	23.6123	27.3218	6.71154	10.9879	9.32359	34.7492	20.7365	14.1433
PI4K2B	56.1024	18.5196	44.0377	27.3127	36.4133	29.7338	31.6772	33.503	36.9386	51.7808	36.093	35.0537	37.0332	25.977	31.4587	63.8009	27.6525	48.7576	41.0637	37.872	35.5054	42.8336	46.1382	26.4116	34.7448	21.6643	57.6256	53.4614	20.5788	18.5548	32.5631	35.4664	32.9489	30.7159	35.858	32.4761	16.3913	52.2942	58.2926	24.0173	27.8068	33.7608	44.0295	33.0637	44.2581	38.8141	30.2365	25.7637	23.6976
BOD1L1	47.587	31.3676	64.4847	37.6673	53.9589	27.7114	41.92	41.9732	23.1487	21.2229	40.5488	51.7287	31.9735	31.206	55.3579	83.7992	42.8723	39.0823	28.1842	53.3119	56.7056	38.6475	58.1035	35.8373	28.7819	37.7374	40.0742	35.3623	44.9568	54.2434	65.1196	40.5142	34.868	55.2984	42.7636	44.8541	44.0093	48.2616	56.7059	46.7244	47.2018	58.5462	42.3833	56.7923	27.8807	67.9556	28.3819	64.4922	48.8509
MAT2B	116.189	67.5481	59.8089	52.5184	45.9376	113.983	60.9058	52.6534	74.4335	96.8553	73.9821	42.2543	79.0168	34.2115	75.4719	132.906	46.5866	88.0202	61.2697	118.748	107.371	99.3268	98.128	68.4059	70.9407	26.1676	132.437	149.344	92.1837	48.4206	87.7429	65.1525	77.0816	62.1176	85.2018	25.4539	34.4007	83.0683	56.4619	62.5665	60.848	63.8829	48.0556	63.6092	71.949	71.5829	67.5148	81.768	82.2391
TLL1	1.82339	3.28289	16.8299	1.53403	4.8313	2.82307	2.22612	2.7123	1.84969	2.19856	4.60012	3.05747	4.29017	4.34082	2.63416	1.85408	9.57766	2.18553	5.10838	2.62707	4.46288	1.31528	1.98308	1.47828	5.59406	5.83226	1.27972	5.99427	2.00719	7.96914	3.9647	6.46511	3.05149	4.95606	2.67604	4.16592	4.7532	6.98071	1.42436	4.06832	7.65649	3.48159	2.68478	3.3152	1.48134	11.9286	1.84666	4.52343	3.9666
EDC4	10.9668	10.6897	31.7727	5.64146	12.7478	10.3673	23.2394	20.7045	11.5741	17.9953	20.3087	19.2648	23.5779	26.7397	25.6354	13.5809	22.7038	15.5886	11.8655	14.3212	15.1966	23.9963	27.0478	26.9342	27.0226	13.7909	26.7317	15.7461	9.29616	12.3655	15.3514	11.2036	13.1484	19.3117	24.5725	14.6443	13.9182	12.0833	24.0883	16.2427	20.5362	12.6962	7.92029	10.4557	12.9915	19.2917	10.9757	14.857	19.4856
TRIO	25.2	29.2559	69.695	12.5804	36.7067	22.9515	48.4287	39.7221	19.347	19.3046	52.963	60.3244	52.16	56.7528	51.7231	41.1536	42.1767	26.7422	31.4564	26.2916	50.9974	46.4325	86.7402	81.1537	100.7	15.8004	43.9858	76.942	58.5019	51.9634	26.7485	40.2398	27.0329	47.224	44.2833	58.8959	28.4861	55.2442	38.269	57.0537	87.1975	19.8879	37.3476	58.344	32.5671	46.7784	40.1172	36.0794	32.064
VCAN	48.1069	32.9834	39.2267	8.02953	210.683	23.5488	43.407	5.56098	13.8195	17.1718	215.798	92.9098	121.194	159.667	42.1171	3.16573	10.197	36.1332	51.346	17.0805	46.6054	4.85667	30.1904	4.74471	14.1739	19.7053	8.14856	169.455	61.1516	231.93	18.7626	41.3771	29.3023	16.7946	25.5692	130.817	27.8925	183.002	10.3304	104.142	34.0297	27.9211	129.825	134.901	15.7936	116.051	87.7937	4.35669	5.27204
CLEC16A	11.8216	12.0989	21.2228	15.7835	16.6874	12.1729	16.1753	25.7697	8.54402	11.5454	17.7235	24.1775	16.5728	16.9213	20.2471	13.1673	22.0452	12.4995	16.1775	13.8908	12.8504	18.6907	24.0556	34.2438	26.0728	13.0127	31.3059	28.9095	89.665	20.3204	52.0004	16.3769	13.0016	27.9797	22.7877	15.4218	20.202	23.3991	17.8212	25.2392	28.4156	13.8976	10.4473	18.2963	12.243	26.4869	7.52982	17.9109	16.4711
MSR1	53.9571	36.6508	9.33803	9.74308	64.2258	12.7383	65.6383	8.63612	22.8528	9.57914	24.2711	22.687	28.508	19.9961	20.2867	26.2934	21.3029	20.347	33.3743	17.4717	22.5923	11.6018	19.1515	22.5453	22.0964	15.7404	8.25899	44.4447	25.3695	53.5863	19.0364	19.0368	20.1591	8.28435	58.9982	27.9871	20.45	33.7938	15.9276	39.2444	14.962	52.1565	76.3874	12.8847	31.5151	40.2194	95.4915	8.58927	7.5058
CDH1	76.9229	24.4298	173.638	61.1558	135.807	71.1662	147.202	147.679	47.2783	33.6711	100.597	58.6273	106.891	250.199	87.2459	54.0606	104.413	79.101	63.262	62.6606	39.5014	228.83	124.352	121.817	125.041	124.972	120.266	58.6223	28.2289	61.3698	37.5357	79.475	37.1246	100.66	59.0043	222.192	45.1354	95.9544	182.618	95.7076	76.3486	103.932	67.4136	84.8	116.012	58.8255	136.47	31.0657	35.9486
MTREX	81.2661	45.1993	58.9976	47.7964	55.3779	70.2692	43.7187	55.1924	39.9111	41.3357	47.1816	48.807	70.3253	42.8746	76.9864	73.1874	49.9717	68.9056	47.8918	69.6081	63.6625	81.3348	92.6129	40.606	59.2449	38.0972	56.5088	91.3614	70.2856	55.8564	57.8618	59.9425	56.5506	55.7229	70.4244	26.6407	40.5557	66.3922	39.5131	56.846	50.0644	45.0728	63.1052	42.4806	58.1215	44.2298	94.9764	69.1925	47.1195
DNAH5	1.85013	1.7698	1.29506	1.12242	2.814	2.69837	2.71964	1.4498	1.08536	1.5111	1.89878	1.40973	2.58762	1.09728	1.03208	1.6451	2.59959	2.2502	1.88584	1.33429	2.9965	3.86451	2.18825	2.43958	3.15225	1.57728	1.06729	3.25212	1.31969	2.981	1.19853	1.76762	1.59502	1.25411	2.66957	2.14607	1.56681	1.51818	1.01675	1.11588	1.27324	1.61852	1.29671	1.71411	2.15504	2.28598	3.57701	0.996646	1.27075
ZFYVE16	28.7672	29.6864	23.8505	17.3536	33.8659	35.4054	36.4129	41.2728	14.0995	12.7154	30.6438	32.5304	34.7849	26.0024	41.9451	40.5156	21.9064	25.8762	25.215	22.6085	24.3896	46.3299	42.2589	40.8892	35.1083	13.7506	24.0617	49.6863	29.3171	35.2644	30.6037	31.1102	24.3666	30.2341	38.8912	21.1199	21.3402	49.8691	27.2289	37.2112	36.3387	17.2569	44.7732	29.0463	23.01	36.6251	72.5166	35.9511	25.0681
RIPOR1	12.7929	24.7173	73.363	6.49377	25.1982	11.6796	48.0868	51.2476	9.42575	10.7052	34.1132	56.1719	20.0691	19.2702	18.6849	7.91052	85.166	14.9974	23.2026	21.6134	27.7237	13.257	26.3301	41.1697	37.1751	11.7068	29.1235	27.443	19.444	33.2848	19.7277	21.5997	25.1657	34.3367	29.6162	18.6714	39.1919	20.6572	18.7408	45.8861	66.3945	19.3175	10.6985	23.9792	15.7041	32.4566	19.0222	62.1974	42.422
C6	1.5799	2.51468	1.03182	1.94428	2.46227	1.24729	1.03182	1.03182	1.69819	1.78131	1.7337	1.15426	2.0539	1.38459	1.35271	1.26242	5.72506	1.08142	1.24613	1.46385	3.54618	1.03182	1.03182	1.09162	1.62089	2.21259	1.03182	1.06078	1.32108	5.27763	2.08843	1.28441	1.71472	1.06477	1.22585	2.6551	2.5233	2.08055	1.05386	1.54227	1.66689	3.50981	1.08039	1.05302	1.10126	2.93498	1.2477	1.40109	2.62031
RAI14	38.7479	48.5337	132.461	29.8425	200.743	27.7691	48.3074	63.6045	25.6875	29.2408	93.1247	55.5059	93.0352	77.3795	96.7125	40.6167	63.7755	40.5702	41.8598	48.6918	200.159	97.6903	180.819	101.899	51.2502	33.4935	53.4429	154.336	166.575	142.276	148.865	56.1908	55.1349	101.067	45.0221	177.936	84.1293	110.322	78.0514	81.673	106.062	92.48	63.9411	216.24	46.1015	116.088	53.0306	39.5246	46.323
SOX30	4.56995	2.5189	8.18627	2.93092	4.92991	2.62554	4.50589	2.63539	1.30099	3.11302	2.19742	6.33692	6.12021	2.66767	1.47336	8.86164	3.16973	1.36585	1.26004	2.51076	8.54853	3.75591	4.38802	2.31551	6.21685	2.14992	11.061	12.0814	2.21824	7.98324	5.83609	4.75984	3.29361	3.20276	4.68555	2.28508	3.02713	4.67673	3.17221	2.39382	4.96051	6.44251	1.60757	4.70361	1.34067	4.37248	1.03084	2.05505	1.89334
PNKP	43.3018	21.6529	75.8906	19.9582	25.011	18.8642	55.8039	87.4777	32.7	33.2442	55.4372	90.6108	71.3574	35.2931	67.8402	14.559	70.6996	28.6135	46.2393	25.4926	63.7851	36.3447	100.637	90.2848	37.8406	22.2804	73.7342	61.9363	26.5838	37.8061	37.8602	30.7181	31.8673	66.3715	49.7222	21.9932	33.7706	24.5959	51.8728	55.781	64.5277	37.4008	10.1815	25.2852	45.5346	57.8249	8.62914	41.525	47.6909
BEST2	8.36604	4.18401	12.678	4.23333	10.9627	2.96207	9.78958	18.107	6.37608	5.25154	8.66378	15.4101	22.435	4.54637	12.7229	24.1481	27.4906	2.16564	6.84026	3.80887	14.6686	9.96286	29.3882	17.9808	8.90785	7.4526	15.6435	20.7232	4.84335	27.8396	10.5069	8.60891	6.07051	19.866	8.83897	6.10549	12.1051	13.0273	5.45354	17.1821	20.2951	8.42304	5.2806	6.24911	4.89513	17.903	2.94228	20.3071	17.4101
PHLPP2	3.615	5.38145	11.0563	3.19561	7.26567	4.36196	6.48155	7.96044	3.84858	4.89942	6.52445	14.8587	6.87118	10.7212	6.02048	8.29415	8.96818	4.8994	4.25356	7.6105	7.69494	7.66166	11.8342	15.2794	6.23737	4.03038	6.47368	9.62912	7.55058	8.38578	5.8789	5.88012	5.86567	6.76331	7.05423	5.6968	8.0121	7.17003	7.01597	7.65316	11.0454	6.7979	5.78875	6.49223	5.52787	13.9534	5.99111	10.3637	8.74086
SPDL1	37.6146	20.0262	28.9983	20.856	28.6556	35.1462	39.8534	38.0117	22.3223	25.5424	23.5616	23.9868	29.6205	36.1475	33.1317	57.7599	28.3227	25.8259	62.6263	23.2555	43.7797	81.7913	49.3473	67.2842	28.3107	20.3366	24.5963	49.8174	45.017	23.6563	32.1161	37.255	24.3607	25.9301	67.7008	13.1537	21.5911	46.0494	16.6569	42.7671	30.6295	16.9865	50.3996	15.1169	31.2169	31.2608	32.2171	22.8643	22.1997
STAU2	155.054	36.5528	54.3708	50.0415	70.8919	49.0174	73.2261	54.9655	32.4598	29.9236	37.9224	31.3512	53.7205	59.234	54.0796	57.9023	63.3615	53.1785	33.0083	45.7836	56.9653	88.3358	82.2075	88.0922	30.5261	64.3027	35.3875	85.8263	34.7557	64.2221	59.4945	70.5992	35.1329	50.9498	45.8596	61.1551	55.8913	68.4245	60.1278	59.1295	49.7898	93.1987	58.8363	63.6646	53.7552	62.8685	46.7058	55.5032	39.3697
SLC66A1	10.894	9.97689	37.454	13.2527	14.3094	7.31074	21.6259	23.6998	10.6008	12.0257	12.842	27.194	22.6252	21.4291	22.2582	14.5441	29.2057	11.0699	13.3629	8.37248	18.3944	16.6596	25.0367	39.3783	25.1155	10.1138	22.4695	23.1214	11.5014	22.7248	14.1223	15.0796	9.39654	17.8068	24.2889	8.61293	10.547	14.7898	21.1544	22.8749	22.4823	14.4626	8.44188	10.6957	17.1782	24.8767	8.3488	17.7612	17.3882
CTNS	10.5182	11.5724	25.2023	11.9305	18.0504	9.16715	24.9857	33.9096	9.48856	8.6916	12.865	20.4625	22.0956	8.57681	19.9014	19.8556	24.8344	11.1775	19.6844	7.60331	15.244	26.3186	36.2047	79.6111	40.3162	10.055	17.8182	27.8028	12.3635	19.2657	13.6492	19.9381	9.52567	21.8503	37.6248	13.3123	14.3856	13.7674	27.2459	27.487	31.2325	10.3835	13.1968	11.9881	15.4986	36.1907	7.24767	16.8542	15.3883
RTN4R	2.05719	1.73706	3.54687	3.42555	2.98256	1.5606	5.05912	1.73719	3.58123	5.17007	3.05842	3.23988	2.92167	9.90762	1.95094	1.34224	3.14617	3.35826	3.13243	2.03652	2.11807	4.75002	4.25745	8.21688	7.10273	1.95878	6.73293	4.53714	3.24357	2.50787	2.32008	2.1078	3.37821	2.02674	6.58619	2.76304	2.31636	3.20582	1.97206	4.15691	2.92933	1.63275	1.84729	2.70626	2.77033	2.44615	1.17366	2.26014	2.472
PHF23	22.2877	20.7108	37.8909	60.81	44.1217	18.0001	31.1976	28.613	19.6495	18.8675	24.2551	15.7107	27.5348	21.5203	19.4005	15.145	30.9746	31.5957	18.7128	20.5952	27.5548	24.2302	17.3943	13.3525	34.9241	42.4531	34.8114	17.9788	19.8711	30.0653	52.9132	22.9773	13.999	31.9019	22.1725	64.8682	23.5555	28.7112	28.9484	25.3908	25.0981	36.5961	14.1284	23.4718	24.1369	41.8668	14.3437	26.2636	29.1696
CDH10	1.18737	1.13582	0.995985	1.08537	1.78419	0.974893	0.962257	0.962257	1.00798	0.988012	1.12669	0.962257	1.38221	1.14825	1.04603	0.962257	2.11286	0.981653	1.04605	0.9904	2.17604	0.962257	0.962257	0.962257	0.962257	1.31581	0.962257	0.962257	0.962257	3.09384	1.27251	1.17245	1.43415	1.00087	0.988997	1.42743	1.33562	1.45172	0.962257	1.27411	1.02997	1.95697	1.00914	0.962257	1.00299	1.48547	1.03802	0.991959	1.13229
INPP4A	11.0423	20.7451	20.6041	7.83945	10.4943	11.6041	25.7875	27.692	12.5807	16.0078	26.2886	34.3668	23.4474	18.7877	20.7043	14.5879	19.1184	10.5251	11.7549	20.5299	25.5843	11.863	23.3842	23.1153	27.1113	7.87867	31.565	27.0716	33.704	16.336	42.6905	17.6802	18.2905	31.615	20.4573	12.0474	31.3933	13.4192	12.4575	25.9395	34.5051	17.5132	8.40929	20.9771	15.5326	17.3299	7.37564	28.2741	25.4126
RAB27B	30.2028	7.92659	25.6166	25.4653	12.6587	56.7887	15.013	32.8342	13.7208	23.8502	20.754	6.02341	24.9374	3.83605	14.1558	120.187	21.4329	43.1051	32.6985	34.1949	17.9557	41.0793	48.4193	45.3204	29.0574	23.3761	30.4932	15.8179	4.972	26.7784	6.54035	33.1176	23.5323	16.3219	23.3278	56.4359	13.4471	100.877	30.653	11.3433	13.6635	23.4499	52.1912	56.7824	33.9429	29.9415	29.5183	11.9223	12.2055
PSMA4	301.851	107.689	147.267	89.7089	173.46	243.093	116.389	94.799	167.51	314.98	106.546	86.2294	120.296	187.951	82.5388	160.129	77.9436	235.395	173.339	158.975	84.9232	212.076	167.483	119.33	152.151	83.8106	100.486	189.706	195.783	89.3954	99.4633	126.708	146.251	90.1101	130.558	126.113	66.4729	126.223	160.861	110.497	105.346	169.55	179.152	109.753	163.678	65.4616	231.765	94.3328	92.2547
MYO16	2.77315	2.46391	2.99559	2.08804	3.13645	1.70035	1.93226	2.74299	1.69254	2.38692	2.19427	2.14347	2.30574	3.51143	2.35554	2.19785	7.51352	1.54844	1.68145	2.08139	4.90637	1.56893	2.22019	1.73218	1.76932	2.37436	4.17148	1.69649	24.2659	6.03269	5.54214	1.76621	3.21925	5.70178	2.46202	3.50213	4.3012	3.28691	1.82704	3.59001	3.61752	3.39369	1.96258	2.71188	1.62631	4.45278	1.56821	3.20883	3.46418
LSG1	81.6813	23.8889	31.2465	44.6751	66.4322	25.3244	58.2745	33.215	86.2489	32.4747	30.1508	32.6836	43.1293	153.877	192.801	32.7244	40.0468	44.9198	24.5667	25.2835	53.9975	141.688	57.0934	75.138	32.4164	23.8393	37.5424	72.6469	52.8082	36.0076	40.2321	28.9058	37.2385	38.0182	44.6629	33.5632	29.9798	80.6162	89.857	79.0702	56.3514	38.0357	41.4926	42.7675	55.9629	51.3817	33.8446	26.3926	24.687
PARP3	7.46726	6.95415	6.31152	13.4285	6.99785	6.99797	15.852	10.944	7.01813	11.2116	15.1652	6.44109	8.54012	5.5694	16.3171	13.2604	10.3042	24.9301	8.84619	13.7267	7.07644	11.0932	18.3816	11.0386	7.87562	7.83252	12.5161	10.1182	5.95715	10.9793	12.704	12.6233	10.1464	9.1866	25.987	5.20802	7.64283	7.20603	12.7516	11.3296	11.4146	13.2637	2.51683	5.28398	8.35117	13.8072	6.59165	6.9206	8.58674
TNC	42.8136	27.1315	64.055	125.544	461.811	32.5639	14.3767	87.9973	19.3747	38.7767	109.991	18.2428	94.9255	114.777	48.3177	12.6759	55.4825	31.9338	74.1132	93.1454	46.1949	287.727	40.2284	6.37961	156.688	23.8681	13.4232	191.469	109.912	105.165	65.6956	177.561	15.799	39.4384	19.3503	204.295	74.2794	176.109	49.9486	33.6382	58.3984	16.9625	117.084	154.085	21.4423	46.9796	10.4694	26.6771	47.839
THAP3	7.44375	7.15732	14.1976	7.99471	8.49037	5.35355	10.9019	7.53141	8.25953	12.4737	10.8073	11.5079	9.61979	8.19567	12.1162	11.5585	9.99871	7.83114	8.88029	7.03451	12.3156	9.25483	11.2885	14.0049	9.05333	4.02251	12.1668	13.3675	11.2478	6.69763	6.59318	8.06201	7.32409	8.75286	7.67955	6.19624	4.18917	6.95944	10.0109	8.12619	12.1979	8.20549	5.7058	8.31961	7.71191	10.0699	7.0785	9.46337	9.31606
RIPOR3	2.1844	3.46562	16.9479	2.40409	4.29845	2.83154	4.80656	8.01344	3.13789	2.5893	4.81985	8.11935	3.9125	4.01056	9.85075	15.3577	9.15943	2.29804	3.35816	4.85348	19.852	2.86466	12.9059	7.23252	5.36381	3.38897	13.8703	13.3383	10.0181	2.82536	4.47261	5.02858	3.75668	10.5527	3.77912	3.35078	5.05784	4.46495	3.70619	5.75114	11.2274	3.64929	5.26625	9.65445	3.45002	11.2774	1.61734	6.55059	6.28688
TDP1	19.2428	23.1418	24.6259	28.4056	24.6753	18.1204	34.736	49.9109	22.494	28.3409	31.5643	32.1144	27.5038	49.5207	44.735	44.7304	51.3984	15.3961	27.1894	30.9065	26.5263	46.1176	52.8882	56.5921	58.9054	27.0727	23.8041	33.7539	49.2002	33.6046	35.1089	32.1504	22.264	30.4007	37.7583	36.9937	35.3763	40.3698	45.5073	51.6199	49.6993	27.2632	23.8718	20.7064	34.3341	33.2327	32.1764	50.1835	35.3178
AIFM2	6.20789	6.97919	8.01752	4.72315	9.92693	4.99477	7.62317	7.99655	5.63055	6.18232	6.58494	12.9605	8.17735	13.2618	6.88708	5.04007	12.8379	8.24276	8.58189	7.24086	9.81603	8.46318	11.2207	19.622	9.64799	9.68842	11.7898	14.4558	8.90421	8.4676	6.56153	6.3165	9.40275	8.03369	8.96941	6.57243	6.08131	6.4305	7.25249	13.2958	12.8335	7.86204	4.53924	8.05371	9.67906	12.6449	3.43721	8.35247	7.16609
C2orf83	3.85627	2.74781	5.11201	2.76286	6.51751	2.37235	4.31938	5.55116	1.77834	3.54775	3.20181	5.89267	3.29309	3.37561	5.87716	2.12027	16.6243	1.82362	3.63657	1.84248	7.33164	3.06707	6.84023	8.8056	3.32553	5.11795	2.68592	6.54708	2.14648	14.1672	3.43255	2.91047	5.33683	4.76625	4.82493	3.52361	4.18348	4.76193	3.86597	6.24304	6.84757	5.42467	3.43893	2.51975	3.04823	11.5432	2.76971	7.06389	3.97764
SPATA7	8.16329	6.38223	6.67314	9.04933	20.848	5.03932	6.4707	5.48234	2.60256	6.83218	5.09792	9.58837	9.06683	5.29765	12.0409	16.2426	39.8686	2.93582	8.09934	5.6068	17.8936	7.29507	7.10905	19.8866	11.9935	19.7188	2.80091	9.67704	6.48947	43.0626	11.4492	12.2774	17.4677	6.58386	8.12166	13.1164	9.08591	17.9318	8.39487	9.99951	12.3535	20.4462	9.06991	5.22868	3.1301	22.3851	11.1341	6.79002	7.69759
MED17	23.5639	27.624	38.9423	23.7477	31.422	27.2955	22.928	36.3875	22.8838	34.536	29.0318	43.4407	45.7715	57.3643	64.9964	50.9129	47.2799	27.2109	31.7308	32.6949	39.3304	28.2151	35.1242	36.9879	26.7949	41.0155	24.7642	36.0903	33.2868	33.2517	38.735	30.1549	29.8264	39.4652	35.3835	31.1685	34.9966	31.5815	31.7357	31.781	41.8509	59.0221	28.951	31.3579	23.2997	38.5738	37.564	56.5543	44.2948
RETSAT	51.0863	16.0024	31.1147	21.0019	23.0712	15.0369	28.904	34.1371	18.8458	12.1003	19.1395	22.4419	27.8418	16.5546	28.8928	26.3764	29.076	33.2361	19.3871	25.9	18.8343	40.8232	25.3016	49.1267	21.0561	34.7343	45.3479	54.5445	11.1895	16.0532	14.3661	39.1829	13.5865	32.0144	23.905	28.1757	14.5673	21.0216	32.2534	22.8071	25.2144	23.3431	17.5804	27.7006	24.635	23.5113	52.5023	17.6087	20.7222
CAPG	231.501	176.272	83.2449	110.831	236.652	188.591	272.106	117.109	178.226	156.436	168.629	110.054	127.94	134.577	120.413	102.663	120.533	265.309	193.34	153.174	88.077	136.353	99.4959	144.623	268.25	94.6517	351.926	183.811	124.252	111.829	240.638	113.334	171.963	122.753	208.035	185.442	90.6367	130.359	161.172	210.971	96.1414	172.544	181.06	149.96	177.823	80.5509	152.653	109.51	109.566
AP2S1	128.47	50.9396	94.6827	52.2754	27.6773	47.0706	83.242	69.328	70.7271	64.7631	90.8206	50.3151	91.734	105.063	67.8261	49.0579	65.3274	100.356	63.6371	65.2219	76.5472	98.1393	82.5506	63.6307	52.6469	40.176	107.504	143.651	59.214	23.3447	38.0526	63.1632	54.6683	58.3553	62.0654	51.13	25.4625	44.9982	93.646	77.6202	54.4067	28.9108	42.34	59.2319	115.461	60.3067	50.2492	38.2986	41.9083
USH2A	1.26109	1.03842	1.27523	1.13479	1.88108	1.14373	1.22582	1.07956	1.00163	1.1186	1.07515	1.0796	1.48006	1.24326	1.28946	2.29964	2.75083	0.99231	1.13726	1.17741	2.28352	1.47407	1.28796	2.20328	1.59249	1.4893	1.15011	1.31825	1.56938	2.84443	1.44456	1.45157	1.41951	1.051	1.16464	1.41368	1.69926	1.77824	1.42322	1.23353	1.28271	2.3088	1.19371	1.04176	1.16526	1.8443	1.11134	1.05137	1.22382
ZPBP	1.39298	1.14662	1.12386	1.86598	2.54289	0.840701	0.840701	0.840701	0.949461	1.90814	0.887873	0.840701	1.83705	1.41356	1.13209	1.54272	2.95615	0.977269	0.840701	1.0356	3.19768	0.92206	0.94848	0.840701	0.996011	1.15318	1.36315	0.840701	0.962633	3.19997	1.7712	1.18979	1.61709	0.840701	1.06966	1.6869	2.99505	1.80236	1.02242	1.05599	1.07661	2.96087	0.971943	0.994812	0.931632	1.8806	0.840701	0.840701	1.55747
TG	5.83657	3.90158	2.90518	3.70914	8.65936	1.32308	1.18093	2.30424	1.92705	3.09228	1.57389	14.1911	7.18785	2.72532	2.88669	7.66056	15.9215	1.94524	1.83348	1.96168	16.9138	1.59374	3.52225	4.85244	2.17344	5.00003	4.03845	8.58511	1.53015	11.7168	4.54095	2.72054	9.76093	3.90281	1.61223	4.27546	4.36012	13.3536	1.82656	4.91645	5.83529	6.87451	1.46483	5.49891	2.41481	9.50477	1.57915	2.18462	3.3176
ADAM28	16.2511	47.6924	36.5729	13.6377	18.8666	29.6974	74.8769	68.078	26.3139	14.9177	61.5912	29.2461	39.1911	4.17871	18.2023	162.062	58.5501	14.7645	22.623	50.9839	28.175	33.3476	133.154	80.4734	12.2264	7.08084	20.225	19.3594	42.8117	122.744	145.563	37.8618	49.8049	44.99	21.1426	114.97	80.2225	19.8765	53.7615	47.8144	58.0768	63.9556	19.1764	111.737	13.953	30.65	20.7311	143.819	57.7495
BARX2	1.37507	1.45554	2.1746	3.03156	2.21258	3.75311	1.26655	7.06053	1.96162	3.02489	1.69921	1.82611	2.15749	1.45249	5.67511	1.38659	26.8414	1.66414	12.0531	1.47399	3.41779	2.13008	2.50161	12.9741	22.5854	50.7876	1.17216	1.90954	1.64623	4.3923	2.0803	47.3357	2.29537	24.5422	11.4849	9.13718	3.45225	4.90523	3.99807	3.6027	5.15173	6.33365	16.2749	4.44871	1.53198	2.81307	4.53494	12.6878	15.605
DCUN1D1	134.777	44.2525	71.2143	90.2523	241.917	62.1124	90.8197	61.8586	127.622	82.0317	62.7508	42.8524	67.0613	170.743	138.188	59.8512	69.5908	121.617	59.0231	56.5709	71.2379	155.436	58.6587	118.68	57.158	74.5773	41.7763	106.353	85.003	97.7527	69.7659	64.0326	65.327	53.939	75.688	59.5387	47.5709	163.399	88.585	109.795	76.2211	76.0033	159.363	61.4249	85.5055	55.1251	103.756	64.0542	51.6835
JADE2	24.8709	26.4774	33.8071	15.75	74.8081	13.6443	72.3953	34.5769	20.0859	31.2083	63.6469	38.8018	25.1328	59.9388	25.7262	33.8985	35.0003	30.2614	18.2669	49.0004	46.7586	33.5373	52.1605	31.1779	91.3111	8.77778	53.829	61.3595	36.5786	30.0366	65.4053	23.8907	37.6754	30.2518	200.712	14.3875	29.008	15.7256	42.3441	54.7303	35.4799	26.9626	5.32996	25.4505	48.3463	23.6614	9.35412	36.6089	46.7368
ZIC2	4.23916	2.21656	31.2225	5.33876	5.05081	1.77867	2.50716	5.14022	1.98437	1.62216	5.6996	1.3056	15.2546	1.42032	13.0782	6.57889	1.83242	8.48305	1.85304	2.72274	6.09277	9.23942	6.32482	18.4282	1.54645	1.46173	1.36157	5.87063	1.23501	5.27443	1.70106	3.75946	3.79514	4.74816	2.8339	2.95792	5.57865	7.10239	4.88898	1.9954	2.65001	10.5058	2.63993	8.65857	4.58974	1.62402	1.40523	1.23501	1.35435
LCP2	21.2474	55.3806	17.8886	19.2981	27.678	24.4672	65.1934	57.3561	18.3877	18.979	31.3854	35.0846	26.462	9.25037	18.8434	30.7414	44.6801	15.9752	27.8588	40.9887	24.9919	10.5827	28.5868	30.7697	16.5651	25.7335	25.2274	29.53	58.7935	55.8711	73.8869	20.291	40.0248	32.9491	47.841	29.9279	67.3228	20.5441	16.365	53.7871	42.2426	53	17.921	36.8554	12.2783	23.9932	16.7016	61.5932	47.8267
TRIT1	30.7257	11.8512	41.095	19.7022	28.7555	18.4598	22.6785	28.9861	13.7096	15.9321	28.2988	23.8643	28.3449	35.8895	49.9263	92.0952	24.2474	14.928	19.2422	16.4467	30.7441	41.7047	46.9185	44.577	29.2298	14.1222	16.1944	37.9919	32.0388	33.8248	26.0416	30.5764	17.1853	28.0898	24.1555	16.1839	17.7221	37.8957	37.0134	43.1611	37.8617	25.9144	24.6751	26.9925	26.2534	46.2289	26.5194	32.3359	16.3466
ADRB1	1.743	1.31309	2.15445	1.13081	1.96876	1.35281	1.34481	2.00119	1.25205	1.72285	1.31059	1.78691	2.89215	1.24391	2.79476	1.68565	2.63719	2.69523	1.41292	1.14327	2.57815	1.43183	1.09545	3.30409	1.22316	1.96857	1.63397	2.08242	1.31117	2.97446	1.456	1.44958	1.97772	1.38589	2.94541	1.57494	2.39197	1.81402	1.63368	1.61735	2.12295	1.84429	1.14877	1.52636	2.14473	2.21873	1.03625	1.38161	1.4925
GUCA2B	1.15142	1.16227	0.954575	0.954575	1.3377	0.954575	0.954575	0.954575	0.954575	1.77482	0.954575	0.954575	0.954575	1.25764	0.954575	0.954575	2.83136	0.954575	0.954575	0.954575	1.574	0.954575	0.954575	0.954575	0.954575	1.34169	0.954575	0.954575	0.954575	2.08728	0.954575	1.42331	0.954575	0.954575	0.954575	0.954575	1.51523	1.48645	0.954575	1.43471	0.954575	1.46891	0.954575	0.954575	0.954575	2.3939	0.954575	0.954575	1.11697
CUL7	9.88454	6.80743	26.3536	5.06442	11.2079	5.17288	13.0364	10.15	6.73247	6.72798	12.5334	9.66574	13.758	9.56008	17.4199	7.56871	10.5216	8.58427	7.32498	6.26826	10.4758	9.10231	11.8851	13.4663	14.1128	5.85036	15.3819	13.2921	13.1382	9.41119	10.5879	7.80815	5.32421	12.6978	9.2963	7.35226	7.09302	7.36393	15.7376	11.0284	20.0963	8.44306	3.86065	11.5764	8.76848	12.603	15.0397	8.01567	7.71292
CTNNA1	348.291	111.622	281.768	342.538	313.352	236.386	240.71	312.025	124.04	90.233	237.001	163.364	265.343	199.241	379.462	211.784	256.578	258.269	165.015	207.53	186.848	337.752	378.306	309.917	218.215	532.243	244.114	289.231	203.595	406.855	232.756	249.23	164.002	365.058	225.514	264.627	128.593	323.573	214.506	224.288	204.081	242.952	162.181	237.71	232.438	247.183	171.112	131.972	111.222
PHKA2	9.33409	8.12782	23.3913	7.48002	8.35331	5.59893	11.7355	12.0286	6.6151	6.25483	9.57549	19.8425	10.2316	14.201	16.348	25.5438	9.5122	7.33019	6.73326	11.5191	9.70884	13.3921	15.2942	21.3529	8.90963	7.38327	12.5372	16.5789	15.8652	8.90454	12.7956	20.6912	9.37757	14.6958	9.88321	7.33616	10.7743	7.91031	13.5274	12.3736	14.9405	8.08868	9.24363	8.7265	10.1482	11.6669	10.0614	11.7737	10.5035
CNTLN	29.1798	12.5032	21.6015	20.1877	29.0262	16.7803	20.7399	22.5142	8.5792	12.6527	17.8101	25.6845	21.6367	21.7782	30.5363	87.5399	12.1452	12.8535	11.5263	26.0769	24.3364	77.4233	65.2248	37.4142	20.5318	15.3363	21.1044	32.3909	21.5297	32.6822	31.5696	18.1486	20.5083	20.8223	42.3662	15.3319	20.1141	38.0934	28.0801	18.6305	20.5641	23.2693	26.5751	26.9978	28.4933	41.172	9.36362	13.5031	8.41247
EPHA3	13.6683	27.5573	19.0931	15.7673	42.4451	15.6966	13.0161	11.131	15.4549	11.0282	36.3737	32.4801	22.6617	15.4662	20.2705	60.9431	20.2346	13.0942	11.6006	28.1658	25.2972	4.84458	15.047	5.73426	9.67101	10.2164	15.6411	15.5457	20.6864	35.6909	15.1557	14.3868	33.2815	15.8881	10.8	8.34453	10.5761	15.0555	6.0802	27.9041	31.9461	10.5326	21.6275	22.2047	11.4908	27.7426	48.3556	17.7839	20.4472
HSPA5	100.811	76.2855	152.164	135.009	113.984	106.196	139.693	97.4319	99.095	62.0149	81.649	86.1689	58.5837	189.406	263.867	61.0175	91.3846	117.667	131.17	95.2651	128.199	186.54	109.263	134.041	106.805	54.3217	92.4419	284.254	108.905	90.1403	87.5556	124.911	88.9347	147.329	116.335	150.951	70.6715	148.745	130.063	98.7024	106.88	81.1745	118.031	197.705	81.4464	93.4495	144.426	70.4131	67.9464
DSG2	85.8839	16.4457	138.79	33.1224	50.5473	82.9015	44.6934	34.5219	35.6405	49.1138	45.3599	43.4759	101.837	235.441	113.808	93.8664	14.3507	80.1786	86.2876	22.9639	62.5846	160.516	161.368	64.6131	161.759	15.478	65.2163	140.223	70.3188	52.3856	87.4794	67.1103	52.2188	39.652	80.5631	110.477	51.766	176.498	63.5925	62.9049	67.5348	20.1806	56.8525	118.748	101.799	40.5369	52.9904	7.16134	8.00923
GEMIN8	11.6548	9.68393	12.8615	7.9868	8.285	8.09697	15.055	13.4005	11.9153	7.64702	10.1649	15.3889	10.684	9.74876	13.5602	32.5476	14.6785	8.20164	10.5824	10.9897	9.73392	16.1361	9.74362	23.9944	15.7967	8.3032	9.46491	15.9254	18.5422	9.71903	9.89911	22.2215	8.7889	14.9145	9.19094	9.19493	6.75543	13.1439	18.8329	10.0937	14.5713	5.84028	14.3645	13.1022	15.3491	14.8283	15.9029	16.0157	12.1614
OFD1	35.7719	26.8529	54.9691	15.6888	27.2612	31.9141	36.6847	45.5269	32.78	17.6851	25.7662	38.7471	28.9543	36.1833	60.7031	72.0932	27.1221	22.2899	17.1	41.7068	33.7258	44.7129	40.5153	43.8426	34.6921	21.6257	22.7694	41.8012	46.57	31.3765	39.6688	58.4944	36.136	38.1889	30.5067	20.2678	31.9574	39.1716	35.0786	35.8588	47.8325	22.9014	45.6912	31.6633	36.4514	39.8832	33.7094	72.9587	42.8677
GPM6B	5.83737	5.95492	11.1173	3.99142	7.19513	4.87211	9.62648	8.06372	5.44486	3.30651	7.21894	5.14786	8.45004	7.69058	11.5825	14.6978	10.2785	5.46742	3.11632	4.94759	4.52811	15.698	13.2061	9.65952	6.6244	7.29511	6.09318	11.9524	17.4406	8.58065	17.5842	20.5905	11.3619	7.21772	4.63997	5.17465	10.1136	14.46	11.9514	12.9473	9.04567	7.53347	22.7867	12.9351	7.20291	9.21959	9.70458	14.7397	8.15228
MAGEC2	1.07282	1.05869	0.993352	0.996139	1.19671	0.934842	0.996491	0.934842	0.934842	1.0684	0.934842	0.934842	1.06773	1.11425	0.994656	1.01087	1.89156	0.990281	0.934842	0.934842	1.37293	0.934842	0.934842	0.934842	0.975122	1.50796	0.934842	0.934842	0.934842	1.38564	1.13226	1.00217	1.40631	0.934842	0.934842	1.1665	1.1299	1.33643	0.971778	0.963331	0.934842	1.40963	0.97605	0.934842	0.934842	1.13641	0.934842	0.934842	1.42496
PREX2	2.06815	2.84173	3.89264	3.12583	8.30407	2.76146	3.68109	3.15505	2.21931	1.49852	3.24773	3.70794	2.92741	3.39563	4.69518	1.94906	6.36958	2.78885	3.76761	5.96605	3.4061	2.42869	2.38362	2.33837	3.53579	6.04969	1.74979	3.35667	3.65512	3.71721	2.54037	7.85746	4.63221	7.87851	3.30674	4.14085	3.40599	4.36978	3.27251	3.76203	6.25071	3.57019	4.95251	4.15258	2.26293	4.8168	4.4435	6.64868	5.63837
WDR37	15.3245	15.3127	25.2252	9.99092	18.0126	14.4963	27.6919	35.2551	12.1713	17.6146	16.3168	23.4671	17.1372	13.5587	12.9302	17.9065	24.03	19.8313	14.8075	16.744	12.5521	20.1865	23.1492	50.8707	32.2706	19.9197	15.4707	34.6896	19.2519	18.5729	21.2211	16.0838	17.2459	22.01	22.789	14.9163	23.1384	23.9235	23.8967	29.563	33.1879	20.7041	17.2747	14.0628	17.3185	23.2148	8.70723	27.328	19.4085
YTHDC2	27.3375	20.5978	33.2785	20.6283	24.4513	29.712	33.9486	27.1235	15.6885	14.2188	21.5115	20.7392	25.1404	18.0287	29.0038	40.3995	21.5481	20.8907	22.2521	30.7146	19.8327	46.5038	61.3671	25.6296	24.3427	18.3547	21.7152	43.0854	35.9306	27.6728	29.6834	33.9161	22.723	29.4328	29.3248	11.6878	22.249	44.6512	22.6379	31.9465	35.4876	21.9132	33.3271	24.4813	21.0935	19.7647	34.6379	39.1182	28.5396
CTPS2	10.0963	6.27595	19.0913	6.57597	12.3125	8.84388	11.4911	16.2787	9.05589	5.61207	9.43083	17.7425	9.75832	14.8599	18.3192	34.1549	9.75196	7.48737	6.80362	12.4144	13.0879	14.4957	15.1458	20.1654	11.3371	7.45459	12.0943	20.6852	19.5699	14.3984	11.2048	22.6107	11.725	12.1584	9.85034	8.87288	10.9477	14.8926	15.997	14.0863	17.3955	11.4877	14.3176	13.8037	11.6628	18.8998	19.6463	16.1665	11.1167
ATP6V1H	55.4243	26.7414	39.1705	25.3964	24.3841	31.8293	50.8341	38.5897	23.3555	24.4446	32.9276	18.652	27.7216	36.8383	33.9813	37.9498	29.4982	55.217	30.3468	29.31	23.9035	41.1813	44.4105	33.7469	36.3104	20.8869	35.6155	46.3981	30.2559	15.5671	23.7327	35.551	23.5974	26.4937	41.2754	27.114	17.4555	48.776	38.9827	32.1047	36.2615	22.3886	30.5235	35.9197	40.7331	35.6472	33.5123	32.6264	28.0054
POLR2B	86.2223	41.9893	98.6881	60.9966	59.9898	49.5642	48.5717	52.2782	49.8111	43.7216	48.1057	54.7234	65.2487	98.5239	81.9787	78.2553	48.2639	73.5622	44.2149	70.9901	83.6982	51.107	76.5511	34.2853	45.4946	42.9518	72.4298	80.1987	90.1834	39.4248	72.6327	67.4009	51.7039	58.562	48.9275	53.8761	31.9642	54.3369	92.9427	55.2046	64.1215	69.5099	68.3873	49.5829	59.6144	75.1495	71.9071	63.3455	65.7587
FAM214A	39.6647	44.5262	56.0571	9.81366	35.2616	54.6696	72.4221	72.5335	25.9821	35.1018	53.546	74.9201	34.1588	18.1375	32.8991	42.6492	51.6681	44.9588	28.4661	49.6963	24.5572	37.198	27.0862	69.7817	51.0514	47.9238	17.4288	49.5737	38.8457	40.8225	30.7373	64.5833	47.5501	56.8616	37.684	25.2078	61.8397	69.0568	50.8877	65.1229	71.601	32.7844	66.3764	47.2991	48.1787	54.6574	249.257	119.718	69.1226
ARAP2	49.7634	39.9801	43.8066	23.1294	32.6392	43.697	82.7356	57.6203	22.9705	20.6691	47.5318	43.6082	32.1736	29.0795	36.6806	147.681	42.3143	39.402	42.2487	53.6645	38.807	37.4129	43.6261	66.6634	28.1717	46.0623	38.1535	41.5324	47.2846	42.3639	58.7429	48.9916	52.0035	59.1292	80.4365	63.1191	39.2862	80.9791	83.5612	48.9627	39.8976	52.7925	92.5286	80.0568	34.7657	71.1722	31.578	71.5169	56.1793
TPR	91.2615	43.5478	90.5585	55.2038	77.0178	68.4932	54.9547	59.4083	36.8897	42.8158	65.8403	46.483	74.0888	76.5833	110.061	116.596	46.9875	66.3479	44.458	72.7685	82.6862	112.765	118.578	101.418	102.788	50.255	66.7346	118.358	118.932	64.3873	87.3247	60.5762	45.5261	67.701	100.066	56.966	62.3353	78.2842	88.042	68.4822	68.2349	74.9085	61.0038	58.6498	70.7034	89.0355	68.4316	64.5459	54.4029
CP	202.455	24.8798	6.97588	5.80733	15.6495	18.7978	42.4554	31.761	26.3117	13.676	50.7527	12.4948	17.0803	7.54608	14.878	6.40595	21.9488	19.023	27.5166	36.2931	18.0065	170.738	3.93849	14.8267	11.4901	32.0999	13.9801	5.15549	8.49099	11.6338	9.4736	64.3637	55.6146	33.2057	13.193	65.0944	28.947	6.64968	7.76014	8.6172	85.2451	16.2861	5.21694	4.74926	10.6452	6.51025	414.852	41.7184	53.0927
KIAA0556	12.2834	7.61719	14.6432	9.15686	11.8622	8.79863	15.3596	20.3128	5.23371	6.83386	15.516	15.0181	15.0246	8.75518	15.7251	16.1542	16.2882	12.2549	10.751	8.7348	8.06985	20.7254	17.4609	34.7458	16.5882	18.6661	17.2097	15.4405	17.1975	16.0347	16.545	16.1413	8.70131	17.1039	15.1779	16.1638	10.9624	14.0588	21.0784	14.9019	18.88	10.4534	10.3731	14.0547	11.7144	16.4959	13.3167	9.72692	8.68036
DTNBP1	8.75669	16.0861	18.7422	11.176	15.9326	13.8507	24.0647	20.0188	13.6315	12.4835	12.4098	13.4696	12.8619	23.9313	26.7452	19.4317	19.1821	18.9006	14.7111	16.7803	19.1614	11.6805	19.009	31.2101	15.4863	6.97477	17.8239	29.4108	24.6857	17.3941	23.5822	11.1462	13.716	17.8319	15.0557	8.47857	16.4325	11.7663	18.747	24.3663	33.9671	17.5277	9.94287	13.8545	14.53	18.0494	15.7702	24.9103	16.4567
XK	1.47805	1.17044	3.84907	0.913295	2.07432	1.95689	5.06363	1.61029	2.07945	1.55252	1.65985	3.05591	2.14728	8.49874	0.916431	8.67481	2.91715	0.926643	5.9515	1.79607	8.43837	7.36435	0.795826	2.72491	0.719862	2.44074	4.39082	4.92356	0.762591	1.11358	0.795322	1.50077	4.43762	1.8442	5.81664	1.59548	0.970498	2.62943	1.68384	7.89552	3.28068	1.29662	9.82777	0.777723	5.66702	4.72473	0.718743	1.61314	1.53421
ANO2	3.32863	1.44458	4.93318	1.67708	2.63615	1.51979	1.70265	2.47696	1.08862	1.87503	1.85544	2.07815	1.96459	2.02085	5.28711	1.25708	6.80396	1.64234	2.38647	1.28335	3.42391	2.5374	1.45769	2.92848	2.55214	3.69693	0.982893	4.15054	4.46485	6.79102	2.51165	3.21707	2.66475	4.05765	2.38244	2.20914	2.73236	2.56971	2.27665	3.86036	6.24714	3.04091	2.56543	1.99235	1.50904	3.45632	1.8871	1.87038	2.30606
C12orf4	24.9049	14.1823	18.3318	9.73425	17.1404	21.0999	14.2401	16.2092	11.2021	9.66066	13.8216	14.0894	15.901	19.4933	13.3622	13.7305	16.0261	17.4651	14.3163	17.5277	15.4368	26.2043	20.3902	25.1711	15.8662	10.6977	15.0015	55.14	21.6705	14.5527	20.4253	18.6047	16.7508	13.4179	16.7855	14.9675	14.9574	17.0228	17.5625	17.3161	16.5131	15.3041	21.5509	11.7965	22.2238	20.4991	16.7546	16.7547	12.2054
SCML1	12.2236	10.2081	19.378	10.0833	12.3797	12.5722	13.4006	14.8944	6.44576	7.78285	14.6893	23.1792	12.9454	31.5156	29.5882	53.0445	9.11953	12.5623	8.64322	16.8999	14.8043	20.8577	22.619	16.6802	16.3938	9.85007	11.0724	24.952	19.7433	16.3833	16.4011	23.327	14.3365	9.725	17.1673	8.9814	12.0065	21.6335	16.6858	19.5653	12.6868	7.70719	44.8367	22.9952	13.1447	23.4252	15.3352	13.3307	11.1933
WWC3	8.60887	11.4997	22.451	7.64079	15.0097	9.77337	18.5741	22.4935	7.99613	9.60246	13.7307	28.6293	14.8545	20.8213	10.8751	16.3045	19.5945	12.0479	11.7843	16.7067	16.7083	17.3804	13.1709	20.3112	16.7122	11.6465	24.4888	21.2617	14.2426	16.6767	15.6604	19.1428	19.5948	19.8208	19.9375	12.7696	14.7389	20.2259	11.4326	23.9805	18.3708	10.6705	12.2738	12.4261	11.2045	17.2575	13.9889	9.58709	12.4788
ARHGAP6	1.70921	1.98827	2.42473	1.24259	4.2906	1.92354	2.0201	2.26958	1.96647	1.77755	2.43276	3.52982	3.07141	2.06047	3.23472	9.40848	4.55062	1.52056	2.26418	3.61215	4.05122	1.68047	2.67754	1.73443	2.37966	4.49905	1.50374	3.05983	2.5633	3.69638	1.91992	4.3564	2.75786	2.64286	1.98202	2.25113	3.58685	3.8251	5.33471	2.43379	3.99578	2.93423	2.61948	3.28756	1.45047	3.10874	2.58416	2.7936	3.74922
FAM184B	14.8417	8.93317	17.6155	8.44945	23.9654	7.18365	12.1261	16.3282	6.39026	11.8786	10.1975	15.8802	20.807	13.0419	10.2597	8.47151	26.7829	6.51244	14.5879	9.19517	19.04	18.6792	27.1099	13.4657	9.72818	15.3142	15.5392	11.7401	9.01659	68.5686	10.6147	13.4242	15.3265	13.3735	13.0548	11.7513	17.8031	35.6754	11.5588	21.2923	20.5939	23.7265	10.9064	10.0374	11.7236	75.9229	7.66244	14.6504	16.5954
MAP4	65.3151	38.649	208.418	58.3815	66.5783	47.4531	87.3537	97.2115	19.919	31.7618	75.6068	59.5545	77.6553	113.838	65.4661	76.9669	106.349	67.1737	64.0298	52.0921	58.2486	107.133	156.977	77.8106	88.2995	56.7093	71.2127	82.7859	84.2321	66.2018	111.663	66.5585	84.0693	105.141	185.723	59.1379	62.8582	191.798	60.8701	86.5158	79.4347	64.6508	76.7159	99.8892	51.6755	56.1809	59.5579	45.5288	45.5394
GOPC	21.7209	17.314	19.6567	18.0007	32.2258	26.9202	19.1351	16.4861	13.2305	15.8173	24.4306	13.6965	21.8324	40.2904	27.932	32.2165	17.0855	20.7308	11.1179	21.2378	17.9716	24.4509	21.0138	14.0308	29.9251	15.6692	22.2687	28.9085	32.4124	24.0221	29.9143	31.6638	19.3296	20.3655	27.2606	18.5647	20.2349	39.042	31.9897	25.5229	29.2438	17.1257	30.1123	24.4074	23.94	32.5764	32.9707	26.0003	22.65
ROS1	1.48408	1.05224	1.18416	1.16143	2.69806	1.10562	0.896915	0.887381	0.878222	1.59222	2.29295	0.935513	1.58268	1.4728	0.924236	0.868015	3.91522	0.933029	1.0366	0.971701	1.90439	0.987986	0.882497	0.868015	1.08424	1.47558	0.936669	0.924909	0.93798	3.29256	2.07432	1.34178	1.45207	0.919929	2.71141	1.80567	1.73148	2.01636	0.911343	1.07563	1.49207	2.43789	2.51843	1.13611	1.08447	2.3024	1.05952	0.868015	1.64474
USP28	21.9302	18.8332	31.7889	28.8397	24.4979	24.2597	21.3223	35.6096	19.4851	18.029	23.4891	52.8249	23.2617	23.6531	67.5637	162.48	31.0954	17.9952	15.1113	25.7115	88.8173	40.7697	39.4778	69.6974	32.6053	16.281	36.982	38.5496	48.5935	16.2718	34.4019	24.1866	30.4251	37.6629	22.6204	21.26	20.2455	42.2947	40.165	39.1501	43.9914	28.9052	28.1165	30.6623	34.3374	59.3973	25.0814	39.7685	28.2387
HDAC9	11.6207	16.0256	15.4733	5.94839	10.968	18.7288	18.4886	23.6141	19.1665	14.472	15.1192	14.0243	6.58915	6.14733	9.26125	19.2848	23.0469	9.29442	17.716	25.4443	17.919	5.09298	9.36887	20.9951	15.2872	8.31164	6.34242	30.2241	19.4967	20.928	21.289	10.4884	25.0369	13.3438	9.07421	16.2719	28.595	9.81609	4.45488	27.3661	24.3203	13.0847	6.52353	13.4468	17.6437	24.0487	14.5303	69.7655	37.4956
TSPAN17	38.7207	19.2827	66.5883	22.356	23.7747	18.2368	26.7825	35.2197	22.4641	22.217	18.4231	31.277	40.3775	64.6693	33.1357	26.1343	26.5159	29.3329	22.9887	37.6082	28.1556	41.2392	56.3178	28.6591	31.2131	16.5473	76.5039	49.0191	24.6519	21.457	27.7859	25.2771	32.7077	29.1529	38.1083	17.9677	21.9574	21.4849	16.2384	27.9948	23.9306	21.7914	13.2943	33.949	20.6363	38.9159	13.8447	20.6241	18.3055
NOP16	29.0613	15.307	21.7387	24.5022	14.6506	17.0325	21.5812	19.2577	16.7118	31.4834	9.89286	15.3167	29.0866	48.0293	27.6744	21.3035	29.0496	19.0394	27.1492	18.6954	18.7743	35.1306	33.018	31.7786	30.3004	31.9651	16.7415	25.3383	20.7887	18.3648	10.904	21.5009	15.2315	30.7593	29.1636	17.7794	8.35591	27.6191	12.8822	25.6649	24.6198	13.4955	19.9716	18.3782	26.55	40.0063	19.7434	17.1299	16.0198
CC2D2A	32.0589	18.3411	37.3509	14.4853	59.0539	13.4105	37.9758	38.2614	9.41985	14.0609	23.6217	59.589	33.9692	26.0909	39.7467	27.4155	81.4763	15.5433	17.7345	18.8402	49.4285	24.9552	47.3739	47.7614	33.0258	44.2739	13.3271	56.1154	28.539	93.0986	28.8018	34.8203	29.5243	34.5293	36.8456	31.5875	43.0585	57.3388	21.6126	51.6577	58.7698	47.5167	23.6136	30.0291	22.8029	77.922	18.0755	46.4928	28.9462
RRM2B	60.0166	27.3356	33.1882	16.631	40.9106	25.9014	25.9396	29.3608	23.4967	20.2141	23.52	17.9458	36.7785	20.4962	22.2128	41.0684	25.1435	24.221	18.5341	31.2524	41.8189	61.6306	47.473	24.68	26.907	15.9998	41.3401	54.8919	26.5905	32.7045	27.43	24.5445	28.3009	17.4953	32.0569	31.5173	14.5212	27.8657	21.9953	21.4484	28.8119	28.0387	56.2917	51.7275	24.8092	44.7257	44.9452	33.9351	35.8244
ZNF800	41.8382	29.904	44.5015	21.6679	43.8695	36.2741	26.1856	34.4377	26.135	29.9752	27.7981	25.9916	26.5199	47.0505	39.6152	41.1853	30.5103	22.1683	19.9364	48.0648	33.1527	62.2049	31.0087	43.8743	35.9814	68.8095	24.158	29.0876	38.0338	46.2794	67.1629	49.3765	32.2749	37.7264	39.6517	44.7116	65.0254	48.7693	26.0157	33.1253	34.5967	50.5824	43.1474	36.4708	28.4331	47.9462	26.4366	51.2668	44.8669
TNFRSF17	7.17549	21.6529	6.13822	1.886	5.91107	14.5546	13.9921	11.9495	19.7611	19.0285	9.65322	19.5353	9.22357	2.46571	7.21848	6.87056	15.8991	5.12793	4.97398	8.40235	5.92128	2.76775	5.3844	7.54102	7.65386	3.73797	4.83927	6.02639	9.129	17.0531	4.98101	8.18801	25.6366	11.6672	8.13736	4.34677	13.6676	4.91088	4.17131	14.6444	16.8831	8.63012	3.90781	4.64655	5.87412	8.60549	4.02691	25.3165	24.719
SNX29	26.3732	25.3655	36.8292	25.9299	38.9081	13.9407	42.6181	66.0432	18.2466	21.6044	37.0332	54.5744	35.3313	24.1921	36.0894	48.8594	76.2768	12.9331	25.0685	29.7682	34.3722	30.9451	33.6334	100.541	67.5117	57.4013	33.1586	51.0395	34.5549	88.0578	30.0477	58.6881	29.9722	55.1821	35.8666	28.7729	38.7701	39.5535	29.272	60.3267	76.0729	32.5296	31.3854	29.4986	20.3616	54.7144	21.7729	61.5217	49.2389
LMO3	3.36247	1.28072	3.1342	2.065	8.95191	0.85002	1.20537	0.836136	0.937565	1.17443	1.43859	0.738121	3.02709	1.20926	9.55887	9.69369	5.53014	1.24026	3.08125	0.882902	7.9122	3.59718	4.26143	1.75488	6.59649	5.02126	0.988182	2.07948	1.09309	12.1024	3.81187	2.68229	4.44402	2.30791	1.48661	4.56415	5.74781	3.42818	3.1672	2.78016	3.3074	7.64609	1.0941	0.680923	1.0802	6.70302	2.42869	1.02948	2.88653
MRPS10	53.7277	19.3922	35.2445	44.5242	31.8139	38.3776	25.6243	32.1732	28.7366	29.7262	23.9162	18.6508	40.0251	40.3747	45.9082	23.0887	40.0006	54.5831	34.1756	24.1869	35.9777	37.2928	32.1139	35.6951	41.2328	44.4793	40.5198	56.2998	34.1592	26.8049	28.0613	38.311	17.2564	31.2883	35.1266	43.0827	16.1808	41.2325	43.6905	27.3073	42.0556	16.6203	45.947	24.9736	36.9867	40.9586	56.6654	28.549	27.6302
GUCA1A	1.29271	0.924787	1.03877	1.00486	1.36364	0.894185	1.0121	0.894185	0.921177	1.1463	1.05349	0.972114	1.2746	1.07163	0.894185	0.933099	3.28117	0.928476	1.04225	1.00285	2.09658	0.894185	1.06046	0.989177	1.00457	1.9678	0.951662	1.19488	1.02061	2.32599	1.08385	0.979259	1.44545	0.894185	1.24012	1.42195	1.14381	1.46637	0.894185	1.19486	1.0735	1.46467	1.20345	1.0294	1.00544	1.81556	1.02412	1.029	1.56456
RSF1	95.8114	54.3407	61.9513	30.5418	110.263	47.9304	69.526	78.2667	41.275	54.7786	62.3544	66.2538	55.9099	98.168	125.505	81.8062	40.8905	48.8526	58.5289	85.7667	79.9066	62.819	49.1365	55.8329	32.2075	41.7243	60.8463	66.0524	59.8107	81.2858	133.35	50.9105	69.7889	64.5539	50.0516	75.6668	62.0442	65.3622	49.6152	65.3168	90.3799	70.2807	74.5207	53.9894	51.7589	61.4518	84.2315	89.715	63.6928
VPS13D	29.9337	20.925	44.2197	27.5895	30.9978	22.0217	39.81	60.5281	11.4735	14.9007	31.9606	32.34	37.398	43.1692	53.3496	102.194	40.82	23.8117	20.7586	27.3011	23.5605	46.8855	53.861	94.5928	47.5576	42.5792	27.9649	55.449	39.047	51.2348	24.5154	48.4658	21.2173	44.3922	38.2845	23.1971	28.3166	53.285	65.807	39.4987	56.4392	31.2439	35.6198	40.9457	31.1157	51.521	44.1737	39.0359	31.596
CELF2	12.8921	34.7495	29.5147	6.35159	23.9973	15.6752	33.9828	29.5919	21.1862	21.2538	28.3705	42.9927	16.9251	11.8451	10.7502	30.3572	28.6863	10.4576	15.6671	53.7761	34.222	6.57413	15.6718	16.3604	10.6761	12.8669	17.6628	27.4373	73.8109	19.1149	53.803	21.4698	24.0458	28.7284	24.4153	11.6988	34.5782	17.8807	12.4884	39.5041	38.1834	20.3173	9.67465	14.7564	12.5752	13.5779	11.1052	56.3311	41.6703
FAM120A	88.7966	55.95	105.652	114.718	85.256	63.0607	144.316	97.8287	55.3818	68.348	85.5604	90.9187	81.986	180.394	97.9601	87.5373	90.12	71.4278	70.8972	78.471	66.025	181.676	157.202	162.053	147.16	69.0207	93.9115	120.507	68.7812	84.8619	98.8551	88.4528	77.2342	96.7983	146.277	106.024	75.2526	198.44	117.094	147.135	108.147	96.4481	98.8573	69.6041	112.41	97.9708	43.8856	76.124	72.0499
R3HDM1	32.4266	31.4766	81.994	41.3117	85.5371	44.4114	53.6957	66.2935	14.8353	32.5557	35.6784	60.1804	56.0348	74.5149	67.2414	58.2914	132.211	28.316	47.0646	35.7784	90.4529	53.8496	68.5641	124.785	48.9939	45.6052	42.1425	86.1771	66.0526	132.44	103.271	59.9415	63.6234	51.7838	55.374	49.2056	85.7118	102.283	52.6988	84.7784	81.2448	82.4426	47.6249	48.0203	34.8951	124.137	26.0894	74.7185	52.8794
COL9A2	7.48244	6.55812	42.9369	12.4637	15.6997	10.6225	29.3801	14.6945	5.1752	9.11033	19.8714	10.7174	9.69886	9.79093	48.5001	9.17578	9.18786	21.8532	6.97753	7.39485	11.5448	10.0385	21.663	16.7555	5.28362	3.42306	20.7921	36.8794	49.1897	22.5441	76.8629	16.1806	8.02548	26.5762	12.0722	12.6118	5.42209	5.96405	19.919	14.9253	16.6313	10.0216	2.64652	18.4139	4.96703	14.5061	4.62906	4.98115	6.33179
KITLG	79.1181	21.87	63.1496	30.6605	24.6334	30.3798	22.4786	38.1932	28.2298	14.41	27.2927	14.1236	48.5412	56.6303	52.6588	36.4101	23.6686	29.6318	24.256	23.9725	40.5732	42.1808	149.429	28.7104	32.2584	16.7859	61.7974	37.7776	38.2653	28.6387	56.758	39.8838	27.9717	41.6935	26.244	38.4207	30.5938	20.4745	40.012	18.1498	36.429	34.9657	42.3346	90.3006	36.5431	59.4982	26.6008	21.3542	26.6904
ERCC8	16.5746	8.39072	15.3692	9.85943	10.4503	11.5288	9.34289	8.72059	8.67047	12.0805	7.95661	11.0764	14.6208	8.41224	11.5105	22.3684	11.2553	14.9131	13.7594	15.2035	15.1095	19.5574	23.7021	11.4684	14.3636	6.13885	13.9097	23.225	23.0145	10.125	12.9064	14.42	9.96794	13.3457	18.4949	4.44641	8.06551	13.9411	9.14492	10.7962	10.8789	8.46875	13.7372	11.1265	10.5361	10.8996	21.4713	12.4634	10.2723
ADAMTS6	2.36437	2.88847	3.24028	2.04994	9.188	2.96091	3.32771	3.09742	2.90698	3.37808	7.06737	4.91216	4.30508	5.70631	5.623	2.38205	6.12095	2.81983	4.3472	3.49209	4.11417	1.40637	4.74501	2.76106	2.65277	2.43447	1.52945	9.29563	4.82307	10.7212	3.5348	4.12016	3.01169	4.39475	3.06331	3.50016	4.18731	9.77973	1.85843	5.44646	6.54351	3.4473	12.9155	7.82065	2.31327	5.25277	4.58778	4.8482	3.94873
H6PD	13.8711	18.5099	45.0758	19.4502	30.1147	15.8407	30.9633	28.9169	13.4432	21.3609	36.6373	33.2935	35.1494	28.0986	30.1996	26.688	39.1242	21.5971	17.3072	22.7383	22.2074	39.7598	35.4971	43.1872	29.0608	18.6341	35.4859	32.054	25.4478	30.1456	33.7169	36.7672	24.8739	27.3692	31.503	10.6811	23.2752	31.8067	42.3237	26.6198	32.5272	20.126	10.6445	21.991	19.6429	26.5773	11.5579	22.4114	24.9655
VAMP3	93.3062	46.9471	84.1295	93.0925	83.0457	79.0764	64.0053	74.1873	50.2997	56.9515	81.0137	44.1942	82.7724	79.1202	84.1717	83.5439	70.7714	104.779	70.7148	66.9319	70.1435	82.4111	79.5018	61.4448	84.8733	87.4499	79.1638	88.7239	69.2228	73.0634	69.4742	96.4821	52.3476	63.3292	95.0923	59.9927	30.4691	91.7145	74.5578	68.0233	52.9273	58.7109	140.657	79.425	77.9942	83.5942	113.945	47.6546	50.1012
PER3	26.946	7.11719	61.6691	46.1492	17.244	15.0872	24.7716	50.0432	6.80087	10.6447	23.7206	33.6831	22.2927	25.9836	55.3454	68.4743	22.1698	33.6208	25.5642	11.2663	20.3345	11.5559	38.4739	49.0933	7.99352	15.4805	36.7394	42.4181	15.5407	50.0891	15.1645	34.5765	15.6363	39.6885	38.6159	9.89702	8.32865	50.5771	25.0126	50.9337	27.2898	17.2651	9.14678	37.6227	22.3834	20.8163	3.4862	8.64172	9.86683
UTS2	2.0523	2.61077	1.62916	1.70722	4.36534	3.35216	2.29069	3.96988	1.44717	2.15468	1.92279	1.64691	2.87271	1.35213	2.43795	2.56581	3.99835	1.17376	1.3999	3.98098	3.93348	1.0811	1.56263	2.00289	1.14912	2.41389	7.53804	4.01402	2.71431	4.16601	3.63411	1.82994	2.39263	1.18738	3.45261	1.92158	3.09058	3.4031	1.20387	2.11334	3.04841	8.72135	2.07255	10.2888	1.77076	3.33229	1.21263	11.4833	1.92886
TNFRSF9	7.49771	11.0944	10.4501	4.23207	13.4633	9.91042	11.1086	18.9717	8.31884	9.82542	7.56107	10.039	8.77406	4.9209	11.5904	4.2827	14.5343	6.61859	15.3581	12.4635	12.8771	5.36616	14.5149	10.4151	4.60152	2.98158	18.6745	17.6254	21.777	16.2428	32.0089	4.46935	14.3767	10.9986	13.5235	5.75767	10.3577	8.98372	5.09162	16.9251	10.7028	10.3445	7.29888	24.5405	4.38415	12.7474	2.3225	11.2393	12.5946
EPN3	13.0871	5.18836	16.3715	13.2858	7.11274	8.70711	26.714	33.2656	3.85012	5.0514	10.0869	15.498	12.605	8.69353	9.03104	6.55368	25.3371	14.1132	15.0752	7.907	8.55787	17.3779	10.0751	44.019	11.2629	22.5329	15.5625	19.7011	2.39381	11.5583	1.94901	22.4434	6.06805	21.1474	31.4099	10.607	4.96144	12.4341	31.4561	16.3625	13.1581	5.10351	11.3202	6.13356	10.5473	17.3882	2.87494	11.18	8.63018
LTBP1	35.4137	17.262	31.0049	24.1437	42.7756	9.23152	39.1033	13.8536	19.1153	14.1517	25.7503	19.1857	44.2385	62.9484	25.4885	9.07454	29.7791	5.52954	10.4118	16.9934	83.8717	70.0668	20.4768	29.6745	25.6798	14.3937	59.1625	30.2825	78.6599	24.991	18.6664	26.8344	18.3138	32.4478	17.7044	25.7319	15.8047	44.447	38.0766	23.0065	19.0413	9.93915	19.0295	29.7192	21.1407	25.0943	24.6737	21.307	28.0805
RCN1	92.09	43.4465	128.475	100.977	111.134	46.5675	73.7621	57.1564	57.1687	72.7853	85.6945	71.0165	73.3314	108.563	111.6	107.822	48.9446	129.825	72.7595	82.8339	78.6822	81.3273	102.845	131.338	37.7779	34.6345	81.1661	97.382	178.877	98.8154	101.823	89.585	63.3612	74.8449	153.854	82.9349	37.6916	120.693	93.1736	76.7153	82.5674	72.2838	66.8676	112.813	57.8318	88.0541	59.3213	34.6986	34.223
ELN	5.80687	6.76916	8.86969	11.577	37.4023	4.03522	92.224	13.8154	3.49495	3.40936	17.101	22.3404	38.5502	12.5181	37.435	5.88255	14.0279	24.4596	4.5305	19.6785	26.3627	3.82036	11.0168	5.0589	7.13832	12.7575	8.21849	44.5438	4.00925	29.4259	4.56947	40.6733	21.4736	13.5711	9.82654	23.2941	4.97062	13.095	4.46903	11.3091	14.6971	14.2514	2.06556	23.1108	14.8901	48.5865	3.37055	6.98377	4.62105
RFC2	61.2541	23.4254	80.9385	87.7808	64.1098	46.0192	55.1873	50.4206	50.3056	61.0083	41.5911	44.601	55.5897	81.7018	95.1228	44.9403	51.6513	66.6382	53.6683	54.0776	74.1868	88.3281	67.0917	81.7413	93.2371	38.0641	88.9061	77.2042	44.0122	44.0188	67.3777	38.3321	48.3732	39.1336	53.2611	51.7479	27.8528	52.3357	77.0925	58.5338	56.69	40.1072	24.48	56.3547	62.5035	89.589	31.8316	41.3063	39.6448
ARID1B	30.8108	19.6676	61.0533	25.464	32.6118	19.3483	31.3348	46.1769	14.5479	17.8438	35.4949	29.9869	37.1806	32.4698	47.7131	51.0647	41.7483	27.1337	16.6762	26.6708	22.7421	32.2677	45.9052	49.056	57.7144	21.6255	65.8303	75.5471	55.3987	36.8277	76.6313	31.6527	31.633	51.1516	38.0924	23.4914	36.9038	45.4809	49.8708	41.3101	46.8301	43.3284	17.0172	25.2443	25.7717	27.6996	20.6969	38.1407	35.1279
CLPTM1L	43.3684	49.2331	79.4687	33.5459	27.8181	35.6351	44.33	39.3906	60.13	55.6588	42.3727	67.0175	54.5042	52.382	51.0903	36.8365	38.3165	38.8523	36.0638	48.8886	54.5085	55.4252	58.1558	63.6115	115.044	19.6518	66.6288	52.4353	28.2648	32.3399	39.7247	37.3704	57.6968	40.0384	53.7483	62.3843	34.6023	28.6982	45.2346	43.9021	74.1051	36.0554	14.629	27.5584	43.3427	37.3029	25.9743	39.5386	44.6642
NEDD4L	33.1316	12.2751	103.18	47.4443	68.5447	24.544	27.7465	51.3148	17.5289	25.7839	16.7441	30.6925	114.385	79.7637	88.3603	201.377	20.6464	24.9321	28.2886	25.8447	59.1147	71.5759	88.308	51.9023	83.4265	42.014	56.9138	55.6521	92.6831	51.5093	41.1809	45.3573	23.1406	50.5182	27.5018	41.1878	33.9408	108.893	42.9512	61.2596	28.3483	32.2249	38.5812	189.122	22.0671	90.1023	29.5788	21.0686	15.1368
FOXP3	4.46365	7.4192	8.02749	2.36998	8.47296	3.63327	11.7365	11.2087	3.30121	5.66605	6.13827	6.16026	5.05624	2.22247	3.95611	4.82055	8.33848	4.87211	7.14812	8.10428	5.62668	3.04687	7.66379	6.22777	5.12288	2.45607	13.9499	6.3728	11.0841	14.8028	12.6007	2.7736	9.45708	6.58332	7.16204	4.73398	10.168	3.65363	3.50596	9.61216	8.94032	8.55536	2.86984	6.45065	3.92933	6.06442	1.9011	4.18508	5.71386
PPP1R3F	6.70154	7.5954	31.9452	5.92896	6.76208	8.664	6.90607	10.7812	4.11407	5.40298	6.03493	7.92949	5.81822	6.48507	9.87158	8.41506	6.74449	9.97218	4.17543	10.7627	13.0604	11.9193	11.0194	17.5367	7.01806	8.28838	9.71731	15.6362	9.16919	9.08754	9.94209	15.5587	8.64595	10.7061	8.32501	4.99389	6.24973	6.98904	10.488	11.562	14.1827	5.86213	4.72401	23.4767	6.80845	14.7436	7.18017	7.7357	7.70405
HEXB	85.332	71.5232	44.0335	72.4434	83.1107	57.6048	49.4499	29.7041	68.8759	55.0182	57.247	44.4882	54.8907	67.3878	56.55	52.1946	32.1421	66.7635	78.949	70.0127	37.6139	66.2174	67.661	27.793	54.7248	26.8917	63.5824	77.0348	56.9507	51.2108	60.3297	72.2917	58.2898	36.3606	85.8634	51.4851	38.7301	40.1743	38.8015	64.4413	37.5493	35.8521	70.6832	45.0679	58.4589	39.1804	136.599	38.734	42.202
PTCD2	16.4085	9.4493	15.3904	9.47392	10.7915	7.917	13.9418	12.3729	7.35612	7.23071	8.66395	12.104	10.8031	8.4657	13.2949	21.5536	13.4625	10.1548	10.3361	11.2939	10.9089	19.8322	27.6595	15.9646	13.6126	5.78162	8.90373	15.0316	15.2213	14.8529	13.6779	13.9219	8.59784	12.8338	21.1221	6.21774	9.68352	18.0341	8.98878	11.526	9.63303	8.93678	12.0233	9.77367	10.1731	13.4251	17.1296	13.6904	8.8113
NEXMIF	2.58501	2.12748	9.65433	2.14306	1.96865	1.29457	2.5603	1.98116	1.97907	1.52981	4.37888	1.3935	3.64962	7.47961	4.68344	8.48467	1.88172	1.65977	1.0361	4.6941	3.3438	8.89423	4.78131	8.09325	1.2883	2.11592	2.01562	1.0018	2.29868	3.29664	3.43039	3.93534	1.37558	1.25895	1.02379	1.57097	1.43695	3.63102	9.80876	1.33094	2.39144	2.98956	2.80423	1.02728	4.674	2.74265	2.36739	1.61707	1.74731
JKAMP	19.1071	19.7874	16.689	28.6377	33.8321	24.537	17.8948	14.5581	20.7704	20.5856	21.2722	22.5304	19.1131	27.4514	18.7307	29.0085	18.3478	17.963	22.4622	23.426	23.8778	31.5527	22.6929	17.8627	29.0419	23.8492	27.3119	30.9667	28.1155	24.033	23.2813	28.1765	22.5025	16.1394	20.4336	30.6444	20.5388	26.5549	21.9852	16.3409	22.5971	14.5114	31.5559	23.6298	26.0287	25.5785	72.7318	28.813	19.1487
DKK3	69.0542	9.58432	50.7669	26.9443	71.0711	7.65748	9.06944	9.37286	31.6315	8.40439	18.9517	27.6982	24.4316	123.369	46.1775	2.50902	21.7305	20.2724	19.5308	28.3264	8.98153	25.1087	79.1416	5.41534	12.1646	22.496	12.2754	53.3965	40.415	32.1371	8.93218	28.2128	14.4874	22.3552	7.31722	31.9708	8.70095	33.3935	14.002	26.6668	15.9904	14.188	22.3491	36.3116	17.4738	22.8717	23.3	11.2544	11.1333
ARHGEF5	29.6021	7.13525	42.1331	16.9813	21.5362	11.236	45.9162	57.312	14.2456	9.22349	18.395	15.7325	37.9518	20.323	21.379	21.219	63.3354	12.6738	6.36309	9.9274	10.5313	75.1814	9.12493	72.806	28.7942	28.0885	31.8493	12.6674	15.2098	20.5809	4.61182	37.371	11.4544	34.0094	22.2137	25.9678	13.1128	23.398	33.7076	35.568	17.855	19.872	13.3508	18.3782	15.3314	23.6645	5.47515	8.95915	15.3141
NFE2L3	49.8438	25.7479	57.7775	17.8185	35.34	36.7589	29.721	48.7037	21.9401	12.5681	22.1947	49.9212	42.0928	9.75377	42.1666	58.8593	24.212	17.279	19.6389	41.2872	70.781	46.4638	84.8807	67.8188	22.2354	4.30461	115.014	55.6749	107.362	20.8569	67.3221	31.0304	51.4511	56.5461	30.8614	14.6987	34.0234	39.2315	27.4386	34.8746	41.0678	32.9907	38.4721	79.1904	17.4174	60.1496	21.4202	52.0377	29.9235
MCUR1	28.4527	23.0146	48.243	44.8253	47.7644	44.412	35.0171	45.0466	29.0693	29.6369	29.6955	24.3726	42.1135	75.2616	48.9822	19.386	36.0318	51.0953	40.2087	23.7906	51.4425	57.8309	51.6538	59.1156	33.5512	42.1683	74.4977	62.3441	27.48	33.9018	43.2525	26.0429	26.2268	42.1321	41.5904	37.9262	34.9698	43.0919	54.0733	31.7682	53.7002	34.9936	36.964	23.8104	41.1341	47.623	25.8978	29.2576	23.1542
LIMA1	138.342	45.6455	132.006	174.103	183.448	82.1366	71.5211	118.517	76.7739	42.5484	98.7899	73.5797	117.472	89.1984	164.982	51.2083	63.9306	118.835	61.7577	65.2736	50.929	241.213	126.689	88.8179	198.882	77.8833	74.9789	108.241	52.1094	123.897	43.3448	72.4702	52.3995	87.3033	52.1794	194.311	51.6919	103.312	64.7715	61.268	82.3316	106.327	140.432	137.574	123.651	79.3346	184.193	41.396	49.3593
LETMD1	27.387	23.0023	35.1941	21.1	22.3421	26.6228	40.5374	64.9292	19.7705	30.5857	32.6134	51.6234	42.4371	28.5403	44.6672	64.6809	38.0675	27.68	22.5681	30.8263	33.2175	37.7255	71.725	100.82	42.8394	14.3151	31.707	52.4044	41.6251	31.846	31.8134	26.4546	27.963	39.279	42.1423	17.7068	23.7061	44.599	37.1528	43.7553	50.4213	25.0989	35.1613	39.3698	30.4184	81.5061	36.8923	53.0777	39.7221
SLC4A8	4.60781	5.75639	5.17806	2.72085	6.18665	2.88569	5.67371	8.97766	2.82938	3.74098	4.46769	7.58166	6.26009	11.0975	5.84749	3.39272	13.7126	2.36957	4.01657	3.84589	6.25253	2.62691	4.33058	7.14369	5.94102	4.22639	3.04295	5.5309	4.63966	9.40702	5.29648	4.18613	7.35268	4.41036	4.785	3.97627	8.03241	5.91683	2.90098	9.95152	12.2558	4.98531	5.21328	3.1429	2.76979	7.14122	8.15865	11.3478	7.6036
LAMC3	2.4719	2.32263	3.95013	3.46647	3.88132	1.81393	2.74279	3.71341	1.87526	3.24023	2.31029	3.42046	2.57525	3.84806	8.06036	1.81717	8.88003	2.23607	3.53868	2.05822	4.48194	3.93391	3.94993	4.82305	3.88347	4.22434	2.43114	3.09575	1.92303	4.87781	2.22523	5.35046	3.07479	4.01609	3.81558	4.02983	3.28195	3.77499	2.58708	4.40057	5.50924	3.33061	2.52758	4.61647	1.82999	4.59772	1.98715	3.92848	2.7593
PTGER3	4.74125	3.70413	7.39242	2.544	11.7606	2.83872	6.32566	5.19282	3.67015	3.59197	7.13827	6.78183	6.83486	6.66921	5.28442	2.69442	11.6604	2.95086	5.60403	3.00691	8.73044	3.03503	4.85064	3.99092	3.14555	3.94473	3.34086	8.47213	3.12925	18.1617	3.66405	5.18456	3.65537	6.10642	4.97391	6.23688	5.05288	10.8221	3.92133	7.41345	7.46781	5.5298	9.04223	7.87887	2.51909	8.42228	2.58353	6.52402	5.76038
TNIP3	6.97424	10.624	7.85776	11.7817	14.1391	12.9717	26.9223	17.0333	9.80867	7.75271	13.7808	9.11189	8.53081	4.35112	8.81982	3.82493	15.728	8.3073	19.2545	8.28446	9.91823	81.4456	8.04102	14.7775	16.4965	4.31295	8.21867	13.1652	9.07822	20.8829	11.8089	12.7309	10.3012	9.09484	23.538	29.8385	10.7204	9.25726	6.15918	25.4314	10.2467	10.5845	13.5965	19.7336	4.72952	12.8309	4.2795	13.1151	6.61577
MAPK9	23.7519	20.4584	33.1761	26.8769	24.2619	28.6928	22.2977	21.5552	21.6568	22.8301	22.5375	31.0578	27.4739	38.5238	27.3343	26.7196	23.4799	25.6766	19.8852	36.325	30.112	31.9922	33.1497	34.7859	31.6823	20.3265	25.2348	49.2113	23.8712	23.6697	24.7812	26.3741	28.1174	23.9175	31.5251	12.5494	20.0032	39.2529	19.9394	27.8312	29.1318	19.0776	20.4789	18.369	19.0673	34.5336	35.2979	28.141	22.606
COL23A1	2.94526	3.21576	42.22	7.07578	3.98466	1.90123	2.02655	3.4527	1.75037	2.90966	2.85694	2.78745	4.72063	1.97364	5.40765	1.64898	9.14902	1.41407	2.62583	5.2398	8.8174	2.14415	4.22451	2.01442	2.87665	3.33126	27.3519	10.131	26.072	5.77553	4.07706	3.53536	2.95446	4.48555	2.02494	2.39552	3.32137	3.8376	1.35631	3.95813	3.74419	2.96822	1.62632	6.32747	1.37059	8.25693	1.68622	3.64856	3.88785
BCAR1	12.6732	10.0022	39.5197	40.7463	52.4117	11.9195	43.5213	33.8698	14.004	35.8838	37.5931	48.0561	49.3616	31.7715	23.3196	16.0111	42.0527	21.5033	30.1219	18.6906	17.1669	49.8513	19.0329	79.1538	64.9877	39.1308	20.7648	31.5318	7.59334	52.5109	10.1273	26.1204	11.8927	23.687	17.3794	97.3592	15.8612	33.086	62.6127	26.1687	32.4467	33.1793	7.0992	19.8297	27.4899	15.7535	16.789	6.73147	9.51863
FAM160A2	8.37668	7.61205	22.0602	9.70498	10.5482	4.76836	18.7687	21.7448	7.1314	6.89421	11.9245	15.5137	14.959	31.5917	20.2491	16.1331	16.6009	9.7612	9.58257	8.73235	11.5558	18.0889	25.6896	19.3559	16.4203	11.259	17.5008	21.1721	16.8544	12.6779	12.0869	16.387	8.09809	16.5089	10.4064	10.0084	10.4652	12.2187	18.5888	16.9875	19.7366	8.86588	7.95589	12.1308	8.75901	22.1151	14.7832	14.755	12.972
HERPUD1	59.0633	168.608	88.4409	51.9253	128.097	107.525	150.119	132.652	190.761	95.6422	145.402	341.731	97.2837	54.4295	79.4572	111.495	89.3093	76.3028	68.5087	114.922	72.8787	53.9151	60.4841	66.7821	73.6463	87.5351	68.6848	101.379	72.5329	207.293	130.057	89.6973	129.936	108.957	60.2942	140.506	287.052	71.5353	74.4376	116.589	171.934	229.94	59.7437	112.884	93.2163	90.4215	201.939	207.709	166.992
HOMER3	20.4494	10.479	29.3059	35.9978	36.1387	18.0407	30.9177	28.4979	15.7864	50.2754	31.4861	31.1824	39.4341	68.1898	20.8083	6.6552	17.9607	12.3092	31.9706	25.2471	17.4626	50.8901	30.8368	41.9922	100.968	9.226	27.3346	22.8684	18.2409	23.8875	23.6841	11.6897	12.0558	15.0758	49.1283	48.7769	12.3031	22.6112	35.0066	20.3832	33.3801	18.0056	15.0517	18.0944	24.2975	25.6986	9.82367	10.2033	10.2248
RAD51	28.0201	18.6425	17.8617	9.01383	14.0295	14.4928	12.9378	18.6028	17.784	11.6711	16.6958	18.929	8.34453	43.526	14.1698	28.777	16.4918	36.8298	11.1621	22.8138	17.5176	35.2258	20.5583	34.4937	19.9231	6.31501	13.899	20.4946	20.4577	15.3924	11.7418	17.3014	23.16	17.7803	28.6662	17.464	10.8281	20.1494	24.5063	24.1566	22.123	16.5	6.92948	13.2835	26.077	24.4077	9.78573	14.26	11.6021
POLQ	21.3675	4.22284	11.2644	8.48051	14.8372	9.19536	16.2141	12.3044	5.06926	4.46211	11.4811	9.58915	14.504	19.7595	28.6682	19.3267	5.9189	24.2902	8.59919	6.43697	14.1168	30.1448	22.06	32.9601	12.2422	3.67133	10.1143	23.8605	14.7558	9.09124	12.4049	10.5229	12.7043	10.4916	20.9844	6.74136	6.76147	18.9101	17.1291	35.3212	21.0224	9.41693	7.50911	7.94221	16.6624	17.3059	4.65034	7.0395	4.69786
PIK3CB	47.1759	32.7226	47.9684	12.231	63.8909	33.5987	48.977	63.4602	18.0374	19.9417	38.3692	45.741	28.8826	22.0185	68.5559	52.2261	43.2238	61.3653	33.2619	29.5412	49.8982	60.5294	62.4351	146.016	28.1363	22.0129	44.9235	89.8825	66.1851	42.1542	59.5073	44.8013	36.5854	61.6472	41.7315	22.7191	28.1614	49.9049	109.848	49.3625	58.0139	38.7619	29.1973	36.8738	73.2448	54.2331	66.2096	35.1483	24.0029
CYBA	99.6785	219.357	88.3015	76.3277	72.8748	118.852	228.446	154.704	279.953	231.63	191.682	145.041	103.32	32.0736	62.6132	59.4726	105.654	175.445	131.763	156.096	72.7976	62.7595	45.2471	68.7421	87.743	42.8107	145.242	76.9048	95.0444	93.3831	172.353	70.9829	168.585	118.619	158.457	157.229	101.16	37.1089	105.846	155.605	164.03	98.8473	39.2274	90.6945	116.025	48.7236	45.3155	198.931	226
THOC3	962.604	183.55	214.633	171.747	179.171	179.459	195.354	214.136	142.464	133.127	148.683	107.773	250.725	561.371	358.674	253.729	191.531	220.381	88.1703	328.254	167.548	441.177	360.595	185.538	206.966	181.556	360.278	344.56	126.763	199.53	98.2257	152.394	193.035	134.535	144.424	77.8848	93.8723	163.177	147.906	258.186	172.409	223.019	341.471	242.199	282.233	216.384	65.1673	171.001	79.2257
HEBP2	88.1389	34.8541	38.6498	62.4074	36.7242	124.422	32.7472	61.4399	38.869	102.674	52.0166	21.4147	53.6329	87.8251	77.2905	42.4642	60.548	89.7783	43.8674	32.538	23.2493	56.7689	51.5009	75.552	138.361	105.294	42.3624	109.034	29.405	32.9288	22.6745	84.8994	26.2094	53.6754	76.364	50.4869	12.3621	121.329	192.654	47.1632	42.1811	24.008	97.4372	27.5005	87.7958	35.9811	108.696	36.6205	32.2168
MPHOSPH9	50.848	44.2241	56.8884	46.507	49.8519	49.6083	46.9762	54.5401	32.35	35.5196	42.7174	69.1057	42.5115	63.6507	74.6336	75.808	33.1465	51.818	39.272	50.3549	61.2107	74.1704	106.759	81.0658	41.1281	22.0488	68.6735	99.0713	89.3783	48.7519	73.51	42.0155	46.6387	50.1056	54.5175	29.6627	43.2279	55.6242	75.5897	92.81	63.0839	50.9286	42.3966	54.3553	52.8159	73.4378	45.6808	66.8484	42.3886
PLEKHA5	58.5801	19.6541	52.0234	23.6414	81.3489	25.9138	29.8537	85.3024	13.5503	15.1542	31.6259	50.2625	61.5188	84.5606	94.0319	55.5716	91.9382	20.5569	36.3462	20.2228	70.1703	62.2647	96.4168	85.2993	32.7578	60.3426	27.106	147.773	41.3513	126.239	39.1388	77.9035	40.0789	59.5625	35.0015	49.8272	41.4877	89.8019	53.4345	68.6535	69.297	54.564	84.9644	58.3866	33.5717	106.094	22.3507	40.2012	27.7145
PRSS8	35.0687	8.78013	67.5647	37.0897	14.7763	21.9623	29.1393	41.2469	10.567	31.3899	31.3558	18.9198	16.3529	17.2341	47.117	10.9896	17.2783	46.0866	19.2936	13.718	8.1783	29.1184	22.2767	60.1581	47.6621	23.3916	19.2313	41.8503	15.7712	15.764	4.05855	37.1247	7.07086	16.7846	17.8424	44.9442	5.74555	67.821	43.1014	16.9562	16.5329	15.049	21.3952	42.7573	39.4158	31.5252	9.46635	9.29516	10.7647
SIKE1	28.3772	15.4102	42.1433	23.8317	28.0968	30.0577	21.4451	19.6413	19.9914	17.1529	26.9035	22.443	33.007	33.1052	36.5273	54.061	20.2497	28.445	28.1988	25.0052	24.8444	45.4386	37.8785	35.3252	33.3845	18.3121	29.0722	40.311	37.2996	21.0567	29.4454	34.8578	17.8122	21.155	31.1449	23.9648	20.5349	37.0792	29.2407	29.3633	25.6536	26.5249	32.8935	29.3206	32.1067	43.4428	38.2186	27.0633	22.6301
RRP12	8.23346	5.49294	9.61065	6.10864	7.67425	6.50052	11.3047	8.76931	5.54859	6.66839	8.15797	11.067	15.8915	14.1734	12.4415	8.38851	14.7662	10.9013	7.08466	6.52132	11.5753	15.962	14.0208	19.8983	18.8055	13.5168	14.7743	6.89651	16.5911	4.41678	10.8649	9.33868	6.78092	21.2004	10.4257	17.28	6.18984	11.3167	14.1929	11.5021	12.8177	7.59653	4.17171	14.0038	11.7233	24.15	3.98547	7.76463	7.75601
FNIP2	13.0933	19.917	31.2466	20.132	30.6604	12.0924	24.6035	18.3913	13.5824	10.6931	22.542	44.6649	24.8458	33.7621	39.6921	39.8324	14.1127	17.685	19.0336	24.663	23.5486	12.1458	24.7189	9.34325	30.1301	12.9564	22.0566	40.1528	17.3183	15.6073	19.1573	15.0049	19.1665	21.8551	21.3536	23.1351	9.88652	39.6603	24.1779	62.8627	18.9675	17.756	24.9808	36.4645	14.8448	31.6761	32.3501	15.3747	12.7606
MSMO1	43.329	16.166	140.007	39.0432	80.6524	65.6744	35.2688	52.893	47.2308	113.915	80.735	31.6559	42.1187	120.458	1102.85	44.6194	75.5066	122.661	29.1378	39.8972	23.8596	58.9256	127.286	32.793	95.6921	79.1726	47.7842	64.8173	38.3234	52.4726	22.3015	86.0433	27.7825	40.4825	40.8481	29.8463	15.6268	78.9835	62.7345	71.6469	29.4994	24.0089	202.58	69.0613	45.9125	73.6539	63.1565	47.0011	36.7145
TTC17	70.1331	44.9192	81.9149	40.3378	62.9832	33.857	67.797	82.8274	33.0563	24.8362	49.7458	64.1008	57.1054	68.474	122.312	73.4077	64.9615	42.8457	28.5244	53.8539	53.0727	81.417	106.584	105.772	56.5739	51.2869	47.058	95.6776	75.1923	75.3909	65.1597	60.7479	46.257	91.3556	77.6862	50.4696	62.1714	74.0313	67.6288	83.3448	108.265	51.6896	58.0923	64.2493	43.7309	127.786	91.0535	94.063	49.531
ALX4	1.06173	0.978175	1.17791	0.992752	1.15084	0.920217	0.993466	1.04684	0.956304	1.09441	1.04307	1.13853	1.27595	1.05274	1.2027	0.962312	1.94317	0.958879	0.991273	0.953175	1.49239	0.944313	0.99362	1.05932	1.06911	1.3358	0.941375	1.28798	5.40982	1.75588	0.977509	1.11596	1.08145	1.14506	1.03368	1.03772	1.08076	1.05908	0.985527	1.09754	1.38037	1.19881	1.00535	0.99366	0.933093	1.16728	0.966946	1.07887	1.20128
FSTL4	83.2248	45.2575	124.427	34.2163	75.3629	33.0214	165.18	126.485	20.0602	54.1842	53.9002	86.1915	76.5687	80.0499	174.853	101.547	201.063	34.1434	58.9685	43.7217	123.176	105.577	180.98	257.494	104.224	54.6204	83.2467	162.79	109.998	159.232	49.622	67.6517	89.981	97.7553	94.7642	40.4835	59.1566	98.6965	176.304	132.021	120.618	81.8033	51.3944	60.2844	66.8623	168.184	37.7636	80.1653	56.2008
FOXN3	50.7338	85.4692	92.9838	49.0154	88.4086	56.9441	120.474	159.522	41.2742	73.4286	91.4338	127.022	79.3801	103.73	130.343	178.755	164.422	38.5895	71.456	95.1051	58.9852	97.891	109.526	241.595	79.6103	82.2835	84.9396	142.508	81.5862	167.209	101.497	104.546	96.072	99.5771	140.944	77.3789	138.495	136.113	137.874	173.096	168.854	80.0817	83.4294	106.698	58.032	125.109	33.9	165.404	118.803
METTL24	1.19083	1.62527	1.09907	1.16655	2.26541	1.58437	1.52378	1.21907	2.72382	1.71946	1.38634	1.82127	1.4707	5.95756	1.40172	1.00341	2.68672	1.49707	1.2054	1.47174	1.6942	0.886642	1.41795	1.0567	1.47768	2.86835	1.01905	1.53381	0.981809	2.88626	0.974081	3.54601	2.66937	1.89581	1.11725	1.51607	1.34952	1.68404	1.42015	2.31227	2.56394	1.59893	1.01937	1.11745	1.09875	2.09859	1.09046	2.4985	1.9361
AKR7A2	26.3378	17.5969	37.5515	23.7603	25.9472	17.4278	27.9869	17.7115	32.2224	24.8689	27.4793	22.6704	29.5364	37.8253	32.8088	31.9759	26.3891	17.6487	25.5523	25.706	26.4759	34.7107	35.4559	37.6142	33.4496	24.8668	48.8598	30.1493	30.0525	21.2392	19.3607	30.9617	18.4117	24.2971	23.3016	15.2241	10.7429	17.8734	38.4994	20.3771	20.6005	14.9774	15.5923	18.4466	34.7601	22.4727	24.5905	18.8533	21.9666
MRTO4	46.6257	17.8577	37.8982	31.4134	26.779	19.3156	26.6937	25.8739	25.6959	38.2415	20.3545	26.2435	43.754	51.0061	32.7819	26.0499	44.7566	26.9508	40.826	25.7219	34.5052	56.4666	45.486	43.0387	37.431	25.0065	33.2972	31.5811	22.8906	23.5776	24.1436	25.146	19.5204	34.5793	34.6362	22.6971	16.3976	34.7971	32.286	31.5629	28.1672	23.9933	21.7457	16.2473	40.5572	43.3713	25.0842	18.6049	20.9675
NNAT	2.5734	2.31986	6.2938	3.41873	2.00193	1.34664	3.9509	12.6706	1.0905	1.53509	3.17033	10.9821	7.1101	2.98566	13.174	2.37143	6.56451	1.50839	2.84047	1.14423	5.8128	4.20931	10.8199	15.7303	8.49251	4.15494	1.50311	12.8368	4.56059	4.93074	2.78883	5.946	1.64818	13.8725	4.7025	3.32618	4.93115	4.57488	7.02794	7.73155	8.51194	3.79617	2.80474	2.44629	5.5605	14.8893	1.09929	4.48194	2.20713
USE1	36.2655	29.1945	41.414	23.8474	43.123	21.6642	40.7942	52.4878	27.3987	32.5838	38.1421	51.7403	45.9994	46.3349	76.0447	29.1241	70.7335	38.1785	43.5776	30.9865	47.7	41.1393	58.7385	66.7073	37.4278	31.9568	38.5895	45.8909	30.6702	70.1245	28.2235	29.8062	30.3203	46.4793	38.4596	31.4522	21.428	35.2212	37.3015	51.6327	52.6557	33.0094	19.3141	22.9907	48.4427	66.3098	35.8392	46.49	38.5848
MCF2L2	3.67169	5.22507	3.02722	2.57236	7.69244	2.65167	6.6381	4.57414	3.41543	5.03031	4.00649	5.76887	4.04181	3.76845	3.68339	2.24742	8.76731	2.54444	5.19913	3.13571	5.0375	2.81106	4.8855	4.77525	7.04453	4.07888	4.58024	8.90441	3.8368	6.95307	6.21152	3.15905	3.8123	5.35224	3.99148	2.83664	7.34534	7.11166	3.02653	7.4463	7.38975	4.4867	2.75327	3.21263	3.17153	4.78659	1.89178	6.92838	5.32504
NRIP2	4.34322	4.891	8.11512	3.0407	5.30684	2.2624	6.05039	10.0267	2.55502	2.73733	3.73829	8.94252	8.20445	3.36339	5.40072	5.05014	14.6798	2.24624	4.40405	3.48291	6.91577	3.54486	10.9526	21.3845	5.94634	4.51411	4.01752	17.1191	4.59762	12.8426	6.54151	10.9263	4.8748	7.11616	7.73623	2.56156	8.03845	4.57192	6.55752	9.88272	14.4318	6.81498	3.38425	3.60382	4.70507	13.6643	2.59192	11.3964	8.11265
LAMA3	59.6758	20.8432	125.155	293.597	97.1006	84.2975	55.976	59.3242	39.444	59.9447	57.8482	85.4824	171.754	99.378	122.563	474.49	53.1373	51.5257	87.8748	57.9671	127.659	278.139	215.084	306.678	195.091	56.1187	125.032	154.093	86.6396	124.956	117.193	108.62	54.5378	124.967	54.9413	325.249	113.347	296.627	145.177	69.0658	92.1047	81.1024	78.8591	201.722	132.671	115.265	4.75206	24.8851	26.2197
AP5M1	24.0675	20.9937	22.5256	37.6815	24.1326	26.6993	22.6108	29.406	23.7426	18.4032	22.2949	22.0637	26.6715	31.6723	28.2626	47.6394	20.8617	22.6577	26.8497	33.912	41.3235	53.8173	42.4711	42.9932	24.4953	23.9188	34.6159	45.768	43.0739	20.2785	23.4326	45.8249	26.4433	29.1833	21.9546	21.2332	26.5507	40.7178	34.0766	33.5024	34.0575	17.0917	35.6894	27.0075	35.6999	50.975	51.4827	38.0226	30.255
ANAPC4	31.0527	15.192	42.2149	12.333	16.2036	22.7614	28.2088	31.9352	17.0585	18.5958	21.0648	39.155	19.4279	16.9355	27.0379	54.1284	23.8683	23.6008	24.0089	24.2727	29.1023	24.3147	39.9712	23.9488	20.8469	13.9677	32.2912	34.5379	23.5787	18.2967	24.2576	24.2657	19.4062	25.5308	27.734	13.6706	17.4646	27.8356	36.0096	19.8938	30.183	20.4692	27.2869	29.3314	17.0788	37.2386	24.5414	35.1909	25.1479
KCNQ1	7.37451	2.77769	8.53341	5.14274	5.58866	3.53233	6.73817	7.73263	5.24354	4.22014	8.26762	3.49177	5.10594	4.0669	8.78118	1.5971	11.7404	2.27169	2.75359	4.25057	10.8178	6.27981	3.38191	8.45865	4.35537	10.2384	8.61977	15.9535	4.92467	8.53434	2.59464	6.52974	2.33639	3.48926	4.98844	3.16462	3.2026	5.33613	18.0876	8.18609	8.21675	5.47074	1.3552	5.24987	4.42579	5.88428	1.71818	6.02839	8.2461
TRAPPC3	72.7521	42.5592	63.1112	78.534	60.2819	73.0746	61.3392	56.9728	54.5825	65.1117	62.1784	44.8401	54.6618	69.0103	60.1274	52.721	70.872	79.5922	71.3475	56.9632	62.0666	79.3323	75.1247	59.5344	74.681	51.5771	79.1265	81.8133	52.645	44.7525	60.5224	62.3731	40.5003	64.7004	53.2052	82.2538	37.2922	57.6621	80.8976	66.1198	46.7683	37.2476	45.6641	57.6692	67.3977	50.7097	60.4822	44.0433	46.7096
THRAP3	75.2593	63.4433	108.024	117.713	121.032	64.7776	98.7632	89.4582	55.3944	54.4123	92.7255	67.326	85.2003	94.7564	100.783	134.508	83.283	96.7867	52.2227	111.271	80.9759	123.247	127.183	117.549	89.2917	102.781	98.4981	99.7365	123.388	112.175	152.568	90.7299	60.6983	93.2113	83.6439	101.435	83.2074	101.928	109.926	102.657	83.5666	124.22	50.2824	85.5923	91.3488	102.907	94.4267	87.9031	88.9742
PHPT1	45.0262	29.6187	79.6929	134.315	54.393	23.0224	46.6482	54.1325	50.7476	66.3361	44.2478	60.0757	51.7476	30.5216	75.4917	48.6406	40.7618	59.9494	58.4817	62.096	98.3858	48.9489	123.916	53.9122	63.0707	29.4458	59.0811	102.494	43.9775	47.9765	33.1588	41.392	49.4833	52.0021	144.931	28.7582	32.0571	22.4586	29.6464	35.8246	44.095	29.5582	42.9432	56.773	61.604	69.3942	21.6153	27.2018	24.3865
ENTPD2	2.11809	1.47678	3.02274	2.67498	2.34668	1.55874	1.7495	2.37341	1.86023	1.95687	1.97029	4.33966	2.18025	2.0986	3.78175	1.37728	3.65621	1.57051	3.54421	2.02303	2.1605	2.31057	2.8302	16.9396	8.2739	2.08946	1.80076	2.64886	2.76582	1.92047	1.87476	2.40319	1.66121	3.14601	3.995	1.68874	1.77037	4.52384	1.52587	3.09486	3.12672	2.09528	3.30247	2.33248	2.6657	1.93832	1.91672	1.4837	1.87512
LY75	15.5162	23.5632	14.8191	26.5291	12.9329	32.583	21.603	21.8099	20.5009	24.786	22.5492	16.4681	19.1631	11.1268	15.7783	38.0426	17.5948	34.4538	19.9598	36.8717	24.9269	29.2419	26.4953	15.953	13.6761	5.61317	45.923	18.0787	82.8227	14.5351	47.5846	22.6669	27.2944	19.1528	38.3876	11.9158	22.7283	28.952	25.615	26.2155	21.3239	16.9561	14.7324	14.7776	23.3126	24.9749	8.06519	40.8226	34.9332
ARID4B	52.8735	38.2971	59.3953	32.3014	77.569	47.9695	45.3553	59.638	29.7554	31.8652	58.1345	49.9375	48.9383	54.6732	123.725	60.6027	42.7662	50.7399	39.7583	63.2208	53.0792	67.7599	76.5933	82.1924	59.7541	32.8487	32.1543	78.4125	71.8852	63.7876	75.6462	33.6669	35.3571	52.3817	75.3692	42.8444	50.3315	50.7459	43.2367	52.4578	64.8222	53.5756	35.3259	52.4214	36.3756	57.9874	45.7809	63.996	53.2701
OPN3	5.63999	6.00961	3.39742	9.68331	6.23051	11.3205	3.54857	5.38348	8.52574	10.2728	9.89487	3.15341	6.19173	10.7417	7.5595	27.9135	5.05253	4.99711	6.00888	10.7056	9.64051	21.6295	9.62151	17.6477	20.186	2.80308	19.2455	11.6719	19.6814	4.88552	6.92016	8.65763	4.41987	7.82472	6.27585	16.7289	4.23858	9.72023	14.8814	5.2166	8.82773	4.72036	10.2192	8.68336	7.29353	11.8344	17.4597	9.76369	8.34042
SDCCAG8	48.9905	44.1497	61.2695	43.628	73.2429	43.7986	59.7384	73.5824	31.5652	33.5299	58.928	55.4832	50.06	44.699	81.2659	80.0157	76.4723	46.0594	37.2941	49.2612	66.9803	57.1089	85.9592	103.512	88.0811	38.4242	52.7479	91.8231	81.0481	85.765	49.4145	56.6463	49.0159	52.4022	72.6908	40.762	50.781	60.8058	54.1669	63.3682	83.466	50.0611	51.79	51.3323	41.5259	90.3982	70.0602	70.5534	46.4211
PTPRN	1.05906	1.26244	1.45758	1.32998	2.8702	0.896149	1.3172	0.862063	0.908743	2.04112	1.63356	1.29981	1.62061	1.61209	0.894151	0.882204	3.82721	1.01335	1.68917	0.937771	2.71646	0.862063	0.92815	0.862063	0.862063	2.90408	1.08192	1.68993	1.05935	3.64231	1.72139	0.993101	1.86205	1.15382	1.23594	2.13594	2.025	1.38766	0.931899	1.39278	0.887997	2.74529	1.17822	1.72048	0.89326	1.59894	1.14445	0.862063	1.65061
HHAT	8.1331	3.83022	7.08758	3.2558	8.21985	3.29204	5.50775	5.87131	3.43798	4.34682	5.28521	5.78115	7.63501	8.31576	9.8708	12.4505	7.49424	4.53062	4.4467	4.57985	10.2395	8.01415	12.9299	19.7242	7.59273	5.05856	6.35903	10.2371	9.52	9.08806	5.99876	5.41822	5.22533	5.88991	9.79362	5.45943	6.71216	4.94123	6.84245	8.60963	11.4949	6.21859	8.80406	6.85232	4.13254	12.9312	24.3167	7.29048	4.55288
KIF1B	44.6752	22.9697	39.5112	21.7679	42.9853	26.5858	51.6027	49.3981	15.756	16.364	34.5861	36.2877	35.1895	66.778	33.9934	29.5685	36.0683	33.7672	36.8671	26.3265	23.0988	59.3336	49.9527	59.2987	57.3473	63.1632	38.0885	65.387	55.1103	35.7406	30.5167	49.1014	20.5945	41.4011	46.4252	31.4024	17.9618	66.5563	38.8907	40.4023	35.6165	26.3217	42.1961	44.09	42.8587	36.1703	20.9035	19.8064	20.7523
FOXC1	6.61137	2.95211	12.8346	13.2684	10.1963	11.7225	4.10177	8.80245	3.31229	2.89166	6.27715	16.8822	13.8005	3.78791	13.9831	2.7531	6.46501	6.38377	9.23704	5.79074	23.5415	4.12273	1.99016	18.8801	3.81108	18.7803	32.4899	11.6322	22.8841	12.8118	8.15866	6.4718	5.45095	16.1055	9.99205	27.2592	5.46051	10.066	4.83808	2.60306	9.90657	6.05822	7.42278	20.5956	5.77022	18.8529	2.18475	3.92524	6.18899
TBC1D22A	20.9144	30.8021	74.489	32.0745	40.9607	26.1241	66.7977	64.1244	31.9401	48.9832	51.7714	52.3977	48.5587	29.87	28.7373	34.6863	71.0905	36.0459	44.9589	42.0868	32.5483	51.0878	77.0812	96.8199	51.2216	29.0294	53.4578	38.7233	34.1435	40.6626	35.4258	37.6249	33.1298	61.3135	58.0341	34.2753	45.4193	37.3516	30.3174	67.9505	71.9071	28.3678	24.0893	41.9242	33.0305	55.2468	15.471	68.0212	55.7411
SYNE2	51.9416	65.4663	60.9411	135.407	96.4294	50.9732	139.233	146.747	34.5193	48.1928	91.3825	101.378	95.9621	185.36	214.835	291.847	91.7246	49.2547	65.0157	77.4867	98.8297	193.705	141.011	288.813	209.226	117.95	135.001	169.718	246.988	158.712	150.152	112.227	85.0011	123.766	122.11	104.705	151.427	184.351	211.695	221.894	199.443	100.612	76.0818	148.392	134.93	243.321	53.2483	122.231	69.7517
PLEKHH1	3.04053	2.52085	3.88863	4.50982	5.07161	3.06964	14.4625	17.8944	2.19242	4.12467	4.77034	22.0168	5.23149	2.99887	8.58215	9.54549	9.70844	3.97196	7.51336	8.73348	5.22876	8.92408	12.3561	36.0975	6.57846	4.10959	6.96551	11.9315	4.49392	11.4897	2.68138	8.09253	6.60712	9.37405	6.99392	7.76767	7.09878	8.52673	14.636	5.67585	9.13875	4.85713	4.58387	3.7731	6.41089	14.624	6.81131	4.24255	3.5658
ATP9A	10.3337	7.88956	19.4267	8.61006	20.2427	5.79273	19.5091	23.8796	8.15383	8.82105	14.8661	36.849	13.7036	19.3159	17.214	30.8354	14.6173	18.0708	11.7138	21.0455	40.9482	43.9955	18.0795	34.9208	17.5204	11.5639	33.1096	20.4611	19.8586	23.631	5.48956	15.1053	7.85273	11.3708	15.5873	19.6498	8.43425	7.95423	24.3029	9.26789	15.2234	9.82789	18.3571	10.0916	14.1799	19.3059	11.9728	6.34997	8.65413
SPO11	1.27428	1.06482	1.00122	1.25931	2.30035	0.927894	0.927894	0.927894	0.927894	1.33819	1.09985	1.004	1.17642	1.16154	1.25968	1.15079	1.80196	0.927894	0.927894	0.927894	2.01659	1.01422	1.07626	1.06576	1.15409	1.53035	0.954296	0.988876	1.05697	3.35425	1.02039	1.26815	1.10505	0.927894	1.39317	1.42712	1.83179	1.74751	1.03077	1.28501	1.06206	2.35446	1.04837	0.927894	1.14701	1.73535	1.05437	0.927894	1.19528
CBLN4	1.13816	1.08754	0.957498	1.05769	1.72685	0.969331	1.03825	0.957498	0.957498	1.57279	0.992559	1.06505	1.91415	1.05161	1.07518	0.982162	1.24192	1.03015	0.957498	0.983855	1.78693	0.957498	1.15945	0.957498	1.01022	1.24531	0.998817	1.08475	1.133	1.60847	1.21568	1.11042	1.11229	0.993666	1.1402	1.05845	1.29775	1.25539	0.981703	1.20041	1.08431	1.34551	1.03774	1.12101	0.995641	2.81676	1.15196	0.991403	1.00294
CHRDL2	3.06053	2.15398	4.86912	1.52547	2.21749	1.75415	1.35263	2.02984	2.63344	2.97796	2.32821	2.28266	4.14784	2.2886	1.75536	1.30464	15.008	2.03713	3.79273	1.15089	7.19277	1.46942	2.60986	1.77358	3.60394	4.9498	1.81762	2.02582	1.09377	3.30063	1.29828	2.51473	4.72755	2.84851	2.24207	2.87127	2.06086	1.51097	1.14473	2.01362	11.4771	4.62098	1.32964	2.74944	1.09377	3.86987	2.51132	3.60782	3.90105
FAM168A	17.892	12.6079	22.7739	15.7309	26.3969	7.08048	21.9148	23.291	7.70745	11.5086	22.0766	21.6554	21.6108	23.2351	18.2954	18.0678	16.6176	10.8893	15.9438	14.9109	15.2251	11.2889	14.9881	27.683	12.2073	11.0088	21.1966	19.122	17.2522	31.0289	19.1763	19.5255	13.0301	14.985	15.0077	17.1048	15.9289	12.4789	9.74619	20.5997	28.5796	14.3796	11.8822	14.9779	9.5514	19.6672	13.5954	22.1676	15.7326
RELT	10.7591	14.5378	28.2455	11.0605	12.2109	8.10083	19.3996	35.7464	13.968	20.8236	23.1565	23.728	27.9239	18.2581	24.4791	7.75303	28.9345	7.97591	29.1809	10.3476	19.3704	10.5119	20.2828	23.7561	17.0683	9.78941	24.1908	13.0825	16.4309	15.1999	16.5047	12.648	13.368	27.6227	21.7092	17.6833	15.5119	7.22397	8.66551	30.3426	43.0778	7.24614	8.16064	19.8344	9.43594	16.0542	5.45877	44.5765	26.0062
GALC	17.7618	19.9379	11.1161	14.6336	26.6703	15.017	27.3378	14.243	15.1284	12.2454	24.602	19.8736	15.1233	13.4453	34.2597	25.4719	17.4828	12.5277	13.6145	19.3327	12.6447	27.1948	17.6979	15.4263	25.8157	14.2042	11.7619	20.5127	31.8711	30.1954	24.0415	16.7861	19.4988	13.4422	29.2421	15.1949	23.0441	21.1714	23.5067	22.3776	25.1498	22.3674	19.8766	15.6669	13.8509	15.5197	69.3725	24.8489	16.3582
NOP58	74.2432	49.0864	84.1751	78.145	105.052	96.1909	77.6503	79.4116	71.7923	54.3802	72.1445	66.2835	95.8491	70.8232	174.523	103.244	67.012	87.2507	78.8932	90.6918	88.0904	194.862	122.102	130.869	110.92	67.7407	76.1532	134.294	99.4765	81.062	91.8886	77.1355	68.3814	105.378	90.2117	76.0569	72.4677	139.601	114.025	85.6274	101.567	74.0761	95.7635	103.198	122.269	144.549	126.833	94.1019	73.7413
SZRD1	71.8776	40.1319	97.5288	73.2658	67.9067	41.8513	76.7684	72.8671	38.5119	71.5664	62.0779	52.3442	64.2784	72.9761	61.5599	62.4467	58.8171	70.3267	59.8056	58.88	46.0205	81.9751	79.62	112.156	81.2076	39.2071	89.3718	81.9371	57.9422	77.8807	85.801	68.7705	41.3131	58.4531	60.4922	50.6158	46.2604	63.1481	80.7883	63.4851	51.5149	65.6409	37.3231	54.5765	63.2132	54.9406	36.3018	48.0064	58.352
KCNH2	1.52209	1.4567	11.2459	1.28231	1.95166	1.4263	1.43407	1.38328	1.46661	1.97326	1.95919	1.62466	1.9404	1.42311	1.80672	1.31805	3.44438	1.15747	1.57567	1.77103	2.65902	1.32518	2.30146	1.39131	1.40914	1.49187	2.90174	2.21901	1.76799	3.18949	2.63761	1.64051	3.01619	1.44708	1.42339	1.53253	1.83902	1.84151	1.334	1.57871	2.03593	2.08211	1.43243	1.61604	1.61138	2.44102	1.29967	1.84368	1.97868
CUL1	48.0431	33.5105	46.9634	21.3424	37.8912	37.8228	30.0735	36.882	37.8245	24.54	37.6623	35.5888	40.0416	69.0167	40.1811	44.931	39.0265	26.5668	31.8611	46.815	44.7598	66.7135	37.0636	51.3392	61.0006	29.9066	55.1206	38.472	55.5921	29.8755	49.4045	42.4547	38.7161	43.7975	31.2183	38.335	29.0195	50.7804	31.508	41.4033	32.2559	31.9389	43.5733	37.4325	28.2839	52.7281	27.5954	41.4037	40.1449
FAM114A2	23.2037	27.5739	22.4224	15.8639	24.3236	27.5024	26.9309	27.1361	21.3865	23.0025	24.1589	23.2665	20.3293	17.1667	18.4961	41.4581	22.5178	24.1893	27.6986	34.4878	23.5735	28.5596	26.5001	18.1162	30.9429	16.9706	19.8276	30.6774	25.4715	25.5659	27.4929	25.4306	30.3411	22.2487	27.6365	13.8479	19.0241	20.4611	11.2414	25.2556	30.4331	18.9177	29.2635	27.3541	19.7623	29.5522	41.5343	30.6723	31.2543
CYFIP2	11.417	41.8311	37.2737	7.02179	21.9591	18.3057	29.2988	53.1544	24.8062	36.2611	30.6437	34.0337	16.6771	7.861	17.3177	31.3123	64.7713	10.2464	11.268	53.1511	23.2025	6.62966	29.9382	16.8563	14.8625	10.086	23.087	40.6815	31.4422	26.8675	59.0103	15.3874	31.4282	29.4614	33.5596	8.62375	56.3561	8.50556	9.46879	40.9442	75.2159	22.8053	5.50676	13.5826	11.685	19.0006	6.10344	101.555	90.1591
TAB2	51.867	38.4018	53.5554	42.4302	75.4345	46.2344	38.8934	48.5391	26.9503	23.2142	43.5506	31.9463	37.1854	50.7414	39.6787	47.0934	42.3444	49.1954	27.7515	41.0552	32.4483	35.6791	37.0679	34.4661	59.6772	45.5376	39.9197	94.0286	53.2945	69.6879	90.0584	48.336	41.6492	38.9591	58.3351	79.0502	72.5805	71.9216	48.4209	48.344	49.9023	59.375	55.9009	39.7508	30.1707	32.1459	49.3146	48.5875	52.7492
GINM1	42.2194	34.4708	40.7817	38.7641	53.8792	42.5647	27.6476	31.7521	44.3514	24.6	43.9037	32.8105	40.7715	87.8621	43.3714	46.2447	39.7526	55.9189	32.2679	33.0767	27.2739	46.861	45.558	28.9508	52.8801	41.4166	55.7602	88.8088	38.1428	38.6182	29.7724	57.4008	41.6591	36.6724	53.8361	47.6299	24.0562	66.1688	59.9155	44.9921	46.1538	20.2831	56.1497	34.9691	45.7248	42.5231	76.8351	42.9718	35.0712
EIF2AK2	80.1769	33.0317	70.1438	71.5445	92.426	75.434	99.6259	85.8735	63.8103	52.9788	62.2887	83.3984	54.5559	86.1108	86.279	61.109	41.9819	126.694	90.9827	114.186	38.6599	139.49	88.5777	163.34	121.392	28.0437	50.6326	103.04	67.7741	62.0806	101.433	91.8332	79.2533	58.5994	137.791	123.178	74.9766	115.197	93.9974	79.4185	53.7227	64.2652	46.9039	46.4253	88.1609	115.046	37.2269	31.4945	23.9244
USP36	27.0154	30.0379	59.3289	20.5343	26.3094	19.7314	45.3991	55.809	13.3119	23.6765	37.2818	73.3973	44.8083	52.0234	52.0695	48.5306	54.457	16.5416	22.0633	16.1864	34.896	20.0057	71.156	59.6391	41.9409	30.2833	36.7463	43.7271	35.4306	51.0196	40.191	36.7885	28.4329	89.7689	61.6326	23.837	47.3256	65.7469	36.3314	69.6667	84.0329	24.5709	31.8623	50.2878	23.9858	79.8964	27.6272	42.3262	34.7569
KMT2C	70.5974	60.5086	105.193	22.3482	64.3968	56.0128	72.0398	110.147	26.5329	31.5606	71.4983	92.2884	73.2612	94.9657	140.676	86.3241	103.096	36.3504	59.1887	62.2425	82.715	107.76	111.698	141.786	103.601	63.125	72.2391	88.1913	102.052	85.8579	83.0571	77.4614	65.43	115.162	60.9997	49.4915	76.1513	124.755	72.8476	125.288	118.567	58.5454	72.046	102.449	47.0887	101.912	61.8011	102.637	68.7488
MCOLN3	9.32014	2.15241	13.9282	3.31657	9.13357	2.16843	6.5047	6.36526	2.96256	2.36787	2.13004	11.0545	3.66266	22.4702	10.4096	11.8594	6.857	7.68839	2.94939	4.33754	7.13194	4.55089	20.3305	4.73737	3.91331	3.20585	7.5255	22.4743	6.64789	9.74072	3.48861	9.67101	3.53382	6.37582	4.8631	3.11636	4.20109	10.5838	6.75072	11.0753	6.46924	5.62616	5.04304	4.18597	2.39132	14.939	3.55398	5.53174	3.38304
CCDC85A	1.22222	1.61475	1.21702	1.2142	2.06082	1.26504	0.994757	1.2922	1.22815	1.49467	1.28218	1.13271	1.19028	2.84912	1.33801	1.07951	2.47591	1.06865	1.45294	1.20604	1.94045	1.71774	1.02443	1.05595	1.37942	2.68245	1.13731	1.21514	1.31963	2.15021	1.43156	1.39768	1.61652	1.46596	1.29246	1.45265	1.71383	1.50596	1.1661	1.16839	1.35374	1.53183	1.20876	1.15687	1.24291	1.52969	1.28254	1.75118	2.34425
PUM2	140.213	75.9693	153.719	61.149	124.907	135.44	115.231	120.321	57.8128	67.9	92.3191	100.757	96.4525	178.509	205.339	194.832	112.18	109.477	78.9334	113.608	130.474	175.063	193.657	205.37	108.452	49.2347	158.158	160.903	183.291	75.492	127.681	117.509	115.88	140.979	116.987	78.5911	83.047	182.973	174.529	161.832	147.311	92.2756	116.482	138.673	117.591	173.626	93.326	137.378	93.6272
MRPL43	26.5453	18.9004	22.7808	26.5358	37.6849	24.8251	29.5341	17.054	25.8238	42.4405	26.2342	24.8963	27.3109	42.0234	20.4497	37.1495	36.8807	37.2096	31.4712	35.0994	41.0154	21.7089	32.7449	48.1748	35.6176	39.9882	57.1327	25.388	37.2156	21.7195	36.5856	21.8601	27.4877	23.178	31.8444	40.3252	18.4126	21.6738	43.4723	26.1653	29.5616	31.9415	23.8982	26.5045	28.7163	39.259	28.643	28.9949	28.2087
ITIH4	2.44985	3.49699	2.48021	1.60695	3.51025	1.92982	4.41093	6.2202	2.75685	2.62537	3.71639	5.83688	5.32793	1.83723	3.83169	2.71157	5.77958	2.47784	5.91471	2.7695	3.21801	3.41685	10.63	3.15784	4.98564	2.71384	2.73642	3.24496	2.72268	3.14464	2.67672	3.1143	2.9772	3.51565	9.55816	1.88689	3.44053	2.05832	3.3281	4.44602	6.08456	1.87557	1.80057	2.18603	2.43198	3.32488	35.2752	4.35224	4.20993
ITIH1	1.87951	1.47531	1.45379	1.17529	2.16304	1.30641	1.20706	1.2524	1.6342	2.42113	1.4196	1.16149	1.73895	1.36176	1.2253	1.14082	6.73104	1.14766	1.48709	1.53494	2.84317	1.07253	1.22941	1.11776	1.13492	2.98454	1.24615	1.07253	1.54251	3.93057	2.59249	1.28948	2.16787	1.21255	1.49677	1.49104	2.03508	1.84877	1.15303	1.7021	1.33474	2.57538	1.378	1.18547	1.34275	1.97168	1.1622	1.92282	3.04526
HPF1	14.8695	10.0746	22.0431	17.42	30.116	21.2546	11.5703	11.2144	20.2015	12.9528	14.66	15.6886	15.516	15.412	26.3033	51.3911	10.9155	30.4796	14.7484	19.019	19.8562	12.036	20.4554	8.71858	16.8305	10.3042	26.6343	27.2012	29.1058	13.7624	22.4983	13.0223	20.6075	13.6236	15.9699	10.0913	8.23408	15.714	22.1772	22.5723	13.2779	27.0105	29.1451	18.0461	18.1553	23.5291	19.7343	11.5036	15.5748
ZFR	67.6463	41.8868	49.2176	61.6034	89.4481	56.5609	36.509	38.4988	40.2729	30.4767	42.627	37.3268	53.9833	79.6619	67.4431	59.6659	36.8609	56.3689	40.2169	62.1764	73.7822	80.4257	67.1752	51.3288	48.9287	50.6702	47.8012	73.5018	75.9831	53.7809	68.8608	52.4791	47.0548	50.4103	44.2447	86.4467	43.4377	76.8091	52.1448	56.3825	75.8528	46.1322	68.8227	46.6339	50.5686	68.9127	68.7569	52.7645	42.7774
ZNF280C	7.64204	5.94453	10.8356	6.72853	11.5699	6.98459	8.14847	6.48671	5.11006	6.2	5.75047	11.6556	7.81263	19.892	9.62189	13.7051	6.54129	11.297	6.20375	7.46738	7.24089	12.0939	7.21935	12.6987	10.6043	6.07886	7.74969	9.30891	14.383	12.5561	15.3146	7.80422	10.3636	6.71133	8.15897	5.86762	15.1675	10.0397	8.90443	10.498	9.16672	16.9653	14.6316	7.94843	10.1463	14.2405	10.6053	10.1602	7.7384
NPFFR2	4.2619	3.99406	4.52518	3.65589	6.48694	4.08085	4.25606	4.48103	4.3718	5.12306	4.07292	3.66009	5.47081	4.19654	5.98049	3.46061	7.9679	3.39015	5.94488	3.31251	6.23394	4.75397	4.10719	5.82426	4.02653	5.20056	3.3441	3.95262	4.03623	7.36604	5.27616	4.45748	5.93783	5.12139	4.43732	4.88523	4.6583	6.4038	3.43653	4.50507	5.09749	5.56014	3.77553	3.69873	3.87973	7.08705	4.80752	4.40272	4.86978
PHF21B	1.50337	1.38526	1.47683	1.23211	2.00487	1.22007	1.15156	1.15156	1.27583	2.19363	1.30376	1.48135	2.11575	1.55328	1.97314	1.17725	2.62258	1.18949	1.15156	1.23414	2.12205	1.15156	1.38948	1.1838	1.49691	1.98999	1.3906	1.42752	2.40514	2.20677	1.62627	1.21983	2.1866	1.22712	3.21913	1.5988	3.80613	2.365	1.15156	1.41471	1.38329	1.83645	1.17943	1.38234	1.19138	1.80321	1.15156	1.15156	1.50956
TRAF1	11.9321	22.6317	20.1056	13.0041	13.1514	10.9139	23.2483	28.1515	11.6128	12.9546	18.8194	13.9355	12.4007	3.89021	12.6764	8.90885	18.5059	7.71436	6.75936	22.2835	12.5412	7.76871	21.1981	14.4574	9.65074	4.53617	28.0735	13.8174	137.325	14.8676	50.7522	8.36328	19.1414	42.1638	18.8277	8.5363	26.3763	5.35968	11.1961	28.8055	27.7109	14.5457	4.62665	46.5753	6.94806	13.5896	3.09447	31.0253	30.4791
RC3H2	63.215	35.9463	64.7854	60.2036	67.8064	49.599	53.1359	67.8399	39.4657	42.1157	45.567	59.9734	39.1302	104.503	68.1075	71.5323	40.6312	80.233	47.6992	64.2414	50.3	83.4535	77.3199	61.54	88.3831	36.8969	58.2504	89.2312	49.9936	52.6191	65.7387	52.1609	51.2655	50.502	122.408	36.6547	48.8337	94.9654	53.6339	72.5006	58.4827	44.3218	80.9332	49.3121	52.431	71.5023	14.1286	61.6814	44.0847
IL17RB	8.14966	3.40468	4.98558	12.8544	6.57867	7.07224	7.61134	7.57412	5.28049	5.15794	6.31912	5.98193	10.2105	15.9726	10.8573	18.8123	5.82344	3.91413	2.74925	4.26376	15.3973	19.1809	23.471	9.82359	4.81695	2.99734	65.6641	4.14937	15.3548	5.93702	8.62614	6.45688	6.50451	11.1929	15.7622	2.41411	8.95589	12.371	14.2593	11.4006	11.7381	11.3226	6.27593	8.52514	10.8802	10.8598	13.0258	4.79122	4.62079
TRAF3IP2	26.7883	16.5962	37.0471	77.5177	34.4129	24.3765	31.0468	32.8146	19.0475	18.7828	33.0434	15.6788	33.0426	37.7864	35.7829	16.0724	39.2516	30.2556	18.686	17.2439	18.6732	44.7567	25.7436	27.987	104.587	39.176	38.1452	33.3913	39.7201	38.1931	40.499	44.5791	17.0827	33.1018	32.0389	80.217	21.1315	42.1542	37.64	28.1098	26.8433	18.85	21.1629	40.711	33.0957	42.387	19.3181	29.4329	26.8492
GYG2	3.37352	1.7137	6.52894	5.87301	2.81887	1.40178	2.62869	1.92944	1.31788	1.61475	3.15823	3.94751	1.83734	2.82854	5.54139	3.41258	4.07858	4.09689	1.38812	2.18422	3.78737	1.65197	1.69616	4.22025	1.6233	2.52996	1.06613	6.67344	2.93921	3.40685	1.50893	5.80644	2.38321	2.5209	1.12128	1.52911	1.96221	5.3062	2.93933	2.34565	2.42032	2.8014	1.9288	2.45063	1.72246	4.10087	4.02757	1.49961	1.95904
DCBLD2	47.6997	9.56351	75.2309	17.1157	85.6555	11.6574	13.0361	20.8658	12.6142	9.62566	25.4126	18.0922	32.0258	31.0206	57.6907	41.7179	11.0272	36.6213	15.6949	19.5147	37.206	20.9938	58.4304	4.00985	8.78582	9.54264	48.7262	75.5249	82.9186	33.0259	47.2948	25.5156	11.1052	21.894	33.6657	30.8139	15.2731	18.7719	20.9402	37.7866	22.8788	16.394	29.5654	39.024	14.1443	49.529	22.4358	10.0978	9.2229
SERPINB3	0.764527	50.3455	61.3892	46.8017	306.519	4.52838	82.0417	160.971	8.35295	110.848	153.473	2.17151	28.8629	2.43601	8.12281	0.53332	24.9229	43.2631	361.956	17.9446	1.3937	487.677	4.58048	34.9052	151.849	84.872	0.698157	3.81696	0.931489	311.023	0.68223	150.242	2.13482	14.2164	95.1417	825.858	2.59336	36.2209	60.7275	7.0587	7.30755	1.32664	789.874	24.192	3.62877	8.07272	0.588335	5.62674	3.36603
SOAT1	34.4863	43.2991	37.6336	22.8318	42.9983	28.2951	48.251	28.9223	29.7466	27.9617	36.5253	29.815	31.9521	47.293	23.5295	43.3273	20.5107	36.1255	32.289	48.0603	25.5857	30.4825	22.3774	15.6204	33.5993	12.3739	31.5206	62.4697	56.0713	43.7956	49.8641	25.9	31.4204	20.8728	42.7812	40.9703	28.2643	29.5895	20.0013	39.2821	32.4915	33.9699	30.4266	31.3726	18.606	26.9024	39.4734	33.7719	35.4052
PKP2	10.5217	5.5104	46.1059	16.5514	15.2144	8.35485	4.84572	19.7618	11.5969	5.785	11.293	15.4087	27.6318	3.32909	21.6519	6.94329	25.1249	9.07902	19.8918	33.5047	97.4612	16.035	67.8001	3.39196	10.127	12.0734	71.7893	17.2472	45.6545	17.8425	68.2321	15.2461	8.04342	55.0737	8.46138	29.1233	25.1384	17.2877	2.93542	6.13972	15.4348	9.69565	6.11012	27.956	10.9797	42.915	15.3262	12.5983	21.4037
MSH4	1.12222	2.43719	1.07937	1.29754	2.58497	1.19123	1.15887	1.14818	1.03609	1.09095	1.00318	1.5008	1.36862	1.24121	1.18626	1.66721	1.95864	1.00652	1.0486	1.28095	1.86251	1.07144	1.30078	1.65992	1.09588	1.31471	0.983404	2.41788	1.54519	2.20917	1.42041	1.63825	1.18259	1.00613	1.09791	1.33146	1.50779	1.66128	1.2082	2.28814	1.49507	1.86375	1.56712	1.05413	1.41285	1.79654	1.02452	1.17822	1.26925
F7	1.5539	1.22098	1.29329	1.3276	2.15856	1.10458	1.16704	1.15625	1.16059	1.74401	1.15414	2.23199	1.39068	1.23315	1.24739	1.07868	3.61674	1.23497	1.69838	1.28479	3.02234	1.07868	1.25234	1.12572	1.366	2.34632	1.4791	1.21561	1.07868	2.13274	1.75704	1.26755	2.01269	1.35853	1.38438	1.25987	1.62812	1.56152	1.35024	1.50262	2.03588	1.74717	1.10794	1.21401	1.29276	1.57802	1.07868	1.27455	1.34033
GDI2	226.916	172.227	208.369	139.799	291.037	292.047	171.861	199.49	226.593	224.721	183.229	104.76	184.16	312.741	116.614	234.257	189.408	243.371	165.967	257.805	217.843	312.935	190.48	174.03	199.493	256.345	228.119	195.536	284.527	141.783	245.151	201.553	187.269	186.021	180.741	254.596	168.265	258.555	299.218	184.886	189.224	198.164	299.677	163.106	183.674	193.1	277.353	283.957	275.468
PRDM1	31.8842	33.6464	50.4277	36.9223	44.9699	26.5211	81.2296	105.469	34.38	30.8728	67.1873	90.2991	39.3849	39.8363	42.7336	37.7171	57.6932	42.4349	26.0658	37.3151	27.5987	47.6276	33.7725	41.5384	47.6308	144.068	37.0857	47.0582	55.4438	108.5	51.7019	64.9229	43.3569	164.469	39.6374	116.773	86.2618	94.2147	31.2951	49.1538	65.3741	63.6605	41.0736	266.093	37.589	62.2079	15.975	63.8824	57.0317
ATG5	41.6549	16.0751	22.1371	31.1499	24.3408	35.1581	20.4053	19.5503	23.1921	28.3598	20.6615	10.8394	22.6525	39.7602	29.4658	26.613	16.449	30.6369	16.1645	19.3035	16.1942	33.0829	22.8549	15.7924	39.5208	15.021	30.4615	32.2471	29.5076	16.6636	24.5379	27.738	14.2473	19.2269	22.8545	25.8444	13.093	42.3475	41.7673	24.4723	23.3039	15.4078	29.6466	26.0797	24.9807	26.1838	39.2279	22.3639	17.5151
TMCC3	22.854	10.1652	4.92489	7.24319	17.9224	18.6877	19.7021	19.1403	9.22695	23.9397	14.5277	6.52988	12.6111	30.7162	16.265	9.12865	15.7002	11.9032	15.8083	12.8148	6.23764	15.3789	6.80561	33.2073	31.1009	12.2692	5.37779	13.2229	5.96995	11.1141	11.7687	10.9193	8.25923	8.623	19.4954	42.4754	9.97162	30.551	13.5071	14.9724	10.8471	16.0238	7.25279	30.4376	18.7621	6.75283	10.3976	8.9249	6.17212
PITHD1	47.3867	33.0931	48.795	47.1979	42.565	40.4608	30.3073	49.1327	43.6717	42.0454	45.5072	31.2424	39.6671	57.2516	54.7027	58.0465	45.1858	47.4863	41.913	42.6213	45.556	76.676	56.5	49.3346	60.5292	46.2907	52.9181	63.293	47.3496	41.004	34.3121	46.1801	28.4186	31.3219	40.1233	36.6914	19.1359	49.5278	53.4964	43.1076	44.1376	33.9907	33.0139	43.1586	55.7182	46.9508	39.1584	34.6068	39.0023
MTA3	42.0679	17.322	42.6733	23.7807	57.364	21.0176	29.825	32.7368	19.209	21.3937	32.0038	34.8147	31.2096	37.2493	57.0106	27.2907	45.2449	31.8011	32.4801	27.7648	28.925	32.236	36.579	54.8217	34.9855	35.7909	23.2041	53.8486	36.4509	55.0009	19.0269	39.6999	25.1655	37.463	34.29	30.0657	25.1962	42.6957	53.6684	42.5091	43.1713	24.8897	31.8831	22.87	27.133	45.0775	57.3463	33.4506	25.5929
USP13	7.18884	6.17424	10.7935	6.26689	23.0665	4.02113	13.9221	9.91978	7.33732	6.45255	8.16584	7.22506	9.25364	27.093	11.2634	14.1118	11.0204	10.707	5.42103	7.44622	9.89283	13.2224	10.6912	11.8283	6.98294	6.749	7.21472	22.5055	17.5558	11.0893	13.2525	7.08317	8.44448	9.99476	7.75766	5.5408	8.39134	20.1081	12.1696	12.716	11.3945	7.53668	8.04978	8.94524	8.62465	11.4654	6.57029	10.8765	8.66569
ATP11B	114.029	68.455	57.2897	127.615	271.464	94.0738	137.195	115.91	106.932	74.0917	121.268	75.1327	82.427	287.655	215.374	91.0809	73.8961	185.189	83.3578	86.0431	84.2037	268.13	108.72	99.1707	118.335	139.417	60.3913	123.376	95.7055	81.1485	84.7068	109.76	70.1271	95.7687	99.7639	104.689	64.905	267.233	168.931	144.649	102.082	62.2259	220.167	119.929	123.989	107.15	126.921	106.235	79.4936
LAMC2	81.3622	27.6805	175.896	778.248	130.156	100.622	49.1238	67.5445	121.227	264.928	144.94	155.841	300.291	151.037	256.856	92.2182	38.1968	91.0466	143.713	55.3385	135.126	453.358	343.412	233.355	351.147	32.0076	192.282	242.642	113.891	231.854	112.843	142.613	37.9217	148.851	47.8135	940.836	58.9256	545.658	164.628	124.875	181.847	48.2621	67.7716	746.211	111.652	320.361	14.9558	14.481	23.0415
CDK14	14.8168	19.9894	35.6015	12.7739	31.9609	15.3823	25.8671	25.753	19.5946	14.3548	29.4665	25.6023	25.5236	16.6241	11.1105	6.26679	29.6316	8.93623	10.9339	28.9665	42.6021	17.3386	37.6036	7.09733	15.485	7.05226	34.1891	23.9171	56.4477	36.7538	85.7523	19.2258	21.9627	47.9003	12.4239	16.4101	54.7762	32.1767	5.32735	31.4702	51.4041	17.3147	12.242	33.3748	13.1476	26.8153	11.8524	53.1827	38.5749
SEC61A1	138.186	63.6884	181.57	86.0637	157.039	63.7943	98.8604	73.6097	84.8951	45.3928	105.176	73.4764	102.317	171.755	157.081	62.7817	64.032	138.564	73.1866	74.6652	86.2318	125.22	98.8967	74.0065	87.1411	65.3253	78.2435	109.575	83.7261	80.7958	77.3097	93.4735	87.5842	73.3568	93.667	135.045	66.5449	78.3291	94.7709	160.64	103.156	97.2373	86.1809	87.2332	118.727	78.8873	201.803	62.6661	56.5226
PPP1R12A	104.692	88.111	82.4516	87.6066	173.334	105.167	107.415	126.946	67.2875	51.4309	118.797	107.268	89.6082	115.33	146.422	84.5388	77.5024	102.711	77.7968	125.414	117.526	133.565	150.938	112.645	77.3237	111.687	84.2773	130.885	98.8768	157.035	193.236	81.2764	97.7694	111.172	97.3314	127.373	103.254	120.439	106.628	113.662	114.447	167.647	79.3839	99.6513	100.667	129.591	86.2936	117.507	90.965
RASGRF1	1.4093	1.8911	1.23802	1.18651	1.72496	1.1427	1.65435	1.95211	1.35028	1.98703	1.51125	1.45341	1.30518	1.12718	0.975525	1.32822	3.23599	1.01147	1.96861	1.40421	2.0392	1.07127	1.49588	1.20959	1.43171	1.60097	1.20394	1.10564	1.80148	3.17635	2.26509	1.15664	1.83006	1.44229	2.37918	1.63653	2.60255	1.23593	1.00545	1.90971	1.99611	2.04838	1.00224	1.00607	0.961369	1.51258	4.37006	2.50321	2.57533
CAMK2B	2.58013	1.36685	2.71631	2.03128	4.31905	1.56147	2.17428	2.04268	1.16151	3.02855	2.02096	1.93835	2.84479	2.09133	3.13128	1.33616	11.3799	1.05026	4.20959	1.63934	4.15222	1.51592	3.00527	2.83833	1.60747	4.60165	1.29942	3.55112	1.46564	4.87716	2.00911	2.13427	3.43357	2.80431	2.11834	1.90155	2.28837	4.65602	1.59517	1.9908	2.78794	4.27164	2.44632	1.50861	8.72584	5.05544	1.83636	2.69102	4.15609
CROCC	8.07777	7.60638	28.3585	5.7525	6.88096	6.9525	24.5869	22.8165	7.32724	10.5573	17.523	19.6533	38.1288	13.0541	28.361	16.9338	21.851	10.2915	13.6554	7.64849	12.2907	27.8677	36.6866	105.912	17.6182	7.54834	26.8335	25.8681	10.7012	15.86	7.65385	9.79706	11.9435	19.57	20.0295	3.83158	7.25851	13.6027	34.911	30.2015	26.1988	25.1574	3.38266	9.69863	19.7969	17.1658	2.92178	20.7474	16.007
POLR3E	33.6967	16.7252	42.4444	49.8502	26.697	13.5544	21.8815	33.8269	19.6006	22.314	25.9429	31.1959	36.2908	30.7916	54.3725	38.0278	39.9727	24.8112	15.9739	21.2215	22.6111	34.2691	31.5199	43.9342	31.8963	40.4181	39.2555	48.0454	42.307	44.0021	35.7782	23.677	28.1686	35.6619	30.8762	34.1775	32.5249	27.4333	32.679	35.4837	42.4204	31.4993	10.0779	28.9618	26.4782	52.5463	28.2474	25.781	24.2285
ATP2B4	59.2796	39.0206	259.325	76.2977	81.9873	39.6605	76.916	85.1827	21.5093	26.3326	53.4059	61.0784	67.7965	63.481	188.565	145.787	66.1529	42.0665	63.7911	48.5676	85.5566	100.424	137.419	160.01	112.351	32.3629	98.7033	138.931	142.956	88.5474	112.627	84.0357	49.8547	79.6832	108.602	104.284	67.0241	107.756	67.2178	76.75	96.7861	81.5041	63.428	161.638	37.4399	109.369	17.0459	42.8524	46.3568
ZC3H11A	118.548	71.6875	203.128	135.605	120.525	87.6725	112.367	125.182	61.1545	56.9504	114.237	99.9836	114.36	149.059	244.41	196.352	90.5535	94.6849	76.1653	97.7291	141.639	154.35	162.702	200.943	145.018	87.1983	104.377	269.695	256.467	140.999	192.096	131.406	70.7876	132.878	137.938	147.055	106.292	137.762	148.508	120.087	109.057	115.102	111.037	172.623	91.1773	150.103	135.741	118.166	97.9685
RIOK2	41.9994	23.6132	24.6012	19.6345	51.1504	33.1459	21.9699	21.3011	25.0246	26.9107	27.5524	19.5087	38.2029	27.2089	36.1662	34.8147	27.6447	31.1231	22.0749	35.2732	29.322	49.2513	36.6385	21.0906	27.7745	24.3678	20.883	34.9703	29.8793	34.5228	30.3467	34.1219	24.9151	31.3585	29.1929	21.9234	25.2131	29.1717	17.3756	23.7636	27.9314	30.8982	36.2711	28.8629	29.6413	20.1351	104.483	34.1488	24.8367
YIPF1	29.4948	21.5285	29.1798	35.0487	31.3982	25.4425	23.3976	20.3162	21.0675	17.6298	25.7451	21.9792	22.2012	25.1976	25.4865	27.9039	24.3596	34.4827	19.2958	21.6686	23.8514	25.9818	19.733	28.4633	24.433	30.0442	22.3579	30.2513	23.0447	27.4004	30.4908	29.4211	17.849	21.0573	18.2778	45.5255	27.6337	20.7985	31.2551	21.4954	26.6222	26.4245	36.9549	22.3409	24.0575	25.9545	114.739	23.5542	20.2167
NDC1	40.8415	13.591	33.4668	37.4231	16.4903	21.1543	17.2196	15.7876	17.0211	21.2104	21.3539	17.1584	30.203	45.3902	26.792	44.5763	17.5651	31.2415	22.0735	22.5527	30.2891	59.4969	37.7148	34.8245	30.5604	15.3209	32.7314	33.5278	29.5038	19.4404	24.2577	30.0417	13.2711	22.3719	24.5628	32.3353	24.04	26.0966	35.6069	21.2734	19.364	23.9853	24.0744	15.3599	33.7369	30.5164	34.6494	21.0927	18.916
DGKG	1.99395	1.73465	1.58223	1.23347	4.99923	1.30376	2.02489	1.76036	1.24238	1.87351	1.41605	1.45085	2.1583	2.06824	2.29237	1.12716	5.16947	2.0053	1.62701	1.25694	3.90862	2.0066	1.28904	1.23876	1.51891	2.55547	1.29863	2.47815	2.84075	3.56119	1.59491	1.77858	3.17825	1.76091	1.52592	1.66157	3.77861	3.95889	1.02426	2.64437	2.83941	1.97238	1.21022	1.28211	1.64076	2.33926	1.41176	3.17803	2.70422
FLYWCH1	23.8511	20.07	99.3395	27.8241	25.3768	16.014	35.4871	52.5887	14.9493	22.3644	28.8128	34.0445	34.8923	16.6167	17.9441	10.3538	29.6891	19.2248	23.4428	14.5828	25.4123	78.2426	48.6747	86.3893	25.197	8.47958	38.5264	54.0477	12.3949	44.7493	29.9457	15.99	18.031	21.8286	42.4801	14.3694	17.5155	23.7722	45.493	24.9336	43.6871	19.8267	11.6735	17.3641	37.4633	27.6687	7.47171	27.8321	21.5064
UNKL	13.4306	15.5372	54.7512	14.127	14.6268	7.9697	20.7551	26.6563	9.20575	20.1276	21.7295	43.0648	20.1927	13.6017	22.7351	20.7452	37.0392	8.45979	11.3645	12.692	15.0733	26.829	19.8879	33.6933	23.5053	11.2134	30.051	32.3745	24.8799	27.4766	16.5085	17.435	16.6967	23.6207	34.5495	11.3455	22.0712	22.7093	16.9065	31.8308	42.1391	15.2774	7.59006	20.0379	14.5751	28.2229	7.56221	30.3731	24.212
TBXAS1	14.7955	24.9712	12.7163	5.54262	16.4048	11.9512	24.6573	16.3857	16.8395	13.7685	18.8817	28.5246	17.5661	6.94901	8.70755	16.6277	25.5659	8.7313	15.762	23.6533	19.9212	4.9499	8.64237	9.73274	15.0865	13.9078	12.7313	16.3456	12.5392	24.4924	14.0792	13.1285	14.9836	16.9334	18.8372	13.6177	12.9249	16.7403	7.0501	22.2518	18.6268	16.6184	9.30799	8.69967	8.60814	19.7173	15.135	15.5341	19.6999
PARP12	45.962	24.2312	27.7042	18.2693	19.4711	26.6715	49.866	68.7835	28.6002	18.6639	36.8857	50.3479	24.2209	13.5278	43.2824	32.7537	31.4702	21.556	29.7319	33.768	33.6871	58.717	52.7522	87.5896	97.0988	11.8142	47.182	36.7986	54.2956	36.2593	80.9556	30.0845	32.7585	50.2263	66.6954	55.8817	45.6101	45.5925	24.7165	47.6697	31.0885	40.8954	20.7793	41.4008	27.7029	45.0746	13.4243	21.4849	20.0079
ALDH18A1	16.5981	13.5744	26.6595	16.0585	24.0478	15.8114	18.0018	13.9875	16.6523	14.0903	23.2585	19.7479	20.8038	46.0643	16.9269	21.6113	17.4046	23.4043	14.5703	20.7164	25.1126	23.2083	30.1767	14.5617	10.012	18.1038	28.841	19.9037	30.5519	13.3039	21.376	24.6692	17.4356	21.8561	17.8217	29.4753	14.0254	22.3756	25.6756	17.9215	25.8892	18.284	14.9601	21.0735	22.6418	26.1329	25.3184	17.8945	18.6619
TARBP1	24.2328	14.7071	39.5036	6.69658	13.7081	17.8428	19.036	21.5536	9.07206	15.3155	20.3891	23.6068	20.8367	19.7135	51.6236	40.8829	18.3568	14.4638	14.6673	14.6571	23.8575	38.7808	38.0685	57.5906	23.2511	8.70436	19.1757	34.2351	49.512	15.579	28.2013	23.4271	12.3525	25.2153	29.6633	12.8559	16.4817	41.3777	28.194	25.4349	30.0217	13.6853	17.1391	33.6831	26.4785	25.9816	24.497	23.0588	17.8245
GATB	11.6455	7.71955	16.4388	16.5764	13.0668	8.53904	16.248	12.0401	9.14622	14.9309	9.39004	12.64	10.1794	7.28543	13.2334	24.2486	15.2346	15.5954	9.58809	13.2258	11.2577	10.7963	13.2975	13.8437	17.7909	13.0971	14.5361	13.3953	11.2833	12.9435	11.0467	10.8474	11.0927	13.8288	12.641	8.71786	9.66895	13.3577	17.7306	16.623	11.7345	13.3359	9.81519	14.3983	12.2906	18.393	10.8626	10.7589	8.72759
MXD1	32.3661	26.0236	34.4143	23.8703	22.8909	66.3794	80.6257	155.805	16.1706	31.8139	70.7405	32.1584	34.3566	42.497	81.7645	14.465	62.1969	71.41	92.1367	38.2623	16.4603	110.721	35.971	71.9077	94.2278	179.482	34.8036	31.319	13.1325	56.6461	10.0297	113.097	12.2422	76.0097	45.5805	139.19	20.3915	126.138	64.2385	30.7528	24.9892	16.4012	53.1046	153.951	26.5714	87.0385	8.80919	40.8904	43.4887
CDK17	45.113	39.067	48.8412	38.5285	56.9969	43.8763	55.5853	55.5273	35.2015	41.5428	52.0699	61.9366	66.2278	57.8769	88.7859	52.0987	53.3266	35.6513	35.3783	51.1887	53.3734	47.6306	56.8686	66.9788	50.8602	50.1862	42.217	79.175	68.637	71.9472	74.6801	49.4292	52.8993	57.8114	50.8599	56.0704	77.6481	69.1709	52.2953	61.7816	67.5368	67.5036	49.0073	82.6615	43.4158	75.4627	50.7671	88.8479	51.7552
DNAJC25	17.0893	16.1021	24.5965	24.7958	26.6588	19.6406	15.8867	13.434	17.5368	26.613	18.1284	19.6966	18.4679	35.4682	18.3827	20.2103	18.921	17.5105	24.8386	18.0238	21.6019	26.4047	26.8213	17.9216	20.6285	12.2407	15.6113	21.2536	21.4676	11.1966	14.7101	15.367	18.7375	17.4344	35.4277	17.1189	15.0227	30.4972	21.5515	18.6606	17.378	18.9188	46.9715	24.4466	18.9065	27.358	22.2213	12.1433	15.7685
SLC2A3	42.9619	48.9148	70.9654	20.8871	43.4253	20.9106	40.849	47.1835	17.7007	31.7113	103.932	30.5526	102.409	63.4209	130.651	12.8983	43.6905	17.5452	58.7557	25.9764	46.0138	12.3666	32.0272	9.38106	21.1009	37.547	16.3511	42.1258	33.0326	118.759	46.1367	15.7592	42.4683	57.6724	46.9616	82.91	35.85	29.3561	12.8646	80.4661	130.026	21.8475	22.5809	162.746	8.68807	81.9455	31.2544	41.0896	46.7892
PSD	1.16038	1.38005	1.34701	1.00986	1.55081	1.1261	1.57217	1.7298	1.20684	1.61378	1.46862	1.30342	1.59408	1.31765	1.30103	1.03903	3.06967	1.04973	1.66468	1.18221	2.06415	1.22939	1.54409	2.45071	1.23828	1.57801	1.48019	1.26686	1.27092	1.55691	1.34119	1.25377	1.47783	1.86211	1.59778	1.27686	1.72984	1.2252	1.38185	1.60106	2.17013	1.5447	1.29936	1.31234	1.2077	1.9228	1.49558	1.50715	1.65599
CTDP1	11.6427	8.48632	24.1577	13.7677	10.2452	9.32419	16.5567	18.5914	9.88546	17.8549	14.672	19.1748	27.4904	14.3335	15.3437	14.5699	18.6422	10.7778	11.6717	11.1102	16.6034	18.7949	25.8573	24.5611	26.7503	10.1236	23.2748	14.3494	10.81	11.1065	13.8683	11.3816	9.51893	20.8619	20.3503	12.8822	9.95061	13.5413	16.9543	15.7413	14.4062	10.6941	5.75193	18.8443	11.7406	15.4258	3.75571	10.121	12.9283
YBX3	146.937	55.0639	221.299	252.713	187.409	134.184	100.778	185.165	69.956	82.8372	107.019	107.333	323.071	128.164	156.267	172.787	210.511	162.445	173.378	75.9573	115.936	421.997	208.534	344.432	334.036	185.799	271.846	432.267	51.4854	147.754	97.7606	229.615	80.1549	203.794	383.42	190.295	80.1631	234.014	244.788	110.093	174.395	195.749	101.936	179.353	182.175	184.403	34.6349	64.0975	79.1249
STYK1	8.45647	4.78805	6.24089	3.07667	8.87694	12.999	11.977	23.8451	5.58591	3.42213	13.8918	15.0142	12.0266	3.75448	14.3656	10.2896	13.9189	10.8462	8.61903	7.47847	6.7657	12.6956	13.412	32.2443	9.89355	4.58177	7.12699	45.4437	1.41098	12.0285	1.67129	12.9341	6.29011	9.97671	6.35029	13.9534	5.06696	18.0046	28.2868	14.5772	12.9926	8.67691	6.42497	7.69661	10.7132	10.5702	6.33196	7.52138	4.07741
WNK1	63.429	85.0231	150.533	60.7569	133.028	73.8195	149.483	198.352	32.1733	50.53	115.599	174.466	95.7484	126.279	112.879	145.195	146.202	70.8137	71.1748	102.313	103.354	172.397	141.575	217.641	114.868	161.712	90.2873	394.691	131.915	235.039	198.467	178.605	103.815	162.854	176.074	117.299	162.978	256.471	104.766	159.11	155.757	171.037	136.158	139.804	74.783	195.755	81.7324	163.747	159.95
CCAR1	67.3938	53.6567	72.7444	68.6063	92.2073	80.3213	72.1361	67.9895	40.2318	44.3516	59.3983	76.1906	74.0939	103.514	94.497	110.27	73.3626	60.7551	53.5868	69.0819	77.7363	96.7554	104.18	133.499	79.8075	74.1808	53.6105	117.888	91.734	68.1415	118.63	66.3192	86.8084	101.812	75.6546	83.4549	110.105	93.7291	100.718	102.669	113.674	82.5122	94.3433	70.4916	74.0754	101.798	73.994	98.7716	63.5238
OGFR	26.1302	23.443	36.6132	23.6299	19.0349	15.4608	43.5454	38.3806	29.2708	34.1375	32.2543	53.0302	34.065	28.2907	34.3873	22.0002	25.7191	34.7392	27.3541	37.3861	28.8613	38.1558	35.7779	44.3202	44.8611	15.7255	41.6727	32.0234	22.7152	22.698	27.9124	19.0422	22.6647	34.6323	53.191	22.8249	18.2128	20.7642	31.8117	36.5859	35.1654	22.4894	6.47885	11.0137	35.835	23.0065	5.77971	28.3825	31.4877
GNA15	38.3064	18.3775	23.0072	67.5557	23.9903	39.8057	49.0407	59.6375	23.7224	34.5299	75.4512	9.03577	36.9457	12.4445	34.4244	14.0919	38.4077	46.9489	60.25	23.5622	15.7344	91.8448	28.2059	42.248	89.9118	63.3655	38.0445	19.6786	15.0306	33.276	14.9264	38.5777	19.4415	41.3206	47.0242	92.3813	10.7533	36.8288	69.7788	25.0027	21.5003	27.1476	21.0352	33.657	30.454	32.3539	1.70751	16.8349	19.3824
CREB3L3	1.43579	1.23583	1.10653	1.33174	1.68619	1.10653	1.10653	1.10653	1.1839	1.64109	1.24902	1.19041	1.51647	1.21669	1.26492	1.10653	3.06991	1.20477	1.21216	1.1776	2.60651	1.20165	1.32421	1.10653	1.18891	1.28669	1.18115	1.10653	1.28861	2.66763	1.28193	1.21859	1.84212	1.30111	1.30801	1.48055	1.45026	1.51857	1.17197	1.39809	1.10653	2.79627	1.18052	1.14328	1.2097	1.69871	1.1661	1.15983	1.3713
PIGV	9.23024	5.63182	13.5891	13.5882	7.22654	5.8049	10.7175	8.08934	9.18473	10.3452	8.12679	7.22087	7.51251	9.03926	8.03224	17.0817	10.355	8.67216	11.808	9.26124	10.8143	15.1076	10.185	17.9724	14.7664	7.38783	8.62891	9.15217	8.46214	11.2241	7.4639	12.4801	5.91014	7.12411	7.18567	8.79054	6.72706	6.81361	10.6935	11.9671	12.4675	6.637	9.23021	7.70452	8.91852	12.9344	17.8031	8.96367	9.80642
PTPRU	2.64085	4.30209	3.84625	2.41675	6.11515	2.62438	4.42336	4.53716	3.58492	7.15917	8.4755	20.2691	8.82308	10.8277	2.49148	1.35617	11.8259	2.77577	9.00308	5.67641	4.23954	5.28608	4.65603	22.0493	9.99896	3.83591	5.65329	5.37829	1.63573	9.60696	2.05926	4.78646	3.58954	8.32843	13.4886	17.9306	2.70366	8.18325	8.38675	9.90954	8.18757	2.79844	3.59719	5.12067	10.5891	14.5282	1.94315	2.54229	3.44863
SNRNP40	70.7999	29.4979	51.9658	57.644	35.0892	42.0334	34.7331	35.4777	50.4611	33.0256	43.9308	32.6526	39.6329	74.1849	56.3258	67.2161	28.8805	56.1938	30.3483	47.5288	48.0874	55.6429	72.2921	46.7144	48.7744	25.8548	56.1663	60.9229	58.0225	32.0244	48.8834	46.0145	35.7039	41.0551	40.4377	39.311	25.0671	37.0662	63.0725	45.1648	40.5859	36.1565	37.6528	30.9671	55.2735	48.1479	61.2339	40.2832	34.195
RIMBP2	2.20656	1.50942	4.70924	2.22035	3.63207	1.05779	1.12142	1.10007	1.1001	1.62419	0.98692	1.07776	2.12173	1.39258	1.44096	0.921862	8.36105	1.27366	1.07177	1.28457	2.85173	1.0444	5.19105	1.11054	1.97348	2.28927	1.02376	1.38687	1.29051	5.35199	1.42273	1.44515	2.0411	7.43165	1.35147	2.10456	1.99711	4.55958	0.978678	1.4762	2.62814	3.1274	2.26445	9.95018	0.973103	6.86837	1.26945	2.05044	1.9448
COL11A1	6.78704	0.956469	11.6543	1.33332	286.589	1.05615	7.40462	0.742362	4.00722	1.45887	12.5175	51.6545	20.9834	132.635	3.03359	0.788546	2.71324	13.637	4.94019	1.49524	3.52468	1.05033	8.55238	0.795772	0.793409	1.03344	1.57845	97.7726	1.42993	85.7113	1.94615	1.04157	3.16797	1.42616	3.91159	27.2623	5.72015	120.939	1.43295	8.01763	1.35822	9.4383	56.7324	77.3416	2.76453	35.1321	28.4839	0.745991	1.18513
QSER1	48.3741	22.6921	79.2775	35.7971	65.5572	29.3938	49.9128	49.2768	15.9511	19.3278	31.2078	38.721	35.6824	75.6015	64.4481	78.9639	34.2732	43.2807	28.2024	24.2618	40.3904	122.633	86.449	174.36	49.6797	28.3472	34.0249	70.9238	67.0765	45.4866	60.8418	57.854	32.484	52.6687	111.69	34.533	42.2151	104.148	58.3161	66.2575	51.7718	45.6553	70.1064	49.4893	40.0683	65.612	42.5037	31.5476	21.8283
MPC1	27.825	23.5423	20.8025	29.5992	22.6991	45.7221	19.0062	20.7879	31.1347	22.8063	24.5742	12.5067	26.6262	24.7504	21.736	33.5554	19.6892	31.8438	22.7709	24.0314	18.2042	26.9845	35.374	13.5606	25.6222	38.8178	47.2273	41.3369	40.0794	18.4118	29.0605	35.0203	30.8564	23.3719	19.2115	14.2924	18.5491	24.0222	27.6495	22.325	21.0521	18.7901	33.5374	15.4683	25.7338	13.3394	33.2328	29.1672	27.4169
ACAA1	23.3471	20.9724	20.7573	15.2497	16.0394	22.1271	23.9395	33.2951	18.7423	16.9005	21.7395	20.3943	16.7344	20.8166	28.7471	16.9318	32.0051	25.5985	16.1139	24.7308	18.585	34.335	42.3133	20.1848	15.9686	25.5774	14.6649	13.6953	17.1088	15.5504	24.9844	24.3445	16.932	38.2317	26.7116	13.8882	18.3309	20.7957	23.5044	32.528	35.1848	16.353	20.6152	14.7448	19.6604	16.4415	78.9724	29.2188	28.9415
BCAT1	8.57881	17.0105	8.28563	4.77636	21.6112	6.78151	17.5023	9.26655	6.44305	6.65208	16.7889	15.0396	12.4101	36.0673	10.3912	8.14994	11.3677	8.02761	10.9274	7.58661	7.53392	8.7216	8.45309	7.64742	5.74569	7.2772	7.54549	22.1744	12.9324	20.6504	12.4628	7.68564	7.40744	6.7767	8.95073	30.6446	10.3054	19.6949	32.999	15.9112	9.64087	16.1976	20.1918	17.7973	6.97117	12.2972	23.436	11.7739	9.45318
HDAC7	21.4432	23.4972	82.155	12.1836	32.4829	17.4861	58.6462	89.3538	13.853	25.1178	52.7732	83.5463	60.8663	37.0606	30.1186	10.9499	83.3925	23.5304	37.7857	26.8344	38.8244	30.8945	40.6449	100.854	84.7528	27.1117	40.3169	61.1782	22.9641	55.7964	27.1362	74.8327	29.3969	60.8199	62.5339	44.7147	48.4643	30.8391	42.6605	64.4077	85.3378	27.0538	13.5293	38.7188	27.5749	78.4882	12.3146	57.181	52.6762
LZTS1	3.15941	2.502	14.683	2.169	7.10247	2.65455	4.00753	5.33677	1.65007	2.53876	5.45484	5.02184	6.68149	4.52938	9.05542	1.72517	8.62719	3.62335	3.82893	2.68311	6.82428	3.40003	13.589	4.14232	3.21533	3.95271	7.78442	7.23367	6.43261	9.6097	12.3135	4.12321	5.73065	4.86262	4.11568	2.95159	3.54876	4.47015	2.36017	6.266	5.3412	5.82288	2.69412	5.40208	2.37681	7.01493	2.40021	3.53827	3.05639
PRDM6	7.42618	3.25142	5.81552	8.14246	10.6298	3.01563	7.62701	4.19719	3.25273	3.1497	3.68782	5.84462	6.07232	3.97141	4.10949	9.55233	13.6474	4.80844	3.6846	4.11197	6.96257	13.1398	5.47452	5.54657	3.39596	7.71232	3.14929	7.45221	3.08911	14.3385	4.40704	7.5526	6.26746	6.8871	4.58942	4.15341	7.40016	7.69222	2.96458	4.28818	5.07397	7.04683	5.03321	4.16323	3.14988	6.63768	7.04626	4.00409	4.36152
WNT8A	1.30785	1.10042	0.910658	1.06994	1.64243	0.933911	0.910658	0.910658	0.910658	1.37151	0.956904	0.910658	1.0879	0.910658	1.30448	0.910658	2.93269	0.910658	1.11694	0.910658	2.14238	0.910658	0.910658	0.910658	1.01636	1.37215	0.910658	0.910658	0.970152	2.55676	1.10831	0.998197	1.41202	1.00517	1.07091	1.11015	1.32998	1.50792	0.910658	1.23766	1.07712	1.45442	0.96215	0.910658	0.910658	1.43931	0.910658	0.910658	1.24034
SPAG4	5.96029	15.398	9.61103	2.99956	3.06239	12.5607	16.2512	12.956	12.6591	6.53297	12.7424	41.3606	12.3309	3.8236	5.26697	3.58311	12.5597	5.56133	3.00407	4.28202	5.48519	4.892	5.74571	8.81117	14.3856	4.97096	5.40599	9.45583	4.1057	9.28817	4.1444	7.46903	13.6026	16.1657	6.36067	4.88093	8.80804	3.56734	6.85794	7.34982	8.9151	6.90206	2.85031	11.5842	11.0129	9.12055	21.2978	10.9383	10.1166
NCKAP1	57.4082	13.6114	81.2887	45.9104	69.9247	75.7112	40.435	46.7645	43.3288	44.5284	53.0124	44.5948	76.2355	140.439	75.1696	49.3793	56.3755	100.052	72.855	39.2301	51.1454	101.252	51.3582	54.5312	89.1836	70.9186	62.8917	89.6175	48.5835	37.4513	21.2	98.6231	34.6111	59.2859	71.344	63.1335	18.1091	109.978	81.3984	58.5487	45.189	20.5665	108.071	60.0432	75.4346	73.0788	75.5143	33.4707	33.3408
MRPS35	57.1301	23.0636	47.3053	42.936	27.7821	45.0866	26.9408	30.636	36.6952	31.7022	30.6734	31.3829	53.4369	51.2177	48.7952	55.2996	38.7378	44.2682	38.226	40.8749	46.2232	65.1061	58.3066	38.3453	42.5205	32.537	52.6051	48.5105	44.5278	18.9641	32.9906	61.033	27.3322	36.3433	41.194	48.0165	16.7884	48.3013	48.6348	25.5197	27.4855	33.2199	48.1395	28.8731	56.5507	51.8201	75.778	33.6829	36.4091
GUCY1B1	8.75694	12.215	19.2723	8.17174	25.8061	6.93262	12.2035	10.2573	6.14538	4.22128	15.7299	9.77527	17.1641	18.1334	14.5817	2.64671	10.0518	6.42979	6.45787	15.735	18.338	8.55257	20.341	4.85534	4.36122	5.92983	30.8359	25.4402	18.187	16.7842	19.5432	10.3558	21.6697	8.40375	5.3237	13.7721	12.1268	14.118	7.03375	24.1748	9.10479	10.8318	36.2166	37.9863	6.17889	11.8495	18.8761	7.36839	8.95733
SFSWAP	21.5571	15.9195	37.5239	23.7224	28.0819	14.4245	30.4574	41.6257	13.7714	18.5302	28.0686	45.2831	41.3117	29.8137	55.5799	27.5504	33.7619	19.9551	19.815	23.6009	26.3463	35.0716	51.2477	60.8971	42.44	29.6976	33.3937	43.9557	33.5172	39.2956	34.0991	26.9326	20.3547	44.1339	37.7559	28.3482	37.735	26.7822	47.7435	48.7982	51.9315	34.7814	20.7666	38.9734	27.5899	50.3543	15.7759	35.8628	28.3161
TNK2	24.2964	32.1393	99.1658	32.1042	53.3997	17.1081	64.9059	118.548	28.8827	45.1343	58.1859	86.4185	54.0775	49.8197	102.823	17.7298	125.921	35.5211	59.0632	23.6947	39.0108	64.3077	60.3104	141.784	90.3189	35.1153	37.0909	89.2179	16.1079	62.5908	19.9307	37.4888	33.6043	75.5416	90.6866	31.3471	54.3501	75.7106	48.4052	150.708	126.89	33.673	26.5381	24.5628	46.037	43.8075	11.0153	102.258	63.5606
MON2	31.7391	28.6289	43.5175	17.7182	39.6784	39.9138	48.9475	57.0066	19.7649	17.7359	42.9104	67.0483	44.6532	47.3756	66.4773	47.1269	39.2534	33.4964	35.1732	31.2256	31.8969	58.6559	64.2102	65.6753	45.9157	29.3143	42.776	81.4899	45.5363	37.5198	42.4255	48.8875	35.8668	48.8237	40.9297	28.628	45.0357	64.6712	46.585	48.9364	67.7981	32.1747	46.982	67.2527	38.6878	72.1101	63.1809	70.249	37.0044
CDH3	57.596	44.4576	230.391	256.247	98.0074	98.2269	59.9215	184.328	48.6855	113.273	142.415	53.7477	83.8093	64.7415	93.1351	105.257	115.364	94.2333	90.8395	42.1601	53.2565	428.906	107.484	197.62	411.252	33.7096	64.2994	73.9463	13.383	148.829	30.2468	49.6819	39.9607	106.587	84.7754	372.762	49.1704	129.714	224.552	26.7598	123.552	141.176	55.7933	213.183	129.055	102.023	4.93095	18.4114	31.0816
ARSF	1.80737	1.59069	3.03753	2.14406	2.23979	2.08023	2.17681	4.87175	1.50341	1.84133	2.01979	2.20783	1.7887	1.43075	2.3614	1.53817	4.90516	1.33063	2.0744	1.78977	2.11425	1.96664	2.36854	3.81631	1.47613	2.85729	1.47067	2.27997	1.49942	4.36342	1.55672	2.61342	1.97441	4.18337	1.74735	2.51597	1.64583	2.65221	2.18362	2.03058	1.87799	1.72172	1.56795	2.21146	1.50982	1.85505	2.00442	2.87762	2.13507
GPBP1	113.619	56.2092	77.4624	57.6512	87.6657	78.7124	60.7985	56.7643	63.9666	62.1835	58.6068	57.7322	64.5803	60.9371	125.589	103.541	46.4244	92.5008	53.0379	105.534	103.443	75.0533	94.808	52.9039	64.5581	50.0087	86.6843	117.83	104.95	56.1671	78.7444	61.4263	69.7278	61.8721	75.5118	41.9264	41.9432	102.248	50.0982	76.0901	52.1755	50.4663	92.867	100.112	62.6156	54.9778	93.3457	74.228	69.9365
DGAT2	6.07853	5.35798	9.26268	3.25871	7.85484	2.53055	3.55447	10.7981	8.12544	6.98317	3.28351	7.09331	9.62251	3.68706	7.01329	10.3128	11.0605	1.53232	9.08451	8.32102	21.5152	3.28663	10.5321	4.35546	4.84252	11.4053	28.3892	4.61036	9.02561	4.12916	9.64656	12.1246	7.40116	5.43318	4.02817	12.8562	5.62364	2.87049	3.63067	2.61424	4.87084	9.63266	4.71116	9.04029	1.89274	14.4914	2.47725	18.03	17.667
ZNF112	7.7376	3.13425	7.76091	11.5995	10.1269	1.61862	4.49525	3.39831	3.38336	1.3058	3.47617	6.77585	7.73924	5.33896	10.4631	13.8191	9.24329	6.60135	3.44202	4.93555	15.2441	6.60285	10.8878	7.46453	1.84881	3.92037	5.3007	11.2631	13.7542	7.59895	6.90465	7.8308	4.94021	4.85559	5.03008	4.3783	8.14268	3.59796	7.56399	5.69067	6.2301	7.26042	7.55084	5.44503	8.46779	14.066	7.70857	4.18451	4.01852
CS	71.2296	54.8957	110.773	103.745	103.744	55.0515	98.5738	105.688	46.603	44.0581	57.9283	87.8166	112.051	104.271	78.9908	99.1314	118.849	68.4868	77.2428	64.7156	89.1583	139.049	157.833	178.126	109.661	146.78	122.471	125.574	110.355	87.1814	127.608	151.355	63.9548	126.182	80.0654	149.797	93.3982	116.669	98.0847	102.144	90.6969	100.938	58.0449	129.416	77.5022	106.593	54.1302	88.838	95.0739
LTK	1.56293	1.63277	1.72429	1.25923	1.83609	1.64337	2.33252	2.10714	1.38336	2.28577	2.62013	2.13526	1.51273	4.4494	1.09395	1.2556	4.67223	1.46009	1.77063	1.91207	2.40847	1.27325	1.9597	1.41915	1.71096	1.90167	1.44421	1.82041	1.19825	2.69043	1.46765	1.6129	2.02076	1.62468	1.82508	1.76885	2.4115	1.5579	1.18348	2.49844	3.40131	1.72938	1.09888	1.64173	1.23419	2.93051	0.996429	3.40832	2.46488
MRPS24	104.604	44.2101	83.7879	118.714	58.6093	84.4054	53.2801	46.0144	75.7415	107.66	49.8286	53.0285	68.3524	87.7267	62.629	63.9936	63.6812	84.951	93.1963	73.909	72.8839	87.8312	66.6735	62.6775	75.9108	92.2478	95.3301	87.4736	60.7757	33.8817	69.9578	69.3122	59.0466	50.2564	69.9337	97.3465	33.814	54.4217	101.923	52.1504	68.5079	56.2936	54.7059	54.2413	92.6288	58.6842	65.1246	49.8377	53.9228
ELMO2	15.6796	15.5679	21.0641	12.4132	14.5099	10.5731	23.3966	25.1528	13.0429	12.5211	18.5284	25.7447	12.1122	18.3055	22.3972	20.3203	32.9819	16.5079	13.2082	17.6101	28.2957	13.5913	30.335	26.0217	14.6743	20.5761	16.9664	30.4995	26.9271	19.956	21.6458	26.5954	15.9771	25.7871	19.0358	14.0552	20.456	19.9058	23.3959	29.3799	27.3083	16.7339	21.1502	20.3978	17.8942	24.081	17.3734	31.2486	26.8986
WAPL	29.2041	28.3697	29.1032	17.2246	37.694	43.1707	34.1501	29.0061	24.2703	33.1417	32.5189	30.9867	30.923	64.2932	31.9651	38.7749	36.1153	44.4735	26.8243	54.1508	39.9191	32.9069	26.4152	43.6556	39.4842	30.9636	47.0098	32.1921	49.4318	21.1861	41.0813	30.6856	36.1506	43.9605	43.5935	32.2564	26.9198	47.4151	45.4145	40.16	39.5017	28.129	34.9651	34.3374	37.2492	47.7147	31.2914	48.4643	46.5841
VMP1	301.121	199.509	239.454	181.73	242.352	262.386	420.908	585.692	106.102	162.391	322.597	376.969	237.61	276.917	708.347	271.994	270.393	200.84	215.199	166.979	153.597	202.791	476.309	390.889	372.941	205.482	152.602	513.977	133.246	361.113	143.093	250.878	151.762	373.848	421.475	277.828	118.056	835.244	362.707	320.404	372.312	108.905	378.94	800.264	174.5	539.18	572.212	160.06	120.108
APPBP2	23.8589	13.6417	27.4172	26.6043	24.7861	20.0206	25.9454	24.1939	18.1626	27.6426	21.9156	20.3512	24.6437	24.8854	32.6527	31.5779	23.7472	27.4645	19.8722	23.5106	22.9127	14.1106	19.5954	26.4504	30.416	17.1178	26.7539	47.7605	28.479	14.5751	16.4423	27.0246	15.97	23.0899	39.5662	16.5002	11.8968	35.3869	31.3641	21.348	25.9019	10.5043	23.6565	19.4689	18.2046	27.6175	30.6195	24.3318	20.3177
POLD1	42.9918	17.4988	48.4221	29.3238	22.3783	13.7421	36.8891	42.1348	21.6077	30.8154	44.5526	38.5119	57.7413	39.3687	47.5524	32.2846	32.3895	28.9638	29.5052	31.6177	46.1983	60.5266	51.4417	62.5423	35.5408	18.2032	72.0451	36.7992	43.7381	23.8032	52.5725	20.3535	32.0845	58.3062	53.1519	18.4722	21.3853	26.5955	38.6264	37.5973	29.0129	33.4545	6.92426	19.1808	56.6149	35.0596	4.69372	15.7513	22.7565
SEZ6	1.82505	1.24901	1.783	1.10467	1.64937	0.83522	1.45305	3.60317	0.901376	1.5533	2.46445	2.04293	1.89948	1.1717	1.15559	1.51439	5.14431	0.849991	1.56587	0.79516	4.53311	1.11365	2.42626	3.31904	1.80997	1.31901	0.90755	1.39786	1.66806	2.26441	1.28286	2.11143	2.53767	2.3685	1.58273	1.80128	1.37197	2.15087	1.54479	2.7761	3.8855	2.31301	0.94749	1.28011	1.60641	2.79853	1.18162	2.05736	2.61172
EIF4B	286.963	273.334	283.635	548.385	374.848	249.576	220.702	242.647	297.285	299.629	255.753	226.786	429.335	320.898	279.602	431.084	369.173	254.096	165.986	499.694	454.348	325.068	311.63	278.759	263.531	510.649	312.145	240.691	555.241	333.683	453.468	262.782	263.587	356.396	297.663	356.868	277.062	300.204	327.017	312.741	327.326	366.662	187.973	314.613	314.559	439.707	331.803	412.008	501.165
SLC6A16	17.6379	13.8199	31.9809	7.92107	39.2834	8.12391	29.5813	63.2308	6.08765	14.7936	18.0998	47.7265	38.0614	9.24842	41.5294	14.3453	100.478	6.03419	23.0035	8.67777	44.8753	20.9139	47.5055	70.8098	26.2943	16.9643	14.5511	47.3175	27.046	59.0078	28.0354	22.6819	29.2725	37.5925	25.9542	8.26879	28.5946	33.8714	16.3188	44.3317	57.1777	17.0731	5.47743	17.3695	13.8863	89.5678	11.4943	55.5554	35.7283
BICRA	8.08284	5.00232	18.5879	4.10346	7.96581	4.01274	13.3663	19.0121	2.82005	6.40026	9.70866	19.4765	10.2904	7.60513	8.70314	4.09486	16.2782	5.28459	9.15907	5.91971	10.6502	7.64006	13.2435	30.7915	9.59592	3.71439	13.8838	15.0815	7.29721	8.31314	9.12563	12.709	8.40075	16.1062	6.82923	6.56984	11.4658	12.4187	10.6611	12.4595	17.8458	8.30964	5.00093	8.88131	10.5174	11.6964	3.95208	4.71939	8.29937
SPHK2	8.83987	6.10345	18.9566	4.12089	7.42037	2.93685	12.7921	14.2502	4.67033	9.46855	8.54281	14.9012	10.9386	7.82643	7.64325	5.97668	14.9251	6.33581	5.96387	4.94844	11.3459	8.44575	12.4705	15.9724	6.95417	5.47584	11.3268	11.3907	10.2029	8.75755	11.288	5.6916	4.63285	10.9333	8.19184	3.63004	6.75708	7.74865	8.63801	15.7713	13.6525	7.94335	4.15109	8.63835	9.04526	11.484	2.02528	9.4312	9.2717
RPL18	1199.65	737.556	733.386	1122.21	922.111	637.8	555.057	629.134	1227.58	1576.23	966.306	514.583	1236.47	898.073	748.284	969.043	1043.18	782.358	847.624	1212.9	1390.23	770.62	886.947	576.737	579.955	1428.95	1140.25	572.432	1196.99	661.294	959.754	901.409	751.552	974.945	919.255	1071.35	947.242	648.324	1089.65	714.553	857.19	897.931	372.305	761.611	1433.23	1055.79	206.646	1135.63	1332.05
CA11	10.4221	7.16213	2.89593	8.23699	11.6735	5.57165	5.72838	6.66199	5.42118	5.79401	5.25435	5.64339	7.58889	8.33706	2.94341	4.11212	8.29955	10.9884	4.59803	7.61095	5.56704	9.87508	7.02601	8.08981	3.85715	6.67769	5.72826	5.26203	2.39534	5.21855	3.74411	4.35395	9.00715	4.6601	5.56951	4.16582	5.77742	7.44605	9.22628	10.4426	5.58375	6.62122	3.79204	6.5533	9.74681	7.249	2.18847	6.4947	4.7925
ISOC2	51.4101	14.6951	21.7167	42.475	21.9648	19.799	24.6729	18.9672	26.3156	36.948	12.3715	21.3852	31.6416	20.4219	20.6338	16.3772	22.0067	40.7701	33.9241	28.9716	40.1448	44.3028	41.6649	31.3096	15.1908	29.8634	42.7857	40.5471	18.0716	11.0198	11.6657	25.6881	19.2432	23.8232	18.367	19.4308	14.609	19.2112	25.6065	22.613	24.6827	21.9029	11.6015	21.1873	32.9108	22.0815	8.40847	13.7598	20.1277
U2AF2	127.4	57.903	127.541	92.0419	54.3537	45.6773	104.622	106.636	80.3304	66.0496	98.6707	93.8845	141.211	111.639	120.164	88.6884	92.3561	108.751	55.4176	78.8187	115.364	152.314	140.792	124.055	84.0725	57.1925	130.332	116.478	116.727	48.8605	70.5125	68.6281	61.9712	105.98	84.3761	81.8909	53.3357	81.5638	138.642	98.4123	95.5049	74.1209	37.3678	79.1847	128.18	92.2111	37.5237	86.9511	82.7375
EPN1	31.4099	18.8666	73.0887	29.1731	24.9201	13.4014	50.3841	41.6161	14.5761	29.9984	26.7245	42.6454	50.4863	29.1456	19.0273	15.215	66.0293	37.2743	40.2764	22.0255	32.9599	52.9896	37.8895	72.6096	48.6362	26.1168	49.1185	52.3788	18.9075	34.3628	27.3296	43.3769	25.0899	37.5136	59.028	25.5962	25.0126	37.4704	30.4207	31.438	36.641	35.8913	12.7058	20.286	28.8135	39.9254	8.47366	25.612	31.3616
MED29	28.5845	17.8105	24.0145	17.481	24.2907	12.0292	23.7111	28.5484	15.9043	19.745	22.488	35.8959	25.2558	23.7634	32.4766	20.8942	34.2191	20.8702	13.256	24.2869	31.1516	43.1852	35.085	42.835	20.5682	19.384	23.1946	42.7421	18.7877	29.3102	25.8166	22.0759	19.7156	25.5633	25.6505	23.5737	22.9117	20.415	25.9899	28.0814	27.3234	25.2083	12.3341	19.1125	22.5201	31.5339	14.1081	24.4802	22.8165
GSC2	0.985851	0.985851	1.11443	0.985851	1.08326	0.985851	0.985851	0.985851	0.985851	1.66474	1.0451	0.985851	0.985851	1.06488	0.985851	0.985851	1.17892	0.985851	0.985851	0.985851	1.09323	1.19004	1.1211	1.09554	1.07511	0.985851	1.12545	0.985851	0.985851	0.985851	1.09548	1.13896	0.985851	0.985851	1.08843	0.985851	0.985851	1.11626	0.985851	1.17392	1.09233	0.985851	0.985851	0.985851	1.37148	0.985851	0.985851	0.985851	1.14503
ZNF275	4.07147	7.60501	13.8949	3.38928	5.65366	4.97654	8.23297	6.18212	5.20531	4.68942	8.83518	16.2737	7.35139	9.98492	5.91461	9.88615	5.82148	5.85988	4.35187	9.47685	6.26248	5.10795	7.83128	6.72877	4.34511	3.11976	5.01303	8.74834	7.40647	8.58543	8.27013	7.76805	8.63165	7.11856	6.25007	5.78126	11.6854	6.29333	4.94859	8.61885	7.99762	7.80458	5.18205	9.15101	5.0871	8.56848	3.41938	10.5185	9.48485
MTMR1	46.4208	30.6113	117.681	33.1567	40.4919	43.8462	44.6594	57.9384	32.2468	29.0159	38.5818	57.8259	44.1811	46.6926	67.5748	79.1103	37.4833	70.401	38.1955	65.7686	54.5717	46.3855	63.8443	54.2892	44.7937	28.184	69.0145	62.952	42.6371	39.283	74.7927	45.4642	53.5081	65.103	65.4567	28.7565	42.0012	48.5158	52.6044	47.5375	58.8399	65.1413	35.994	40.8304	38.0255	54.3392	12.2812	58.5534	51.5557
GPC1	34.662	6.52763	187.067	85.9971	51.6979	13.8565	77.4472	52.2731	40.1005	31.44	32.0152	68.8525	87.3331	56.214	104.812	25.3871	69.6114	55.801	64.8117	15.6368	25.0169	57.8992	63.52	173.118	57.6164	32.332	119.957	43.0576	11.3632	55.3386	22.6555	52.4933	31.6118	61.4971	110.989	62.2578	13.7868	120.113	55.8692	49.7173	23.3812	30.7904	22.981	20.3704	54.2449	64.9886	6.31101	17.3588	13.8126
ADCK1	14.2549	10.3788	20.8055	7.74213	11.9504	6.65655	16.5903	27.3861	6.40469	9.59901	14.7206	23.6831	14.1818	11.8612	21.7166	13.7722	35.1069	8.79995	13.8104	8.96278	14.4071	20.819	24.4665	31.1592	14.158	17.1697	12.9182	16.2673	8.88479	21.5993	10.354	19.7234	12.1781	19.4967	14.2321	8.65154	16.7929	14.2737	21.5415	26.4358	22.349	9.30633	6.47583	10.3148	13.1461	22.7528	10.1403	16.4606	12.6292
HAGH	32.608	23.6634	24.783	16.6529	21.5422	19.014	30.6179	23.1644	24.9887	25.2929	25.0639	23.7954	25.0912	26.8243	25.9267	16.8983	20.3655	28.4039	23.2841	25.6532	20.9157	28.5059	17.7022	38.8889	14.5118	15.608	36.5374	43.2971	15.9552	17.9162	21.6683	18.035	24.5912	14.4959	27.9182	18.2934	8.58307	19.6349	25.3974	30.5915	21.9531	15.5984	8.45036	15.6717	23.9649	20.1843	10.1115	15.4455	17.9347
RNF4	68.6102	55.905	151.034	69.2437	78.0401	41.44	98.8422	96.3286	55.5256	60.4523	68.5203	112.013	74.3099	65.9028	96.6977	89.298	106.352	63.9675	65.2354	78.8286	88.0121	58.8377	100.677	101.108	65.5737	51.3423	125.958	72.9487	64.0934	73.3181	98.8528	74.7669	50.0166	94.2323	96.799	84.6589	59.8635	86.0812	90.6391	94.0339	97.449	82.0175	53.4623	70.9897	47.0501	109.558	53.8583	101.621	93.9047
CASP8	46.7412	52.6966	54.5793	42.7653	57.3741	59.0824	72.035	74.9629	38.9824	36.4412	55.4537	66.6879	35.1976	22.7146	62.8207	69.222	68.7377	49.6468	30.6067	85.2036	57.413	60.088	54.8091	80.5345	58.273	35.9892	53.3463	73.8206	55.3477	72.7402	94.9524	78.8197	54.162	60.2492	69.9917	37.7895	94.7841	49.1518	61.2768	74.2168	78.2141	64.3834	46.0499	48.6886	50.588	38.6892	72.9263	94.7944	87.1284
LIMCH1	17.1307	4.95819	32.1869	5.05116	35.7183	3.46241	11.9144	10.9897	10.7121	5.51586	6.43033	27.0317	15.9637	11.2368	5.92401	9.42636	14.103	4.2222	19.9011	8.26942	45.9429	5.25139	4.90039	2.34437	4.59718	20.0229	12.2901	11.7177	16.482	16.6585	6.69251	18.6137	9.65179	12.74	4.13524	12.4404	7.82812	18.893	2.81908	8.07931	13.2106	12.638	6.81632	6.13419	3.23061	8.49974	166.941	9.30493	8.32639
INTS13	54.8568	26.229	28.4353	53.6375	45.2399	41.3227	27.4556	31.4042	25.775	18.9436	34.5888	23.0751	38.9272	51.8419	44.1389	32.843	31.7622	39.3912	37.9362	29.3689	34.4472	77.6426	87.8627	39.1019	36.9036	32.0729	23.8866	42.2993	39.5645	38.0445	36.9034	58.1476	35.6189	39.0344	32.9611	36.7501	33.114	69.9052	38.4267	34.0365	35.4146	42.8686	63.525	33.6586	42.293	45.2082	37.1132	39.9906	32.3492
TM7SF3	141.493	74.7959	219.237	160.201	96.8907	104.035	104.635	197.103	101.896	60.1064	98.4268	207.665	128.069	132.693	271.837	130.969	127.36	140.238	113.614	78.5933	177.197	192.941	384.203	206.438	157.969	45.7831	201.854	187.549	230.892	133.441	95.9594	175.624	113.819	154.425	141.584	111.816	79.4753	181.896	165.756	91.5243	145.763	85.3495	144.544	113.667	154.827	315.07	51.747	138.234	85.8944
DLX3	1.26796	1.33876	1.70344	3.36954	2.78978	1.13084	1.5446	2.59068	1.83124	2.91997	1.07826	1.38601	1.58122	1.25975	1.09648	1.0307	6.15754	1.16109	2.15385	1.46324	4.98652	2.19512	1.42475	2.84922	2.64797	1.81227	1.73908	1.07835	1.86291	1.86993	2.46419	1.53725	1.64473	1.57601	1.53899	1.65017	1.67812	2.51014	1.14865	1.38943	2.16533	1.47607	1.39475	2.63755	1.23404	7.85921	1.29228	1.91724	2.08916
SPA17	9.70508	3.08986	3.0922	9.40939	8.59962	6.12338	5.43938	7.26481	5.36664	3.47089	4.35231	6.18584	6.11434	6.24086	9.02127	8.22556	8.78832	8.86151	11.7197	5.32529	10.6653	7.98887	5.70375	5.05294	10.003	8.75884	7.6593	6.24917	11.1689	5.95297	5.5456	8.09376	6.69997	5.42105	6.62732	6.06757	5.27756	2.70822	6.36044	6.97601	4.87019	5.22724	7.92271	4.57489	6.5826	6.34452	26.9954	4.40714	4.08607
TSPAN32	2.57153	4.3001	3.76745	1.62293	3.02923	2.60038	7.186	5.73143	2.16498	2.35279	4.28163	3.32797	6.83396	1.46872	18.3587	1.88172	6.33162	1.60877	2.53691	4.95701	3.52047	4.97671	3.54091	3.7973	1.91064	2.89474	2.99926	3.63155	2.9607	5.72069	2.64199	2.71475	3.68952	2.60145	3.7901	2.35794	5.49064	1.91264	2.00813	5.74817	8.11568	3.93455	1.69896	2.62074	2.08251	2.7627	1.25172	15.1227	7.91485
CCN5	3.34215	4.99017	2.6746	1.54776	8.9149	1.44015	6.5608	2.51922	2.30428	1.97244	5.03806	3.23806	10.7049	7.29065	4.08397	1.69118	7.84736	1.85879	5.22814	1.27061	6.20938	2.13794	4.15866	5.79383	3.21847	3.39534	0.974155	4.66968	1.59222	17.247	2.07897	4.39891	4.74347	2.23796	2.93724	2.33698	4.64973	4.22906	2.32579	8.12905	7.30873	4.67945	2.16862	4.91342	3.10391	10.6672	2.21043	2.02101	2.95725
DMRT3	5.56931	1.0456	3.03176	1.4042	5.30132	0.859899	1.16677	4.15891	1.53879	1.34762	1.12783	1.74144	4.13678	8.09175	2.03252	0.859899	1.94569	1.59849	1.45036	2.28851	1.62703	3.40952	6.51846	0.859899	1.36283	2.67751	0.982482	2.19466	1.33715	4.39134	1.35279	2.07875	1.40163	0.859899	0.898594	0.988417	1.94224	2.11705	1.19822	1.63346	1.33415	1.50718	0.962582	1.18932	4.29921	4.07822	1.16373	0.903331	1.00529
ST3GAL6	12.819	13.4612	16.7003	6.14125	28.8893	11.8234	13.5681	14.5685	9.36304	6.73145	12.7921	15.6974	9.15235	16.4987	45.6101	25.1679	22.356	11.8769	15.8347	10.95	12.8698	4.94079	9.05408	16.077	8.32977	7.18885	11.418	28.7149	39.6682	26.5748	23.0302	19.1339	15.0057	11.9203	16.6717	11.769	13.3589	23.4166	17.2903	21.9135	21.5175	16.132	25.7176	21.9473	6.38349	32.7946	47.5716	20.6848	12.2403
ATP2C2	2.25158	3.22169	51.6881	6.33162	2.37547	0.983046	6.75089	8.30367	4.76403	6.87662	20.7365	7.95085	5.37253	1.01515	8.87858	0.921438	7.23097	2.8535	11.9749	1.39136	2.3487	15.9208	16.0739	35.9732	4.53896	4.37809	1.09373	1.80543	1.38481	4.25229	1.17747	8.83348	1.51769	5.2326	1.45549	8.18387	1.2774	2.74127	23.2255	1.23457	12.1402	9.95591	1.20979	1.16343	6.55709	1.91344	9.34434	1.8302	3.12459
NGFR	5.36445	8.57365	102.164	13.9071	6.93476	5.2465	2.52725	6.66083	7.34187	4.76755	5.16314	50.4626	15.4218	1.8967	9.86584	2.08877	6.16832	9.0559	16.8897	7.86431	37.6783	14.6885	15.9001	30.1032	3.4549	4.28154	46.1611	46.4855	13.1442	5.41238	52.9735	15.3686	29.336	16.958	3.17098	9.89729	4.67666	11.2956	7.16729	5.43682	10.8248	6.32529	2.38216	11.5125	7.90882	24.0143	1.38592	4.05831	4.56335
CDON	8.30261	4.76132	83.4293	10.4588	19.3054	5.57447	8.2383	17.0773	3.73565	4.75985	6.15742	9.07804	16.6443	15.3217	34.6636	13.966	14.6981	3.8431	5.70406	6.43755	18.9072	9.08046	15.1148	12.0226	4.27596	10.8015	15.868	23.316	21.9081	19.4953	48.0616	16.0572	10.0037	25.1725	6.86449	5.36266	14.3222	8.51097	15.3969	9.39238	15.7877	15.294	6.90471	17.1162	7.99909	14.1064	4.53433	8.19074	10.976
TAF2	94.4502	37.7229	65.6524	37.7168	49.2714	50.1195	57.2481	59.147	29.0484	36.2559	38.2745	61.0402	63.2433	68.4033	78.314	76.4149	59.6345	48.507	40.161	45.2436	47.9502	81.9707	118.201	85.4818	56.9058	37.232	45.774	133.848	63.1599	62.5555	61.4816	47.2477	44.9239	60.8472	57.6645	63.9482	45.4277	113.956	45.8443	77.2025	83.031	59.371	58.8464	65.0103	54.5821	91.5309	58.111	59.8808	39.5418
HIPK2	11.4388	17.8056	38.3646	9.93885	19.8937	11.5282	22.5519	28.7394	9.077	11.5792	23.9134	59.9239	21.7748	20.6476	24.5231	10.8469	35.1335	8.4345	11.0409	16.3196	22.1951	20.6723	18.2071	37.9631	36.4351	35.3804	18.5851	21.824	50.2073	38.2329	37.2289	26.3879	20.9698	39.885	24.7755	29.8827	52.7131	24.0772	13.9166	23.7137	26.051	30.6669	10.6788	18.7255	16.2296	20.6127	15.1868	18.7861	25.0192
TNPO3	37.4277	22.3539	37.823	16.6428	20.5123	25.2753	23.8585	32.6569	21.6108	23.4477	28.3438	26.968	28.3493	47.9419	35.4042	35.1691	34.2201	21.135	16.3596	29.6004	27.3137	58.8973	30.8249	50.4547	46.6875	22.5043	33.7607	25.1957	37.8426	20.3394	25.6458	36.4322	23.6867	35.9505	48.5506	34.9965	21.7493	37.3575	26.0928	38.3359	27.4561	23.0625	24.7234	29.6113	29.334	37.6922	12.9096	36.6433	32.5356
RFXANK	40.2645	22.0506	37.1463	28.3254	24.1712	15.8976	36.9767	34.1743	25.5982	32.301	36.4313	44.3705	43.5391	48.387	64.0161	24.5375	34.7176	32.6571	30.7828	22.3988	38.7741	41.8886	38.8274	48.2237	46.1441	22.8084	41.7673	45.8699	28.6882	32.9233	32.3871	27.7499	24.7938	28.2284	28.7655	24.1883	16.937	25.5081	35.7343	32.5958	27.6554	26.0765	14.2828	25.4411	37.6739	44.8884	14.9422	27.0068	29.1257
TMEM161A	20.0917	9.01965	15.1598	16.0269	10.9743	8.37717	17.4903	17.1688	10.2106	13.8705	15.9782	20.3337	25.5874	23.2476	29.0146	9.39342	19.3553	11.8367	12.2279	9.54962	18.884	26.9883	18.0891	33.172	22.5171	7.45638	19.2926	15.3426	11.4603	9.12557	7.27346	16.3993	9.02288	19.9628	14.105	11.5892	10.1014	19.2902	27.3195	12.7562	20.2712	11.5001	6.60648	8.35821	23.7437	17.5157	8.36671	14.2575	13.213
LPAR2	7.44412	7.13491	22.9558	13.6658	10.7636	7.17732	16.2473	17.2561	9.90694	13.4715	14.3632	22.6652	17.948	22.4979	22.2524	9.76275	17.7494	15.4361	12.8696	14.2316	18.0047	13.0055	23.2223	18.4459	19.5638	8.83706	26.5167	25.5136	14.15	15.2243	8.77517	12.0348	14.4722	11.3957	17.2887	12.2683	12.8018	11.305	13.4411	13.5372	18.4918	12.2424	4.86109	11.2272	17.306	13.4838	7.32085	11.7356	14.2184
CTSA	50.8716	46.0623	36.8476	61.1981	56.2953	24.1077	72.0611	40.5472	41.469	38.8074	48.8112	35.5512	42.1316	49.2903	35.4395	16.5963	39.0652	48.8893	46.7196	42.5653	47.641	59.1575	50.5064	53.1044	35.0394	37.2778	40.8826	45.6715	20.5384	54.0212	61.7859	41.9505	32.8804	37.2398	61.7523	79.3084	35.7431	41.5721	46.5205	44.7226	40.9476	63.8698	24.7162	25.5903	54.1237	39.6581	20.6057	28.9227	37.6421
SUGP2	31.052	26.5072	102.528	27.1258	25.2105	20.5491	43.6083	62.3643	23.2992	21.015	47.311	95.8786	57.8992	54.5572	106.359	47.6319	51.9861	25.7102	27.5403	33.5678	36.1212	39.4404	83.3145	77.9303	48.9694	28.8092	49.5926	80.4726	54.007	42.8585	50.3534	42.3585	31.6138	61.2799	43.1185	23.1581	36.6889	34.1763	42.5353	57.3045	66.1775	38.3919	24.0666	37.8577	41.2945	56.6662	22.1936	62.6374	46.3781
SLC12A2	14.5952	10.3319	19.5783	25.2694	26.0538	18.8542	10.3441	11.6696	8.42301	9.51131	12.8382	15.6973	18.8732	27.5907	9.49224	18.0184	12.0449	23.1256	53.2045	14.415	17.1031	27.7394	27.9958	11.5267	12.0466	8.51885	19.237	21.9961	20.8267	11.0222	14.1217	39.3965	14.4395	20.2561	14.3733	10.3854	10.6819	21.7367	15.4435	13.6892	68.2911	8.93951	31.5889	12.328	13.6662	16.3811	46.5422	16.3082	13.9409
SNX24	25.5585	12.9729	15.21	19.6722	28.3459	20.0229	26.0531	22.5726	16.8061	10.2122	15.1496	16.2468	21.5397	19.1584	17.6466	24.5091	16.7566	24.6187	15.1375	21.568	18.9671	29.5083	19.3504	23.0809	23.5123	26.8817	16.2848	24.0019	18.216	28.4729	17.3452	31.5382	11.3351	15.4706	36.5628	12.1707	10.0955	37.0614	17.572	28.501	15.6456	14.5175	22.9632	17.2827	13.2117	15.049	8.23202	12.103	12.8423
EYA2	41.6448	6.91733	35.0797	32.4098	16.3545	8.23589	14.2033	56.2116	7.71423	14.0044	29.0922	41.5733	34.4208	7.10577	39.9766	35.9239	26.72	22.0526	10.5466	21.4596	19.0818	28.2899	56.2046	58.2431	20.4749	33.5618	28.3834	30.2492	1.12396	45.294	1.83551	27.3417	6.46767	27.317	30.3338	33.5962	14.3007	12.9511	33.4986	3.65494	13.8587	39.7128	6.52443	15.318	27.697	28.9426	1.4162	8.62878	11.2789
CNN2	122.229	104.677	202.11	207.961	165.547	103.353	157.059	218.329	95.5094	128.398	234.096	91.0895	189.722	114.85	196.223	24.0704	233.687	149.445	99.4262	115.352	119.84	186.708	172.123	188.484	138.565	110.101	134.319	175.506	70.4258	197.476	180.847	114.22	98.5248	206.798	119.272	258.53	123.506	137.455	147.965	152.397	153.859	129.814	41.8771	116.215	129.736	153.052	29.0717	147.936	147.712
ABCA7	6.43622	12.0293	27.1647	8.65363	6.08904	9.85742	29.7468	38.1152	5.96302	8.67281	25.9119	27.3152	11.2219	4.43957	27.4093	10.4695	26.1673	10.1079	8.4903	10.7271	10.0044	12.9064	27.4602	45.3127	23.6299	10.138	16.0859	23.7382	9.01774	16.1107	16.3179	15.6213	9.83183	38.9745	18.6877	9.65371	14.7612	10.0857	32.1675	16.0842	27.168	12.4389	6.05839	11.1865	12.3298	15.7809	6.10312	22.3362	18.7768
SNCAIP	7.91888	5.89577	10.5117	11.3615	30.8909	5.87211	18.5924	18.051	3.02569	7.22785	8.23219	12.5778	12.1945	5.75042	22.8192	17.9786	27.6898	2.83984	7.24127	11.2763	18.3118	10.7278	13.2006	14.0204	13.8728	8.00299	7.17531	33.7229	79.9675	31.2395	27.8082	15.2879	13.1433	24.7038	8.04085	5.69317	10.9643	19.9034	19.8584	16.8509	30.5531	19.3161	5.54052	35.8342	4.46531	41.8188	11.4882	16.9053	14.0387
DDX20	11.542	9.00702	21.3109	12.5859	10.879	12.1257	8.5131	9.1146	9.3684	10.4835	10.8242	11.7641	16.3503	16.1905	13.9645	24.2263	8.8836	12.9018	8.70824	14.1007	13.595	20.1861	17.6133	15.6196	13.7513	7.26074	13.7346	15.6917	19.9251	11.7771	14.5355	12.6807	8.47667	10.1227	11.6628	10.49	12.6028	12.9513	16.5669	11.3083	11.5784	14.3301	10.16	12.1849	15.3516	12.3224	18.2945	13.3062	12.1393
BTBD1	56.3613	38.5044	41.9335	33.581	56.7024	53.4058	32.5248	28.7698	38.3673	46.07	38.9444	25.939	37.621	62.8258	34.1017	49.2381	28.8088	51.6935	33.188	52.8548	32.5129	70.0951	40.7742	38.0634	34.1306	37.0032	24.0282	53.2695	49.0279	35.1057	36.5426	45.0568	36.7124	31.5298	37.7255	53.3635	31.22	53.8962	54.902	43.4536	37.5214	43.862	37.6522	32.403	47.6263	32.8635	55.9643	46.1476	41.0006
FAR2	5.26394	6.51775	8.4067	5.7667	12.0489	7.89703	9.2637	6.92707	7.06521	3.67859	4.54457	19.123	7.74351	6.07848	5.94756	11.5404	9.01298	6.60398	4.40448	8.27044	5.56447	7.5948	15.1586	10.6457	7.09126	8.44303	3.87447	13.7335	15.974	7.7973	16.339	12.5318	7.19058	7.83136	9.17487	5.35731	10.3916	7.78881	7.29223	12.0233	12.8265	11.156	9.22259	8.30248	9.15979	8.29806	29.6358	12.0736	7.59714
BCAS1	14.2152	3.72706	3.82434	2.24763	20.0254	6.23544	17.6876	14.7747	6.49462	2.67986	8.19593	5.81237	4.44299	2.82313	4.65162	2.85564	16.1155	10.4086	6.41579	9.88077	7.69112	6.73892	13.7433	8.51238	3.29805	20.9971	11.5999	3.33094	2.02161	18.8434	4.44286	14.644	5.45664	12.4823	2.6305	16.7515	6.59075	3.88262	8.13816	11.1439	19.5962	6.12172	15.7707	10.2737	10.5337	18.7999	6.81765	14.9071	9.4139
POU1F1	1.76598	1.19475	0.933898	1.41625	1.49946	1.47791	0.860015	1.06875	0.93434	1.30472	1.02779	1.48174	1.77682	0.982739	1.13871	1.7065	2.97842	1.05833	0.860015	1.11372	2.53143	1.09469	1.24862	1.36802	1.16606	1.53164	0.966504	0.921505	1.07589	1.20147	1.43925	1.20406	1.33876	1.06848	1.0951	1.39849	2.21857	1.44625	0.906721	1.24907	1.19078	2.42252	1.12318	1.13724	1.00728	1.37644	0.987209	1.31656	1.43501
CHI3L2	5.29507	11.9245	8.01973	6.40166	5.16192	7.69469	5.10598	14.8738	25.5736	14.7951	5.6033	5.02753	3.85104	1.81807	5.66231	5.33106	29.1254	3.91785	16.5344	13.3528	11.2183	3.1507	4.72036	6.40133	3.80094	5.03796	5.21651	9.98286	12.6195	11.0694	30.1073	6.49625	9.67373	9.56754	9.70925	4.86038	11.6427	3.40494	3.70235	11.4429	17.652	7.05051	13.1969	18.5549	2.54718	10.1927	30.7701	57.4126	34.7489
SBNO2	37.2311	35.7324	156.868	92.3919	38.779	28.9649	91.1485	122.053	25.4884	49.5855	96.4726	59.1798	102.67	23.3881	78.9594	10.0991	108.313	57.3012	57.7228	29.926	41.2691	154.664	82.6654	97.1952	135.742	31.4229	87.3695	77.547	18.1035	81.3622	40.8855	40.2406	36.0768	107.794	117.771	66.3969	45.5328	41.653	71.2119	51.5109	71.8853	43.6477	9.23978	34.6379	51.2786	66.4033	9.33939	39.7561	43.6074
PMS1	26.7829	28.5901	45.7262	34.7239	38.677	34.8468	38.3656	45.2198	18.1543	23.3496	27.9406	47.4514	42.3172	19.7778	48.625	54.8097	51.0627	28.0699	33.3996	30.3238	38.875	56.4118	54.0731	71.4708	37.7563	20.1803	25.8974	60.0782	48.2559	40.6657	43.6355	40.5258	35.5179	46.3073	39.2661	20.1739	45.3406	50.071	38.7765	47.4081	58.9121	36.3277	33.7376	30.3401	43.9588	77.3072	44.3968	49.3217	28.3603
HMG20B	97.2202	44.3834	61.0922	71.9127	63.7646	39.7019	59.7146	77.3477	58.003	62.9866	72.8412	34.0969	91.2454	109.884	135.7	33.3561	56.9211	86.4223	62.2901	41.7421	84.6152	82.9248	105.652	73.7161	94.6918	50.5654	101.878	85.4368	85.73	46.8337	68.8238	37.9973	43.5146	64.0698	92.1024	79.4282	31.1691	42.7912	63.0648	71.1046	79.0594	51.114	36.3439	56.1825	82.2596	51.0051	96.0463	31.6725	38.0203
CALCRL	8.51228	9.18813	12.2729	12.1822	34.4003	14.0134	12.612	4.65732	10.7486	13.3307	15.5384	5.87108	20.7353	20.9349	20.1802	2.50794	11.1525	15.1006	21.7746	10.4707	8.24028	16.0921	9.86113	9.12351	33.3223	13.0466	4.67855	24.4144	16.7313	11.6809	9.36524	27.0077	12.1231	9.25792	10.06	15.403	5.78844	18.3608	10.8042	13.2819	14.7618	10.4122	26.8394	24.7543	11.99	16.653	27.1599	8.31007	8.40699
TAF11	35.7979	14.4891	33.6485	21.2465	30.9775	24.1521	25.9985	27.9133	18.7439	26.8364	23.5704	21.3973	38.8401	36.5915	56.8073	20.5497	30.3235	30.9891	30.6119	17.0188	22.9168	21.8633	32.6846	46.2678	38.2236	20.2311	32.0761	42.1528	33.0665	25.6558	19.5724	18.5472	16.0416	22.6726	34.1434	24.7303	15.5531	32.168	38.8763	39.2582	57.9456	15.0884	20.7069	18.6115	28.2496	34.9041	25.0024	29.7445	22.8943
ANKS1A	9.20822	6.29176	18.9386	10.9061	10.6277	7.44915	11.3417	14.1741	4.53099	6.84231	10.1392	9.39654	19.1707	10.4393	15.3409	11.7834	12.893	9.68841	10.7356	8.66234	12.0971	14.7111	11.8755	19.8535	20.2455	8.88065	21.5572	22.7679	14.586	10.6731	9.75564	9.48987	4.93171	14.4696	13.1788	11.8179	10.267	15.9184	15.4664	10.5759	20.0514	10.242	5.36762	13.3869	10.1594	14.3344	6.50151	6.5274	8.33948
AP3D1	31.6476	27.88	67.1922	34.5746	39.5211	25.121	61.5025	65.5323	24.111	37.2836	57.692	38.7992	74.784	47.2207	56.2864	16.0424	54.8268	45.0342	40.7971	34.6495	34.0687	90.4473	49.2853	75.2211	79.5708	35.5733	60.2307	65.3576	28.6031	37.2781	48.293	41.4612	28.2102	63.9904	64.6125	47.3516	37.1825	43.1736	63.4049	50.4376	46.9052	41.259	11.0923	22.4462	49.8607	33.5243	18.8125	26.1838	33.6109
ZNF76	10.0023	12.2646	14.9611	11.3349	13.3937	10.1216	19.8548	20.1512	12.3412	13.8665	12.9877	16.0671	15.5957	8.81186	24.4693	18.0689	17.9868	19.9581	13.4972	12.0774	14.8697	14.4183	23.5703	22.2821	20.4788	7.1674	21.0622	22.6662	18.5917	14.901	16.5126	10.8983	12.2006	19.1873	19.3829	7.80496	14.1666	10.7355	21.7708	22.8598	29.3313	9.30171	8.45172	10.1742	10.3891	13.5877	9.72796	17.1492	15.6779
SLC9A3R2	13.5616	12.3245	34.8938	16.6186	28.3594	9.6741	18.9104	20.7906	11.2483	17.7027	23.1777	21.3937	32.606	17.918	28.5116	4.71703	34.9568	26.0813	30.3375	15.7403	22.2925	16.3591	23.8903	28.5528	18.9456	21.4287	44.7051	20.863	7.87523	26.9529	24.3914	17.2975	24.105	23.9915	23.1925	27.8191	12.0487	18.2306	25.7569	15.7927	36.638	17.6079	3.7737	13.2562	11.8767	21.5121	10.6364	9.28461	17.5892
NTHL1	11.2676	6.60924	14.9967	8.08157	6.49196	6.73803	9.12499	9.12308	9.3579	10.745	8.03725	9.70326	9.36656	13.5456	13.4297	4.79841	13.5463	9.28849	16.2814	8.76302	11.3822	15.9867	16.0338	23.6026	8.06957	4.77088	18.7497	13.4725	7.35561	7.6378	14.6086	8.75662	10.7444	9.15399	11.2164	6.41794	5.55283	7.89436	10.3986	14.4783	13.7883	4.85728	4.83578	5.51314	14.5044	13.3431	6.85917	9.03874	9.49782
UHRF1BP1	17.2501	26.9328	23.5479	5.66244	10.3286	34.6739	20.3284	13.0705	33.6517	14.8539	15.3838	28.2499	15.8872	22.8761	28.7946	13.3711	10.4674	21.726	22.3302	32.6107	14.5328	15.0846	30.3197	30.2752	14.0884	5.72366	26.8805	20.6319	15.7564	9.19822	8.58551	9.33478	31.955	23.8018	24.1931	7.38821	9.07413	14.9684	15.9389	30.5678	33.9195	8.31504	10.3108	12.9622	14.7406	14.6726	8.70301	12.3902	10.1241
GNAI3	84.2131	38.2663	84.08	54.8249	49.3718	96.9689	55.3212	59.7424	55.0944	64.6636	76.2471	27.9574	81.1025	103.81	77.8376	78.4531	58.6396	105.274	71.6256	67.6307	51.2539	91.2975	74.1916	40.7914	79.4637	65.9504	78.5774	66.6115	60.7661	35.8142	38.3514	90.246	37.4122	64.3121	69.7791	71.5397	29.9323	75.3438	88.3957	49.3744	45.6225	36.4965	107.282	61.5519	80.2447	77.0927	123.546	57.0326	60.7503
IPO5	75.6288	42.3099	93.2306	87.9765	60.9348	67.5074	37.827	47.986	48.5005	42.2231	52.0101	79.8896	82.3899	85.4136	82.1663	122.678	71.8847	72.0788	64.7736	71.4464	74.4502	58.3107	53.1695	46.1449	74.8029	59.5543	92.472	97.5509	70.7732	48.2274	75.6267	88.6393	51.0292	86.3004	62.9741	115.535	52.2516	85.1206	58.5098	67.7793	70.3899	52.3611	97.0654	92.4539	49.4967	108.553	51.5607	69.6682	67.3304
OAT	44.5298	27.7136	64.2742	21.9447	64.3992	80.6501	39.1042	77.5095	35.6276	42.5727	56.1183	26.5861	67.969	43.3858	30.2628	62.2816	41.5591	72.3633	26.5135	41.515	57.8343	59.0678	65.3878	52.0336	20.618	68.9052	74.4228	63.3335	81.8879	14.5372	54.5329	66.7623	34.5965	67.6437	30.9267	42.4146	26.6217	48.233	88.6892	23.8326	33.9225	45.7511	95.7911	57.7268	63.4135	40.735	78.4441	42.2596	43.5848
WDR3	25.5396	12.7815	29.8917	24.8771	20.1106	16.9474	17.2	17.1599	16.4268	10.0167	18.2083	14.2557	31.6464	38.3193	29.5471	29.1415	18.2738	16.2847	12.4871	20.7323	28.732	36.1188	36.276	25.3642	23.388	19.7081	26.4923	20.091	27.1816	15.7343	29.7512	27.8811	14.1565	23.3988	20.178	28.5396	17.7787	21.2346	28.1096	14.7564	19.5767	30.9811	21.6087	15.2586	31.7713	57.3047	38.6182	21.1064	18.1441
PKN2	74.2156	37.2313	96.4616	43.732	85.6566	74.8143	71.7274	85.9931	29.7695	35.4344	66.8815	64.5024	75.2326	85.1136	115.522	153.369	65.0257	70.0532	58.1125	51.8775	59.2526	92.9839	118.657	120.94	71.5151	57.2575	62.6271	93.081	88.631	107.338	81.3957	83.637	44.1811	78.6747	74.1512	65.0418	65.4822	133.951	119.015	84.8087	78.6061	69.132	105.19	85.5805	77.0209	123.791	58.3962	80.4421	45.8112
WDR18	28.1906	14.4553	27.3982	24.1831	10.9749	10.6645	19.7572	20.2783	18.4704	20.7174	24.9943	12.844	35.6684	23.4177	39.1331	18.7081	21.5928	25.4653	16.3272	13.2609	16.4745	27.7872	30.7696	29.735	24.3024	12.3067	37.4122	28.1846	19.2505	8.37049	14.9026	15.6205	16.532	19.483	24.721	12.1688	7.99559	19.9493	31.5786	19.2469	22.57	8.63904	7.65087	16.0389	33.4718	22.1778	6.99026	12.9618	12.9535
TRAM2	9.50865	15.775	22.9292	8.2646	16.6678	10.5191	22.3277	12.603	12.433	9.45123	18.7835	31.1963	23.9563	27.3618	16.2106	15.0428	15.2007	11.3186	9.11488	9.35272	21.2719	16.454	19.0359	22.345	18.593	5.69974	19.396	29.8992	19.262	18.9916	17.3169	14.2527	15.9557	20.0397	11.1091	17.0498	27.9317	15.1442	14.671	20.4158	29.8902	16.5698	8.15978	26.7076	15.0887	21.2324	9.55133	12.5643	15.3791
NTN1	6.17095	2.14515	40.3101	2.99588	4.80156	3.8663	4.68701	16.7738	3.09947	2.26818	6.95958	3.01124	20.7621	5.9528	14.874	14.5782	7.7685	10.2998	2.69523	13.2086	14.9526	13.1332	34.5865	9.58807	4.83986	14.8998	32.9203	8.09792	4.30588	9.1929	2.49798	11.9435	9.69236	20.8858	6.53264	14.3066	6.00091	4.85163	16.4243	2.51869	12.0813	12.6277	2.40944	9.82325	6.54672	9.52026	1.41857	3.91135	3.76228
GLP2R	1.30556	1.12989	1.00206	0.983834	2.77451	0.887919	0.846076	0.957974	0.870627	1.09237	1.02338	0.968892	1.76048	0.936928	1.65037	0.911322	4.12968	0.885708	1.22243	1.02589	3.89072	0.846076	0.905285	0.928105	1.02123	3.31045	0.868226	0.930154	1.15023	3.60325	1.76062	1.02461	2.04984	0.983201	1.03	1.70682	1.85034	1.71614	1.01307	1.3517	1.18215	1.68159	1.00285	0.932135	0.846076	2.88399	1.50698	1.4573	1.74698
MCM10	16.7813	4.75885	14.951	9.72011	11.6087	9.19582	11.4942	13.9522	7.29022	7.44626	9.48207	13.7032	11.6776	26.1916	11.7129	15.116	13.044	17.3225	13.1153	13.0503	16.3728	32.1813	14.2901	22.267	13.5069	7.50194	19.6919	23.8038	20.7199	6.91348	19.4616	7.13765	8.91448	14.5999	15.7237	13.8484	11.1156	14.2848	15.6409	12.6622	10.7837	16.9942	6.23339	11.0111	15.5056	18.5815	3.24119	6.83538	5.52093
DGKA	117.552	80.3975	102.471	51.2689	77.3424	71.9247	147.737	378.787	50.3503	59.8762	128.471	156.666	121.599	92.9803	237.409	104.019	243.353	50.7553	80.2969	85.0027	85.8028	133.065	124.963	436.423	222.757	113.748	90.5578	132.367	85.0673	106.65	85.128	150.57	76.2401	173.715	102.905	78.0159	89.6651	235.568	189.513	207.677	236.653	77.9002	102.463	133.43	125.439	191.729	13.1317	257.692	210.789
ERBB3	66.7899	16.1167	43.5436	33.4487	78.6793	62.0142	95.7501	124.472	22.0953	37.6523	60.0224	32.6019	77.4252	81.0089	51.7089	45.6978	97.2699	61.148	44.3566	37.5782	36.3444	76.6447	64.2112	180.19	105.292	130.218	65.7838	52.4102	19.2633	60.198	16.102	85.1447	33.6321	68.1502	53.9429	96.9435	34.4206	106.706	190.439	67.8847	69.6201	76.3625	46.6811	60.3847	103.575	108.985	96.9301	47.4118	41.0037
ROPN1	2.40266	1.10051	1.02268	1.23695	4.07495	1.30319	1.1561	1.70597	0.855484	1.78692	1.10977	1.27685	2.7854	1.20934	2.59135	1.0528	4.57642	0.856839	1.67366	1.19084	3.22705	1.31926	1.03972	1.25503	1.20816	2.01997	1.06211	1.93209	1.84252	5.42737	2.31911	1.23323	2.1211	1.16132	1.19058	1.54092	2.63274	2.93499	1.10072	2.88738	1.689	3.82748	1.92849	1.0691	0.858038	3.49791	1.50189	1.99429	2.00147
ANKRD44	30.8553	79.255	38.906	12.7066	36.1286	41.7393	65.3139	65.6836	47.5798	55.6652	65.8081	64.7947	30.3394	22.0265	24.4061	46.0541	67.403	22.9309	24.0841	104.241	67.291	14.2976	35.0507	31.5505	22.1458	21.1538	37.8193	47.5562	66.583	51.4594	105.771	27.8104	62.7821	53.0811	48.3423	18.649	118.348	32.9513	26.9793	88.2417	85.942	48.1966	25.5732	35.1412	31.2538	26.9073	23.0837	196.976	111.884
KARS1	90.1786	62.7969	88.5868	64.1107	81.3266	91.277	84.0364	80.2474	98.6859	86.9579	98.1787	62.1421	96.2368	126.726	54.5428	98.9517	82.8089	123.486	78.3732	102.844	54.9813	164.711	95.4202	94.6393	112.983	80.194	81.0378	60.2963	68.1715	64.8522	74.7606	75.5357	70.6614	66.9636	105.206	110.852	53.1654	51.0006	110.931	74.016	83.6556	84.8387	96.6124	50.1527	110.148	62.7655	203.146	75.9571	78.8271
ADAT1	39.5968	36.8354	90.8417	31.9513	54.8731	36.9147	53.1475	66.3091	43.3845	52.4635	63.4404	73.8756	55.7653	50.9772	46.0896	61.2351	61.3946	41.2657	49.6149	81.8986	51.3805	91.2323	69.976	102.87	68.6805	34.9546	41.367	58.7384	63.7065	58.2834	77.6516	38.4825	38.6134	67.4944	60.3798	47.9906	42.9396	53.3272	56.9853	61.1836	79.5663	44.6756	39.8445	35.3831	39.4404	79.7517	103.652	67.2935	53.6493
PDIA5	26.3227	13.2419	25.8401	8.90408	31.6138	9.78939	19.4207	15.81	21.2236	12.8291	25.1706	22.2555	24.9976	32.686	28.1044	8.64748	18.4701	15.0993	17.7357	12.3835	18.4484	29.9343	22.3059	20.2854	24.8217	9.21838	13.3613	19.2422	15.5565	22.7881	9.69458	19.3738	14.4053	15.2275	23.2905	17.5654	12.8224	16.2039	15.4281	30.8287	32.1162	13.149	11.8237	20.5664	20.8804	17.1865	118.806	15.2207	12.7733
TBC1D22B	10.4862	5.18058	10.8788	9.36416	10.2203	6.79564	14.5138	14.0193	5.90784	8.42087	8.71759	7.05768	14.6342	13.6503	18.7599	15.139	12.4344	9.70178	7.25833	5.79946	9.62206	8.89262	11.038	20.1991	14.7981	14.6421	14.5857	17.0727	13.786	11.1349	11.138	9.97139	5.55267	13.2048	12.8737	11.7413	8.2327	14.3165	12.4573	12.4402	15.097	7.56079	8.23187	15.4497	9.3326	14.2865	5.75602	7.55131	8.67558
NDUFB4	331.423	56.6057	57.1902	162.508	206.469	110.727	115.033	80.5038	109.852	100.598	105.26	47.2456	142.146	111.301	262.22	97.3968	62.984	252.531	115.165	92.1623	135.317	80.8027	107.819	76.9631	63.5887	85.8583	116.919	135.101	85.9591	72.7176	81.2422	116.874	155.089	56.6702	122.583	88.2081	35.3079	69.4657	102.859	150.072	113.4	106.072	96.9172	64.5539	122.485	60.1807	172.334	60.413	65.9843
SPEN	49.0486	36.0731	83.3097	22.35	45.9347	60.0747	84.147	80.1066	18.83	27.0878	62.3631	67.1954	60.003	90.8842	100.512	117.753	52.1638	44.733	35.2052	45.0671	46.1459	103.055	126.437	122.388	82.5602	26.0659	66.3182	119.838	76.719	68.8569	61.7811	63.7294	46.1583	83.3514	84.2368	33.2594	54.517	123.723	85.6903	89.2336	83.3056	51.0923	63.0144	115.178	71.2359	106.316	37.924	66.2323	54.5952
MYLK	28.6434	28.3514	24.0966	12.1801	95.9941	16.2188	19.1905	41.6137	18.0814	10.1579	80.0687	24.2275	40.5416	47.3341	51.9949	8.53804	42.1203	18.4956	15.2029	33.0143	35.488	67.1137	17.797	14.4654	18.0527	24.6106	6.60507	43.227	60.2612	55.3205	29.9048	24.177	21.3255	28.8385	18.0823	27.7216	23.0523	37.0971	17.666	55.4248	138.726	15.0624	20.3014	45.4903	34.3397	21.7298	57.7168	21.5633	27.6468
ZC3H15	74.685	50.3971	97.8613	105.233	127.557	102.893	73.9636	70.4619	73.4279	74.8454	66.8176	60.7285	102.843	120.492	128.616	80.865	73.5701	97.2035	89.1737	87.301	117.015	134.577	101.219	101.036	75.5285	80.6232	84.5962	138.263	113.614	81.3945	97.4535	82.0524	71.7478	85.0479	85.6027	96.5657	66.1107	133.777	96.3548	86.4889	91.1441	74.6216	129.599	89.6126	99.5712	117.069	162.316	95.358	74.7527
MAP2K4	16.1107	17.3988	34.9456	23.2734	26.2812	36.1306	20.4832	26.48	19.7399	17.2998	23.5171	15.5585	24.9959	24.7172	27.7629	44.8432	23.6463	30.7533	25.8466	28.2445	23.2643	33.7116	27.0349	17.3055	29.1705	29.2434	25.3948	21.0293	32.9921	19.2772	30.7197	40.4904	15.6805	32.3856	30.4232	26.0278	15.9024	37.2746	30.1216	28.6147	26.2796	18.1597	42.336	26.1792	25.7683	35.4597	21.9961	30.5316	26.9011
PACC1	10.4332	6.71352	12.165	5.30702	9.57376	8.75361	7.69717	8.06245	6.77972	8.29881	8.57908	6.98742	7.40733	15.1494	10.6954	8.66045	8.01238	7.95732	8.87159	6.29547	8.72561	12.1582	11.0183	11.5843	10.1649	2.84827	5.86577	9.55055	11.2059	6.83212	8.03236	5.41746	5.00056	5.59967	10.8673	5.54951	5.24533	8.50495	6.9682	7.96859	9.26555	7.20588	5.84114	6.27388	10.5124	7.32082	10.4656	9.06666	7.73584
SNAP91	2.6772	1.68124	1.16732	1.58989	3.48707	1.09565	1.13806	1.18749	1.3695	3.09699	1.20752	1.34641	2.4431	1.93955	3.06578	0.900378	9.50192	1.03392	1.44343	2.25768	4.22095	0.887139	0.865467	1.13703	1.44999	3.16154	0.997124	0.884473	7.25726	3.54454	5.19282	1.9876	3.69198	1.49801	1.07018	2.70813	4.3991	3.61076	1.2555	2.85184	3.44446	3.93617	1.07714	0.904241	1.29622	5.024	3.1088	5.51817	3.95695
SLK	48.1022	20.3863	22.8607	27.6556	68.0654	87.9521	47.9607	47.3508	26.75	34.4566	50.2846	30.5926	46.3868	99.5865	47.4184	56.3199	50.6269	81.585	41.6546	55.9892	50.397	58.3531	43.2167	89.0194	56.8255	173.447	38.3471	25.6559	43.0103	28.008	55.053	90.9999	30.3554	59.7795	51.0881	111.258	31.7074	102.884	120.839	65.5379	62.5479	39.4868	114.529	55.7409	86.4879	67.0295	31.4191	56.3223	48.2055
CYB5R4	37.8744	25.0264	30.4901	23.2917	54.9905	35.6746	39.3636	42.3802	20.4488	29.1665	24.6356	36.3749	38.9221	31.5615	46.7838	27.7562	123.835	27.5883	27.9005	20.9853	66.1778	33.6404	47.3569	52.6424	30.1203	44.2102	19.7908	56.4336	32.9292	116.095	41.819	30.4585	39.1874	38.9787	37.8001	33.8822	47.2293	67.8176	35.4005	57.5988	55.9319	60.6931	31.424	25.5098	29.1258	78.2664	21.1857	53.1435	40.0457
COL17A1	95.8128	8.12065	192.666	885.875	269.54	238.89	9.74755	47.7092	39.3192	78.4362	29.4157	50.1763	307.596	105.02	154.188	803.385	89.891	307.565	243.232	126.803	126.018	258.287	249.096	597.14	460.426	197.839	464.637	148.838	109.814	74.4167	82.6746	187.005	190.826	172.482	11.5475	1035.88	192.292	453.92	218.208	19.509	106.006	416.804	18.5092	319.643	246.809	326.842	1.79668	25.8039	50.2148
GSTO2	10.7837	5.01432	9.67969	4.28657	19.5738	6.30627	9.65643	13.0999	1.67665	9.08013	5.0191	10.3163	9.49271	18.939	9.99964	15.5914	40.6821	11.3337	14.0221	3.00387	21.4164	5.26359	10.5358	15.7764	19.6976	19.177	2.53105	14.719	5.48002	32.0546	11.6963	9.79409	10.9476	17.4645	10.9475	9.36697	15.2286	22.2444	12.9753	18.0751	20.1987	19.8358	10.1745	5.52294	7.33324	20.9984	15.6996	9.67219	9.78503
SEC61A2	7.29782	7.81585	27.4856	4.38014	10.7764	11.2743	18.0496	21.2952	4.43504	6.60675	13.7385	27.4812	14.1274	14.0589	14.3157	23.921	15.4869	6.38319	9.43219	7.03995	14.8154	10.6299	22.4978	35.6632	10.1235	6.02868	12.0246	35.9316	25.8417	13.0886	23.2682	11.0409	12.8016	16.2496	11.9707	6.22434	16.7599	24.1776	16.408	22.342	25.669	10.644	12.3567	22.899	6.4552	31.0344	9.98658	18.2583	10.9389
PRKCQ	4.34735	10.8254	3.17385	3.49303	5.94283	4.85343	6.67887	8.64323	6.29673	9.23418	7.62214	10.5155	5.82336	1.38377	6.90283	3.63122	9.67069	3.25991	4.99685	16.7159	6.95874	1.85347	3.71623	10.2229	2.61957	4.93368	5.01462	3.64963	5.63421	6.2462	14.4575	3.43864	7.17887	5.92499	6.76727	13.8965	11.0086	3.18694	2.71819	8.27498	10.1551	7.07315	1.77334	5.30981	5.30416	7.81888	1.72481	12.5741	12.3512
TLE2	2.17823	3.64429	12.1986	9.48602	6.36496	5.15429	10.3943	15.0035	2.44177	3.65105	3.96435	4.88154	13.8416	4.57648	10.6904	2.07607	14.3283	8.34721	6.01148	5.52321	6.63598	15.3473	14.7582	17.1198	9.30847	7.98232	10.7921	9.21111	2.2646	7.0688	4.05057	6.65586	5.91042	7.24154	20.6192	6.49445	4.73701	5.7808	17.0671	8.50772	7.92223	10.4118	2.49848	3.72411	6.64234	4.88308	3.43392	3.11864	6.19475
ASB1	5.73683	8.80021	16.6818	9.94906	8.87887	7.88436	13.065	10.5947	11.2233	12.8123	11.2025	14.1987	16.5277	9.26452	16.4359	11.5854	12.2696	11.8058	13.0293	14.0182	11.2519	7.67373	17.8297	19.8262	11.0989	7.22317	13.4905	12.9181	12.1282	8.62833	9.55432	9.76078	9.95408	14.1008	15.6504	10.2106	7.08368	8.11466	14.4423	13.1086	15.7925	8.48059	4.88946	8.58353	13.637	14.1123	4.56795	11.825	11.6954
FAM107B	66.4401	114.704	67.9031	33.3593	97.6827	64.3868	59.5731	129.677	90.0275	100.131	92.7761	73.162	77.9761	32.4548	44.2511	40.3436	99.3836	74.809	41.8021	185.486	64.8736	91.6713	72.2271	137.376	69.0075	72.0297	59.672	54.0246	130.027	77.8704	157.616	69.0086	81.5149	77.7294	54.5278	88.2635	108.831	61.7257	75.0467	99.9182	135.582	82.3255	36.213	70.1025	63.8334	58.6541	91.671	227.209	182.388
ME1	12.2041	8.22126	18.0519	13.9246	13.3047	7.07257	10.2497	10.1379	9.70333	7.19466	5.31245	6.72851	6.79148	36.9029	6.62321	6.25534	11.0347	12.6119	11.1846	7.90349	4.15151	49.1983	5.30942	3.00864	14.027	19.2933	5.99434	9.58667	6.94243	7.2374	4.68086	22.0297	7.38352	7.74301	13.6674	6.45452	5.86994	13.3924	16.307	12.9954	5.2676	7.46761	49.5227	4.48341	27.5915	3.11383	39.4175	8.89017	9.13601
TBC1D1	62.6974	51.1956	68.5602	39.5684	103.475	27.3765	67.7662	73.9227	32.2793	62.0975	56.9488	92.4324	77.1024	43.8278	73.0439	55.9115	165.045	42.6693	42.3008	54.5148	116.912	47.1548	65.8632	70.5378	51.9561	58.2239	44.2467	94.4018	62.4701	167.339	73.0464	47.6525	86.5648	56.8398	50.2335	69.2987	69.2749	98.2721	61.6007	93.5005	83.9998	99.2345	32.3156	44.1285	32.837	106.022	22.778	76.8602	66.8452
CDK13	30.3992	23.2629	47.2192	29.5055	34.4388	32.6401	37.7737	36.2058	17.7853	22.729	26.5765	26.3384	32.7864	39.0092	39.769	38.6541	30.7355	30.5164	19.6254	32.2531	35.3842	59.9912	40.1889	54.4304	26.4749	29.6579	35.4445	40.0547	35.3165	29.7385	41.4464	33.5903	27.8122	39.092	37.6287	31.4746	30.1953	47.3825	50.2281	38.973	40.9035	27.6864	26.9854	31.7572	31.879	49.4698	25.2719	41.7518	35.6798
MTHFD2	63.5155	44.9859	47.7903	30.9861	37.139	83.8038	62.4883	54.5981	72.4988	82.7152	47.7326	37.6261	54.5424	150.814	26.5963	55.2733	26.8475	99.9092	79.7967	61.3361	48.5575	128.316	57.3576	45.0037	74.4601	14.6934	59.3765	68.2955	64.8845	20.5583	42.0648	40.2669	53.6536	35.0867	70.2366	45.8231	21.7229	63.6355	81.2223	63.0313	39.942	36.3184	49.7412	45.4597	76.3323	31.4665	160.999	37.6816	36.422
SLC9A7	12.1316	17.0993	67.1847	5.6106	16.0085	13.6178	19.957	22.3566	12.3724	14.1823	16.6393	28.0188	14.3503	18.015	13.4154	37.7417	14.9683	16.3357	16.1538	26.1254	27.4088	16.6259	26.1857	22.7963	10.3047	5.36091	31.7982	25.5353	33.8123	22.7786	37.9701	18.3762	22.5691	18.8509	27.1004	13.6883	16.0132	15.5954	10.6939	20.2628	19.9818	13.9148	14.0767	12.8575	11.2229	24.4193	19.1941	23.3294	19.486
FOXJ2	9.18875	7.55215	15.9735	9.33927	15.9601	7.96436	12.7495	15.9983	4.57199	6.44797	12.7595	18.1845	13.8287	18.181	13.852	13.417	17.4053	10.7221	9.96017	7.98258	11.6903	15.2304	18.2678	26.8926	15.8249	7.51485	15.1888	35.6027	11.4054	25.7279	13.2693	14.5902	10.6439	13.84	15.0156	8.76718	12.0818	19.1094	14.6284	17.9875	15.419	14.769	7.96116	13.0536	9.50778	16.2995	4.87945	11.6367	11.8987
YBX1	924.559	485.352	667.296	989.299	705.264	393.842	408.822	297.197	506.961	651.401	562.073	253.702	545.484	681.517	593.33	413.244	370.883	587.164	518.143	496.75	550.43	1244.46	709.046	607.147	443.955	662.611	453.594	446.792	404.773	507.517	704.342	397.039	331.788	420.192	433.27	843.112	403.341	446.09	671.662	464.359	471.819	716.761	242.814	264.937	794.974	395.868	206.956	307.927	372.311
PDE4A	3.4681	5.04299	5.89248	3.36347	5.50303	2.66043	9.51677	5.71682	2.59345	5.08637	7.31524	8.75489	10.6517	4.71734	6.19722	2.34763	8.30023	3.56312	5.75116	3.17357	6.40307	5.00064	5.31211	5.54041	9.08941	4.21503	7.46593	14.5332	3.54945	6.09902	7.66275	6.8013	5.84801	5.43822	7.27877	5.96425	5.93122	7.00543	3.43838	6.72923	9.26824	4.87937	3.21913	6.77158	3.33488	6.55915	2.38985	3.78731	4.8245
PPP2R5A	38.4954	22.0841	25.7671	22.1173	20.1547	39.3943	30.9418	28.1731	26.9789	31.3951	29.5042	18.9896	26.0501	51.6089	28.6782	34.5719	34.5235	40.3407	32.8963	31.5814	24.8449	60.0693	20.6859	60.0815	51.9816	30.2478	28.9965	41.7963	23.1816	17.7394	18.0204	31.8826	25.2686	29.5108	51.4922	29.0546	17.5113	48.5901	31.9152	33.1996	28.8205	16.0816	40.5103	18.6726	39.7281	29.9861	38.8765	41.8696	35.2727
CTNNA2	1.74681	1.81521	2.0355	1.8496	4.44882	0.992596	1.70118	2.92577	0.931536	1.88364	1.69073	2.32742	2.31379	2.08032	3.0786	1.13867	10.5011	0.954318	1.41735	1.03743	6.96126	1.34115	2.17509	3.29095	1.66425	3.01778	1.25553	3.11841	1.28312	9.25466	2.57422	1.65011	2.89692	2.49064	2.26032	2.21572	3.09778	2.09396	1.71419	3.21539	3.28533	4.74366	1.4152	1.14721	1.18774	5.28339	5.4785	2.13786	2.51373
ELAVL1	37.4699	22.0535	53.3886	41.5785	39.5966	23.5675	44.6563	40.1163	30.2628	28.7354	40.9604	22.1924	44.9658	67.3975	53.7045	25.0074	33.4055	46.6037	26.0308	35.251	40.7033	59.9154	52.5808	53.0657	45.0121	30.4371	52.286	57.291	41.8389	26.0132	51.0953	34.381	29.6545	39.3814	37.4929	41.9349	22.3922	40.5717	56.657	36.75	37.5081	42.6728	14.8625	28.4533	55.6008	33.0566	17.5744	21.2528	31.858
TIE1	3.69866	4.69412	4.69499	1.91281	7.51744	1.72215	3.62194	1.84177	2.42188	3.79385	6.11308	3.24784	8.57702	5.72965	6.86716	4.37726	12.4604	3.09826	4.76283	4.26885	6.40142	1.71664	4.79716	2.53217	4.69122	5.44111	5.03601	4.64952	3.78703	4.65319	3.22475	6.93619	3.30729	4.12804	4.97153	4.54176	3.21129	3.47212	1.96327	5.40276	5.68963	3.34344	2.11517	9.78442	1.92381	4.53482	2.39987	3.63544	4.44078
DIP2B	19.2697	13.4655	30.0673	24.2173	43.0026	19.8895	40.299	35.1372	14.9687	16.4561	23.2511	25.7009	31.2125	68.4344	30.1867	24.4318	29.5425	21.6985	16.9859	22.8365	24.5435	52.7762	36.6173	32.9152	49.4584	34.0571	25.8333	36.2432	22.314	17.7495	25.5349	24.7795	15.3529	29.9373	25.1589	42.9727	21.4835	52.8972	47.5045	40.0108	29.5574	23.8695	24.8278	39.7823	38.7158	27.086	12.2608	24.4483	24.8766
SMARCD1	39.1436	23.6877	58.3611	35.5892	37.3176	19.0526	45.8397	43.002	19.0002	23.6782	27.7789	45.304	39.8773	47.2037	44.9089	40.7502	38.4757	34.8888	27.2136	32.5279	41.8164	50.2881	69.2023	60.1537	49.4918	25.808	48.8103	56.7696	55.3665	29.985	55.1954	31.5761	34.7303	49.7161	42.0413	27.6257	29.2277	36.8852	40.8636	45.5599	45.6977	40.7272	15.9723	43.0791	38.5257	44.428	17.8613	29.6523	35.6668
KDM4A	23.1552	17.78	35.8569	14.4413	24.9624	13.9798	24.636	36.739	15.5093	14.605	25.1284	23.7109	20.5403	38.0684	26.4625	30.0401	23.7609	25.8106	12.8363	21.0925	27.2475	45.7336	50.1771	36.3696	24.2044	16.9106	27.3729	33.0843	28.9508	20.467	22.6943	21.5886	17.2578	25.1628	24.4758	13.8383	16.1729	25.6373	43.542	31.5722	35.5038	25.1516	11.8801	17.0859	30.2419	20.2423	18.5359	22.2339	20.3422
NFYC	53.6732	45.4083	90.3373	35.9313	59.8435	34.579	79.6417	73.6372	35.3126	40.2626	58.6233	60.3414	41.1639	57.9162	56.0131	89.3372	66.0049	54.0238	51.8319	56.9459	56.1376	88.4457	74.3241	121.696	55.9247	41.4611	48.4774	88.817	48.5138	77.2181	62.1484	54.795	43.0814	62.6424	56.597	44.9121	55.3104	54.9627	65.5867	78.7145	76.292	59.2502	35.3583	43.9135	47.7598	66.7383	39.281	64.1192	58.0174
ZMYND12	1.63331	1.29661	0.908753	1.21277	1.86761	1.07273	1.13862	1.50418	1.37741	1.45232	1.09962	1.00889	1.14677	0.923981	1.32153	1.73826	3.82135	1.1596	1.25348	1.30198	2.03932	1.16104	1.16551	1.07345	1.75992	2.10326	0.927629	0.953223	0.910971	3.35115	1.40856	1.32445	1.29509	1.15697	1.58778	1.44523	1.73759	1.60708	1.09584	1.53927	1.61747	2.41786	1.03212	1.02666	0.975259	1.61259	5.40642	1.32563	1.63058
SLC9A3	1.27328	1.04263	4.27399	1.23425	1.79895	0.695988	1.33886	5.38203	1.00125	1.48641	1.5274	1.77096	4.48969	0.943727	2.82131	0.903086	9.61816	0.804976	4.44146	1.09076	1.67379	5.38151	1.8335	10.2603	9.08755	2.59579	2.02907	1.83166	0.895539	8.34792	0.966236	5.76236	1.10388	9.19162	5.85133	2.92308	1.44451	1.34686	2.73184	1.56184	2.64944	0.977052	1.07447	1.87864	1.20911	2.45937	0.917745	3.91331	3.34122
NGEF	5.75437	4.91403	9.53698	6.53113	10.5915	2.77683	9.84286	10.9456	4.93405	9.04152	10.0412	22.3408	15.9902	8.47435	17.5718	1.86359	22.4289	3.66011	17.1732	8.83988	11.187	14.0591	15.6067	29.4687	13.5412	20.6611	5.54775	10.3317	3.14532	17.6925	5.09524	11.1869	10.3985	12.4076	9.94235	7.75355	4.36012	24.925	9.88022	19.3919	13.06	9.15155	4.5887	3.63491	9.74968	21.0795	4.5781	9.12937	9.00045
ASPM	37.4616	11.2235	34.6229	30.6377	19.1278	29.487	18.4518	23.0937	15.1556	13.365	23.9963	13.9612	30.0172	52.7631	37.9723	64.6734	11.4545	40.5123	27.3761	19.5907	49.2457	58.6743	70.1353	62.1626	56.1397	10.6861	36.8098	52.6945	64.3713	16.4764	39.3445	28.6341	16.7469	26.8554	52.7284	14.3554	25.7976	36.1039	35.8144	30.4838	28.6805	29.1729	28.4536	17.2501	40.1868	34.5214	7.33214	15.2568	13.3876
CD84	24.4636	48.7348	9.51874	7.78372	39.6795	21.714	59.4235	22.9532	19.8035	21.8766	22.4604	20.6014	16.0049	6.28094	8.41496	24.7695	18.284	11.548	19.9974	55.8745	22.4002	6.71164	14.6999	14.9156	7.17613	8.0871	14.0209	18.7254	37.5974	32.6197	74.423	11.8272	30.4374	15.0902	28.0197	11.4811	48.1963	14.3462	10.2921	38.2116	22.3	54.8078	25.1511	13.7975	12.5398	13.4741	26.6613	40.6118	34.8527
ELOVL1	33.4911	15.9013	32.4593	35.4271	24.7592	21.6908	21.3803	34.2813	25.1817	18.2923	22.0996	15.917	19.9983	44.8265	16.7882	20.0174	45.2597	34.107	28.0378	23.3781	20.3412	38.7134	28.8452	22.9551	32.7407	50.6802	29.5791	24.2647	21.6383	17.5898	16.0411	51.0459	15.0947	36.242	22.8432	43.0304	16.5066	32.5332	27.7334	24.3143	17.9126	12.6669	29.4224	25.222	19.2474	29.5192	22.64	31.2706	31.1783
SPI1	16.5254	37.8696	19.2038	14.4188	28.5496	17.0784	63.2127	33.3358	23.176	28.116	28.1599	27.0119	22.9536	7.99918	10.9522	11.4532	24.9853	16.9424	23.9384	26.9377	16.4266	8.21207	23.53	17.9232	19.133	22.7468	24.2584	18.8598	24.2365	36.0816	63.2248	12.3699	33.4638	16.8615	41.265	27.3545	34.8835	11.5703	10.0184	33.1429	28.6989	40.6552	8.43095	10.9546	10.6333	15.7067	6.02236	31.1198	31.1373
ZNRD1	20.3702	18.5213	13.1338	13.9591	13.7596	22.6355	23.5463	17.6541	31.0182	36.9742	19.2064	13.8355	13.9454	36.8874	31.2967	24.5983	24.5478	22.2911	19.9726	23.8182	26.0161	17.1761	16.5346	23.7139	24.3353	13.8415	26.9025	33.1785	44.9835	12.9813	16.1918	24.2759	16.6337	21.8401	19.3437	18.69	9.95801	18.212	29.1268	18.6995	33.9183	12.0922	19.7845	31.0931	24.1376	33.8059	28.4352	27.9722	30.0823
MPPED2	3.33905	2.08031	6.89448	2.37055	8.15464	1.54816	2.53948	4.65747	1.2052	2.56063	2.32508	4.84281	5.3736	2.9262	4.43965	2.00016	12.6374	1.74838	2.8366	2.34751	9.11222	2.55026	3.61607	7.2943	2.72462	7.471	3.20197	5.76064	9.90584	13.663	3.68504	4.1125	5.47453	6.08462	3.147	7.24575	4.5749	7.48986	2.79395	5.34349	7.1109	6.79881	2.81157	3.70552	2.15333	9.30442	2.11674	3.58515	4.26485
CLDN18	2.71092	2.24145	4.29729	1.84488	6.46491	1.56316	3.58252	5.19387	7.7708	1.80894	2.9459	5.40306	3.81752	4.09023	4.93166	2.56946	6.61274	1.92827	4.33794	1.42867	5.70209	3.78701	4.05315	5.81431	3.71696	3.26306	2.04465	7.62497	2.72583	10.295	2.42993	3.63162	3.43312	3.48093	5.02657	2.81974	3.10262	5.76921	2.67049	8.78621	5.92776	3.74122	4.21966	2.89457	1.85742	7.74276	2.25422	4.60758	4.89784
ZBTB11	30.9812	13.5883	17.2545	17.6629	35.1298	17.445	18.2749	23.0842	15.1583	15.6291	16.1883	16.225	16.934	29.077	52.5643	24.4928	23.4762	25.9196	18.1508	18.8281	31.0776	30.7863	28.4619	25.1604	18.0902	20.8669	17.3335	37.2088	28.9315	23.0808	22.3821	19.6169	15.0671	24.4417	26.0828	17.4076	18.9683	30.9727	27.6612	35.9233	25.8424	18.3303	22.8566	24.9757	22.3399	28.9524	37.1302	26.2754	22.3758
ATXN3	37.0817	32.9371	33.6312	48.5736	79.3647	31.4413	46.9128	37.0955	34.4215	38.5158	36.2573	35.2556	31.4392	65.5519	70.4025	57.3577	51.7365	34.9254	42.4691	49.1679	37.2804	56.3587	54.3518	59.7709	45.5762	39.6662	26.9214	36.9274	50.7538	34.8032	58.7716	39.2236	30.6872	39.4048	53.7662	37.0244	41.3688	50.0078	61.309	59.0482	59.825	36.6211	63.3157	33.5356	51.7119	40.9325	40.4208	46.721	34.6747
GOLGA5	21.4923	20.3909	17.6824	15.5404	33.0534	20.7112	20.0546	23.9452	22.7132	21.007	25.5434	20.4648	21.061	33.982	26.8344	25.6274	23.832	23.0665	25.4818	30.5145	18.5865	37.781	23.4355	31.4804	28.7883	29.7819	17.389	18.174	28.204	30.5576	22.756	24.9834	19.1012	20.0223	27.2655	37.2953	25.5941	32.9915	29.7734	26.848	23.3925	19.3698	33.2238	21.2535	25.5675	17.8662	65.471	24.5502	23.7969
FGFR2	41.3534	12.2233	45.7451	35.5642	62.0299	27.3294	23.9066	60.239	19.6597	16.4015	35.9124	43.8866	68.6176	116.141	68.3151	43.911	30.1652	12.7279	11.9886	23.936	84.9329	46.9209	147.414	88.1293	17.2291	17.913	112.816	60.2426	50.0977	26.3856	13.6023	38.4145	34.3008	52.3951	14.82	25.684	21.4554	24.8186	60.1006	61.8963	27.4854	55.9892	19.5049	80.3626	45.0167	88.1665	2.00611	17.36	20.715
LRRC40	15.2128	8.47558	20.3943	8.95387	15.3305	16.2868	10.8035	11.2754	11.3447	12.4706	15.2149	11.2514	14.412	19.7582	19.1141	22.9393	10.851	15.0123	13.0372	15.2399	14.71	20.1834	19.0839	15.022	15.96	13.2571	14.4247	17.5811	19.2669	10.4561	15.9142	17.6436	9.33951	10.9308	13.6574	13.6332	11.4677	14.653	15.4501	11.0873	12.992	11.6559	18.8553	13.4791	13.7557	15.9987	24.0498	14.8323	12.4925
ISOC1	25.0545	12.4719	20.6413	19.9861	16.9688	21.4888	15.5171	18.6093	16.4661	14.4998	12.2929	12.6832	23.696	13.5368	19.8407	33.5086	14.2484	19.0307	14.926	19.8599	21.3119	26.3102	31.9509	10.2295	16.9717	14.4753	31.7247	30.8553	25.7462	12.5965	19.8889	23.9238	14.8135	21.4874	21.8268	8.72552	11.5733	17.2326	12.4947	11.9157	13.2741	14.8087	13.9668	15.6961	20.5977	8.93299	59.2601	15.3099	14.9327
EML1	4.11823	4.34365	7.53163	2.15118	22.6738	3.80727	4.93925	4.85065	5.91711	2.44219	5.77816	14.3811	9.76652	27.5205	11.7996	2.5471	13.0506	3.41077	7.663	8.5412	6.21091	2.62758	5.28851	2.66511	7.23137	9.88662	2.54561	17.8371	9.99052	14.817	5.20231	12.9128	5.78651	4.503	4.69585	16.5218	8.2388	14.9398	2.03868	7.77284	8.86844	7.44576	15.9481	20.3144	2.49241	6.6526	4.28042	6.4801	7.35311
TRMT11	36.992	20.9824	27.9658	16.7944	30.305	29.6221	29.8121	28.9192	16.0773	15.8132	22.6197	17.9508	22.0142	28.7956	39.6958	49.0493	22.9904	27.5139	14.0362	23.5444	16.2002	40.4963	30.2127	24.5704	39.9349	17.1081	20.6257	53.8353	77.1414	30.8886	37.8896	34.9664	20.5161	31.382	30.1656	18.3814	21.5957	56.3043	32.7389	25.6525	36.921	25.8891	36.5165	35.0513	28.9704	46.4907	48.7934	37.9862	27.194
THUMPD1	34.302	25.0745	24.3959	31.1746	35.1911	29.6404	25.3476	24.5143	25.0104	23.0169	27.7861	20.1587	29.0356	45.0476	44.8915	45.9059	22.9307	24.4894	22.6965	49.2619	21.095	40.0292	26.4848	36.4171	38.8533	21.3075	29.6844	37.482	69.1572	31.3343	42.4903	31.3781	24.4785	25.8472	29.3678	29.8005	21.7158	42.1261	44.041	27.3071	29.3628	23.6051	27.283	29.9731	37.9905	32.7752	76.1173	36.526	33.2683
MSANTD3	25.2273	15.2133	66.834	56.7443	51.5584	15.2348	21.9125	24.7637	27.9118	20.9245	25.3382	24.9062	24.2926	52.8111	29.2332	16.9636	22.9358	24.2151	27.3555	26.5586	27.221	54.5184	28.3164	27.4181	61.6154	21.0673	29.537	51.6067	35.9113	38.9687	48.2358	21.1805	15.6759	17.6588	61.3871	64.7591	26.8932	26.8799	22.167	17.8022	23.4649	22.2277	40.3095	35.9769	15.8983	18.3502	11.8416	14.4656	15.6001
KIF26A	1.16269	1.44986	6.04516	1.14837	1.84819	1.27762	1.62441	2.14539	1.23361	2.05466	1.85841	1.92404	5.25719	5.17578	1.80686	1.04383	2.73857	1.84921	1.87451	1.46043	1.68706	1.41512	1.4691	1.73834	2.60081	2.3063	1.63918	1.68456	2.54903	1.36551	1.41114	2.19782	1.43935	1.72844	2.09068	1.63715	2.04656	1.46944	1.22332	1.86419	2.18084	1.38504	1.40118	1.88321	1.3091	1.5006	1.19788	1.49112	2.18929
ATG2B	6.01904	10.2471	12.1266	5.53853	11.0672	8.56432	12.4673	12.0898	6.30163	6.8985	12.8987	16.5391	8.64952	14.566	14.3933	23.9837	13.4937	6.53918	8.34461	13.3134	8.6915	16.0251	14.5618	18.1569	14.8144	13.6513	9.59754	13.6963	25.2322	14.0955	13.9984	14.9448	10.1636	12.5118	10.6922	10.9458	15.0308	15.4758	14.8838	15.1122	19.563	8.4796	15.8884	15.8814	10.7632	13.0795	16.9368	20.1632	15.3052
ARFGEF1	146.453	44.7565	98.2789	50.7714	114.666	90.9783	107.874	91.9398	36.2158	39.2806	61.1249	84.3589	79.6706	121.37	95.8137	140.035	78.9517	75.3486	46.4065	76.524	60.4102	113.773	137.808	144.829	61.1398	97.7783	73.4078	152.857	145.161	86.3066	106.642	82.104	62.7662	84.0298	85.4267	91.777	75.9981	172.01	111.205	110.972	88.868	113.787	126.087	117.23	85.888	131.095	106.374	98.9557	74.2875
ACSM2B	7.35132	4.70025	8.40863	5.00577	18.3684	4.0086	11.0125	12.656	1.62308	4.86887	5.58509	10.6049	9.21319	6.78497	9.324	9.92973	39.4335	2.37374	4.33456	3.3645	20.3683	4.75536	10.3763	22.417	8.88159	12.1189	3.48386	13.7267	10.8789	24.9817	11.0791	8.7511	10.6188	8.21884	7.68856	10.5765	11.6044	20.747	8.5586	12.8803	10.4314	14.4962	7.38244	6.73121	4.32981	32.7681	8.72456	9.55248	9.3196
ZFAT	17.5561	11.4957	12.8525	6.60028	12.8601	9.12753	13.4196	17.9035	6.0406	7.82135	11.819	10.6069	10.5573	12.4634	17.4984	59.4237	15.528	9.3317	11.7997	9.3882	11.4308	12.1882	21.8671	17.5651	11.5588	8.46456	9.50043	19.0836	14.9792	12.5453	10.06	10.1853	11.1856	14.245	12.5393	9.96914	15.175	14.231	13.7392	19.9296	21.2869	15.5148	11.0764	9.72225	16.0262	14.0022	5.5965	27.7315	11.1009
MTFR1	51.3071	11.6311	25.4161	18.3536	20.0065	24.0606	30.0869	21.5981	15.138	16.9238	18.2602	15.3252	37.3006	34.0163	16.0286	33.0103	18.2313	21.4263	29.601	19.3361	17.3811	30.7764	40.3739	39.0619	26.3446	16.1635	31.5632	40.0398	19.769	19.3069	13.928	23.735	15.6225	15.5824	23.4352	22.5492	17.5924	58.5186	42.7802	24.9508	22.1727	20.6045	22.8075	38.0107	32.7584	31.0087	49.3261	24.8696	15.4859
STAG3	76.6946	20.7022	86.8624	61.326	39.0273	25.735	69.5845	69.6774	15.7089	32.274	28.6409	93.58	62.2199	55.5037	61.6292	106.268	28.8193	39.2709	30.3346	45.4155	68.9602	84.2464	68.4157	108.425	96.0913	11.1829	85.1162	67.8888	130.376	33.5436	101.654	49.035	29.2356	63.5447	101.833	18.8836	28.5671	58.1386	21.786	87.5501	47.5508	29.1755	31.9649	118.192	54.8107	113.284	11.2426	42.4381	41.1115
FECH	15.1881	11.9129	25.4954	26.329	21.9007	9.864	18.6649	12.3742	12.6598	15.2131	13.4531	14.8219	14.7399	18.7198	19.3204	47.75	15.4706	22.1366	16.0407	15.0502	14.6128	23.9462	23.1363	22.0963	25.6182	16.5854	14.9064	21.055	21.6594	17.0731	19.2802	16.2908	10.4176	13.9676	17.4167	16.3532	11.1139	15.5038	22.5831	14.9814	15.6146	17.968	7.89212	12.7808	26.7343	14.8577	19.2792	11.5298	11.5451
MYO9A	24.888	18.3375	34.4982	12.8491	30.3758	23.9729	24.4213	33.0446	12.644	29.8212	24.0953	33.1693	27.5619	47.1335	22.4658	41.4286	34.7357	29.241	22.8507	25.0655	20.7566	36.7155	32.1161	35.1618	34.6488	28.3724	16.6114	56.8139	39.4153	36.1359	22.5253	38.8423	25.8447	35.2281	34.5165	28.3408	24.9756	37.3555	36.8956	35.6211	56.2014	20.6986	38.6805	32.0992	24.5798	30.6424	32.6687	41.5799	29.0698
DDX3Y	117.491	93.4428	108.217	259.948	212.668	1.85826	2.15109	81.3262	1.47037	104.942	94.2604	52.693	137.583	449.415	169.176	268.654	72.3867	79.716	34.5033	122.775	139.944	107.183	284.613	71.5776	17.856	148.604	67.7173	199.214	160.171	156.051	182.856	53.1973	2.85169	140.47	101.813	131.489	86.6373	3.76704	138.892	61.208	77.3241	229.277	164.687	134.61	114.552	130.888	174.739	2.34585	1.79334
PFKP	73.1163	32.7961	113.108	64.7156	105.8	31.3935	84.8069	77.364	55.2051	60.1735	73.2982	84.1896	73.1589	111.812	97.0916	26.3144	60.507	65.8689	89.4423	56.3386	55.9214	150.323	106.507	101.257	130.399	60.2634	50.3762	64.7025	55.6163	42.0587	56.5581	57.5386	34.1845	59.4865	130.331	81.4537	38.0253	60.4176	29.1985	97.1809	66.8025	24.4066	20.9662	64.9447	65.869	40.5214	23.766	44.1712	31.5453
IDI1	51.1259	18.7252	50.3512	19.6278	53.1205	49.4448	23.4844	37.73	38.8284	83.8964	36.7773	22.989	35.0768	137.004	66.2774	27.1329	31.4261	85.126	42.5181	42.7657	24.6678	54.7641	63.0294	35.4131	38.2657	41.0344	39.7296	45.6166	43.9179	15.0731	27.4588	48.4907	30.9723	26.8831	29.9087	29.0605	21.0911	41.778	43.1282	39.5597	28.3764	16.8184	105.351	34.2738	29.9717	39.6784	90.7143	46.8145	44.5882
SP100	86.6824	99.7691	88.2974	71.0725	105.989	85.279	159.944	161.397	104.225	107.928	115.224	144.14	94.3473	42.1519	164.475	106.944	134.164	112.046	113.807	183.566	134.871	64.4866	118.139	205.717	99.7869	61.1097	65.2218	110.705	114.338	142.23	195.328	111.683	124.674	117.088	199.306	128.981	177.805	119.897	88.1553	145.766	147.74	146.506	49.366	71.5637	93.4091	147.637	85.1526	217.124	152.539
KLF6	80.6993	44.8959	82.0404	25.0396	114.059	46.1821	104.747	235.772	55.4043	52.1979	104.423	84.5357	65.5806	73.6753	205.894	93.0015	110.139	81.3397	69.2717	87.6374	78.0536	115.135	130.023	68.3307	212.995	307.567	73.1574	156.181	58.9477	72.0852	65.4508	74.6941	58.5505	382.019	98.1459	166.203	72.322	147.457	131.283	84.1788	102.393	73.3032	71.8421	407.032	46.9975	104.288	91.5379	76.1554	90.8488
PLPP1	15.5437	17.4804	32.2677	7.59706	20.2194	14.4056	13.5909	15.2209	14.2491	15.0497	17.7859	10.6168	31.6912	12.9303	13.0038	18.9763	15.6022	17.8232	14.4193	29.5894	16.9471	16.25	16.0924	9.67841	9.53169	20.0557	13.2888	27.2293	19.1514	18.9601	15.7933	23.5923	29.4648	17.9162	25.8557	15.7568	17.7773	16.3111	11.1315	15.2645	16.4892	17.4958	11.962	20.4331	8.63468	9.53708	9.52023	17.7067	12.9789
NEO1	5.91971	8.28407	40.8134	8.09894	22.1677	7.88727	13.3737	11.925	6.26333	14.3082	12.1865	30.4228	22.5943	31.9367	16.5527	68.7136	13.2349	15.9829	6.09063	13.1256	18.4388	21.7562	18.7321	32.2851	9.08099	12.8638	26.1424	19.0477	32.8056	33.4077	16.2828	23.1688	15.6953	22.6696	18.6317	9.62848	17.7394	20.7502	29.6915	8.92558	19.2092	42.7176	13.8464	47.2965	7.8934	33.6084	23.908	8.52959	10.7899
TRAM1	241.695	138.347	120.12	141.679	178.476	144.606	103.524	87.1784	134.816	113.081	112.698	106.639	112.531	166.478	82.5868	102.516	82.8892	144.067	110.791	157.919	110.549	95.1817	123.653	59.4065	120.785	112.795	104.65	158.659	118.925	98.2103	133.251	122.301	120.74	82.8594	114.077	178.959	140.939	121.56	106.839	104.385	100.477	143.42	174.361	136.962	120.253	96.9311	231.664	118.792	128.593
PHKA1	1.58135	3.48069	12.6395	3.83293	3.76644	5.89547	4.1182	9.17197	3.5588	2.59781	3.82441	10.1854	4.10056	14.0482	3.96344	19.7174	5.61264	2.40455	3.583	10.1622	2.94785	12.9323	6.61132	10.7845	4.31052	7.43756	3.79107	7.26444	10.9643	5.68369	3.26591	8.58888	5.92103	8.82776	3.81668	7.45045	3.11969	9.57815	9.96617	3.29974	7.25506	4.4779	9.28986	1.97548	7.89728	7.5188	11.1445	3.29985	3.754
TNFRSF1A	72.1641	39.0719	84.3166	117.261	88.0913	40.4627	69.1522	106.971	35.8982	42.6225	66.5147	86.7804	107.694	77.0704	82.5607	33.0932	98.2203	76.0625	68.1254	50.2322	53.9518	99.6183	65.5881	113.355	119.278	72.5604	71.9928	173.939	46.5575	191.246	69.714	110.222	48.4042	75.2031	101.701	163.53	42.8076	124.477	109.159	70.1425	76.982	59.9055	53.6946	77.8007	52.2082	91.0383	28.8186	47.8716	43.257
CACNB1	2.52833	2.68947	8.4987	3.03128	8.16819	2.34236	5.65913	5.39086	3.34531	2.85889	4.38999	10.3974	4.74605	7.51801	3.62308	2.23999	7.51458	3.06926	14.7773	3.40082	5.4945	2.72349	6.74195	5.53761	4.74837	5.56812	5.62762	7.1867	3.49587	5.63698	5.44094	3.50522	3.76732	5.99241	6.60388	4.38615	5.49416	4.64562	2.81725	6.40145	5.74111	3.83377	2.82292	5.51422	2.67073	7.89376	1.82024	3.56488	5.27359
EVI5	20.3507	15.2567	32.0391	14.9406	22.3806	20.4216	18.7935	18.323	12.6988	13.848	22.7692	27.9553	17.7497	27.8249	22.7021	29.2314	18.9921	16.0791	17.9243	16.2285	24.3279	27.9724	17.6521	24.2092	14.5136	15.5198	16.6658	29.7352	18.2933	27.9251	13.5509	24.082	16.5871	22.2171	18.7991	17.401	17.2205	29.524	24.0471	24.1749	23.7331	18.0704	24.5094	21.532	14.4002	23.5631	14.3058	20.0993	16.5945
STOML1	13.6242	6.57902	9.13245	6.35451	6.43927	7.19084	12.6119	11.6714	10.3069	16.1738	7.33697	9.59357	8.14511	7.46209	7.77674	13.12	10.3315	9.5853	14.6553	7.93442	6.08146	23.0299	13.1281	14.9337	15.1846	5.8897	7.48756	8.18501	6.70359	3.02005	3.25467	9.18394	8.80231	5.60624	11.2203	4.94204	2.77519	7.52656	9.98618	9.20953	8.65175	6.44109	4.46351	13.2005	6.0842	7.24649	7.56039	4.88599	6.47598
PKM	684.672	405.48	1390.11	1120.41	805.696	432.908	550.453	509.239	372.765	558.653	566.526	460.159	391.184	623.979	310.466	247.991	446.715	775.902	482.886	436.961	327.637	1289.44	702.421	701.743	813.721	434.425	461.271	655.914	397.472	706.11	436.951	669.096	313.437	441.548	753.535	968.236	300.389	642.636	543.426	387.829	417.509	380.351	264.9	531.325	614.671	246.271	721.93	251.806	311.256
DHX29	25.4333	18.8912	27.3316	23.6107	27.2345	24.2582	20.3568	19.3607	17.5296	17.0808	20.1321	20.4662	26.3244	20.2997	25.4754	34.5113	23.0053	22.8097	21.2037	30.4038	29.2942	37.2536	27.951	16.7989	22.4995	26.3733	21.749	36.0965	31.5875	24.5116	25.6212	32.8271	19.0588	21.5728	23.5089	16.5631	19.8813	30.7758	14.2962	19.6892	18.1436	15.5658	34.0057	24.3726	19.045	14.6881	52.6666	27.4708	20.4301
DNTTIP2	108.251	52.7982	90.9411	54.028	118.899	78.4102	55.1589	81.8682	45.9888	48.8141	65.5615	64.7442	86.7013	77.2345	115.738	79.3072	146.103	79.4897	51.5219	75.4994	132.451	142.983	110.134	105.906	64.9255	67.8612	58.9455	95.6738	61.2658	160.499	67.6534	61.5194	73.3183	86.4253	80.0964	66.3185	69.7131	109.786	68.753	96.6797	95.4908	94.3887	87.1574	70.6585	120.109	139.947	61.5566	72.9484	60.4085
METTL22	15.6344	9.86671	33.5934	19.192	11.6933	6.76627	20.0574	24.5973	7.77157	9.68235	21.1012	31.5425	19.9218	11.0111	25.62	11.9924	21.1808	10.0942	15.3922	9.34109	10.4741	18.3574	23.1769	36.9233	15.3691	10.5508	15.5617	33.4799	13.7735	19.8778	14.3017	17.934	11.1382	19.898	20.8849	9.35796	15.2613	20.0028	21.6579	22.4782	28.4023	11.3532	10.3811	13.0029	18.0948	31.5475	9.12906	19.5155	12.336
TP53BP1	40.0233	25.2314	56.3458	10.8469	44.7466	23.2939	45.7627	49.2188	19.3346	14.1955	40.5871	59.0017	40.8417	54.847	52.5109	62.7163	41.9486	34.4218	27.433	30.5487	25.0488	52.9715	53.9693	72.5615	49.7665	21.7219	21.907	80.9773	80.2871	51.7906	31.6818	37.7024	29.5592	40.8019	46.9782	24.9461	34.6157	38.5561	44.1396	67.4576	64.5051	44.1743	34.6755	49.8499	39.1539	73.3163	49.9775	39.2826	23.8269
TRO	3.40919	3.46486	18.611	1.62259	14.3027	1.54958	3.03775	2.96994	1.27421	1.79359	6.50027	15.5903	3.30251	7.5088	12.3166	3.28888	5.21635	3.45766	1.87235	3.68333	5.68887	1.83475	2.046	2.25898	2.14818	5.61435	5.93397	10.1328	15.0407	8.97204	4.52028	4.33204	4.54536	3.25672	2.20444	5.93071	1.95103	5.8016	1.51397	4.49294	4.89855	2.72138	5.52189	18.1913	1.81904	9.01652	6.33654	4.58533	4.11406
RRP15	15.635	6.59188	20.2654	10.5445	12.0693	11.5517	7.94295	9.36843	6.98457	7.59272	9.94308	10.3591	16.0582	15.4364	20.4866	23.9241	14.791	10.0174	10.1628	12.2085	14.5011	16.9304	22.2109	16.9572	23.3279	10.4955	9.24035	22.2175	19.8762	21.9071	13.4633	14.7676	8.47746	13.3887	18.9322	9.66146	12.0003	15.3044	10.5636	12.2298	12.7648	11.6418	11.142	11.5952	10.1448	23.0824	13.5339	12.4544	11.3554
[truncated: 17,874 more rows]
[truncated: 34 more columns]
